# Supplementary material for: Impact of PNPase on the transcriptome of Rhodobacter sphaeroides and its cooperation with RNase III and RNase E
Source: BMC Genomics. 2021 Feb 6;22:106. doi: 10.1186/s12864-021-07409-4 (PMC7866481; doi:10.1186/s12864-021-07409-4)
Supplement: Supplementary file 2 — Additional file 2: Supplementary tables of differential gene expression. Table S3. DESeq2 analysis results comparing the differential gene expression in the pnp mutant strain and the wild type. Table S4. BaySeq analysis results comparing the differential gene expression in the pnp mutant strain and the wild type. [file 12864_2021_7409_MOESM2_ESM.xlsx]

## Sheet: Table_S3
# Reference library (divisor): wt			DESeq2
# Comparison library (numerator): pnp
Orientation of counted reads relative to the strand location of the annotation	Sequence name	Source	Feature	Start	End	Score	Strand	Frame	Attributes	L1802003_Nr25_pnp_exp_1_trimmed	L1802004_Nr26_pnp_exp_2_trimmed raw countings	L1802005_Nr27_pnp_exp_3_trimmed raw countings	L1802021_Nr43_WT_neu_1_trimmed raw countings	L1802022_Nr44_WT_neu_2_trimmed raw countings	L1802023_Nr45_WT_neu_3_trimmed raw countings	baseMean	log2FoldChange	lfcSE	stat	pvalue	padj
sense	NC_007493.2	RefSeq	rRNA	1	1463	.	+	.	ID=rna0;Parent=gene0;Dbxref=GeneID:3718805;Note=IMG reference gene:2512953313;gbkey=rRNA;product=16S ribosomal RNA	966803.4756525421	780190.5779602865	941549.942742226	436353.2148308596	460716.6108500907	1014417.2580477989	830048.317047899	-1.43895636556975	0.325409286658851	-4.42198924420465	9.77963260864928e-06	0.000130775529813044
sense	NC_007493.2	RefSeq	tRNA	1686	1762	.	+	.	ID=rna1;Parent=gene1;Dbxref=GeneID:3718790;Note=IMG reference gene:2512953314;gbkey=tRNA;product=tRNA-Ile	5658.904761904102	5894.277813851938	6298.541774890526	20517.987770559666	21611.025865793818	9985.81948051974	18545.2980863924	-3.52259282684516	0.332797650735453	-10.5847887419294	3.50570665317033e-26	5.97408369665898e-24
sense	NC_007493.2	RefSeq	tRNA	1810	1885	.	+	.	ID=rna2;Parent=gene2;Dbxref=GeneID:3718791;Note=IMG reference gene:2512953315;gbkey=tRNA;product=tRNA-Ala	6291.156349205099	5790.592857142061	5990.865079364105	2252.3873015872073	2398.342857142829	1269.9761904761817	3432.37983522928	-0.36712638435219	0.292287633129662	-1.25604487751053	0.2090996996568	0.419082208660765
sense	NC_007493.2	RefSeq	rRNA	2131	5011	.	+	.	ID=rna3;Parent=gene3;Dbxref=GeneID:3718792;Note=IMG reference gene:2512953316;gbkey=rRNA;product=23S ribosomal RNA	1546198.9830560898	1193122.0767178938	1481833.5888985568	976367.9261907025	990202.5444377561	2037829.6687286617	1624961.49296472	-1.85851520855128	0.305821282923662	-6.07712841560212	1.22353778571545e-09	3.36017856358053e-08
sense	NC_007493.2	RefSeq	rRNA	5112	5226	.	+	.	ID=rna4;Parent=gene4;Dbxref=GeneID:3718793;Note=IMG reference gene:2512953317;gbkey=rRNA;product=5S ribosomal RNA	134245.68138460943	99432.15119017287	121556.43535291005	61870.469047783365	62802.67860767475	90289.08995709459	98476.9336102977	-1.22362208136722	0.219759078564916	-5.56801607177185	2.57656064480373e-08	5.80468543910697e-07
sense	NC_007493.2	RefSeq	tRNA	5272	5348	.	+	.	ID=rna5;Parent=gene5;Dbxref=GeneID:3718794;Note=IMG reference gene:2512953318;gbkey=tRNA;product=tRNA-Met	41124.63059164262	53045.677056375775	47242.17449500586	38903.582251078864	40746.94213565216	16792.849603184968	43348.174754774	-1.43209838444851	0.361657683768439	-3.95981738733208	7.50070973271434e-05	0.000809248650708109
sense	NC_007493.2	RefSeq	CDS	8010	9431	.	+	0	ID=cds0;Parent=gene8;Dbxref=InterPro:IPR001668,InterPro:IPR018020,Genbank:YP_351472.1,GeneID:3718797;Name=YP_351472.1;Note=IMG reference gene:2512953321~PFAM: Plasmid recombination enzyme;gbkey=CDS;product=putative Pre (Mob) type recombination enzyme;protein_id=YP_351472.1;transl_table=11	42.2	38.58333333333333	40.45	4.483333333333333	1.7	0.41666666666666663	12.0748167626436	2.36406905218305	0.685949046285774	3.44642078735125	0.000568065075232968	0.00464373984009632
sense	NC_007493.2	RefSeq	CDS	9688	11193	.	+	0	ID=cds1;Parent=gene9;Dbxref=Genbank:YP_351473.1,GeneID:3718798;Name=YP_351473.1;Note=IMG reference gene:2512953322;gbkey=CDS;product=hypothetical protein;protein_id=YP_351473.1;transl_table=11	99.75	83.01111111111112	113.16666666666666	17.583333333333332	10.533333333333333	18.82142857142857	40.3057034955023	0.670367608602246	0.352616573467624	1.90112337037895	0.0572858551544084	0.18155545701297
sense	NC_007493.2	RefSeq	CDS	11359	11712	.	-	0	ID=cds2;Parent=gene10;Dbxref=Genbank:YP_351474.1,GeneID:3718799;Name=YP_351474.1;Note=IMG reference gene:2512953323;gbkey=CDS;product=hypothetical protein;protein_id=YP_351474.1;transl_table=11	2.5	4.0	4.5	0	0	0	0.835761738244422	2.22567337850635	1.67816454799834	1.32625455659938	0.184755393738417	NA
sense	NC_007493.2	RefSeq	CDS	12123	12821	.	-	0	ID=cds3;Parent=gene11;Dbxref=InterPro:IPR011051,InterPro:IPR014710,Genbank:YP_351475.1,GeneID:3718800;Name=YP_351475.1;Note=IMG reference gene:2512953324;gbkey=CDS;product=dimethylsulfoniopropionate lyase DddL;protein_id=YP_351475.1;transl_table=11	34.06666666666666	33.35952380952381	37.46666666666667	12.267857142857142	8.816666666666666	25.33333333333333	23.2995615506241	-0.770051325458417	0.4102651744948	-1.87696000862529	0.0605235751803555	0.188301924377062
sense	NC_007493.2	RefSeq	CDS	12841	13821	.	-	0	ID=cds4;Parent=gene12;Dbxref=InterPro:IPR002085,InterPro:IPR011032,InterPro:IPR013149,InterPro:IPR013154,InterPro:IPR014188,InterPro:IPR016040,Genbank:YP_351476.1,GeneID:3718801;Name=YP_351476.1;Note=IMG reference gene:2512953325~PFAM: Alcohol dehydrogenase GroES-like domain%3B Zinc-binding dehydrogenase~TIGRFAM: putative quinone oxidoreductase%2C YhdH/YhfP family;gbkey=CDS;product=acrylyl-CoA re…	28.25	17325	12.0	8.166666666666668	1.4	10.666666666666666	11.1290291075172	-0.469228811724154	0.633330587603232	-0.740890809490028	0.458759648412089	0.67277482530312
sense	NC_007493.2	RefSeq	CDS	13837	14496	.	-	0	ID=cds5;Parent=gene13;Dbxref=InterPro:IPR001647,InterPro:IPR009057,InterPro:IPR011075,InterPro:IPR012287,InterPro:IPR015893,Genbank:YP_351477.1,GeneID:3718802;Name=YP_351477.1;Note=IMG reference gene:2512953326~PFAM: Bacterial regulatory proteins%2C tetR family;gbkey=CDS;product=transcriptional regulator%2C TetR family;protein_id=YP_351477.1;transl_table=11	71.13333333333334	44.33333333333333	54.833333333333336	9.45	17.45	7.2	24.7383322052218	0.405639969570749	0.423380455434791	0.958098004675668	0.338013341539501	0.564289542293776
sense	NC_007493.2	RefSeq	CDS	15029	16612	.	+	0	ID=cds6;Parent=gene14;Dbxref=InterPro:IPR003439,InterPro:IPR003593,InterPro:IPR017871,Genbank:YP_351478.1,GeneID:3718803;Name=YP_351478.1;Note=IMG reference gene:2512953327~PFAM: ABC transporter;gbkey=CDS;product=ABC transporter%2C duplicated ATPase domains;protein_id=YP_351478.1;transl_table=11	52.05357142857144	59.04761904761905	49.0	2.3630952380952377	2.4380952380952374	3.2976190476190474	15.4576840139949	2.55173507126824	0.620535938436812	4.11214711866053	3.9199636105491e-05	0.00045229302353662
sense	NC_007493.2	RefSeq	CDS	16986	17753	.	-	0	ID=cds7;Parent=gene15;Dbxref=InterPro:IPR003439,InterPro:IPR003593,InterPro:IPR017871,Genbank:YP_351479.1,GeneID:3718804;Name=YP_351479.1;Note=IMG reference gene:2512953328~PFAM: ABC transporter;gbkey=CDS;product=ABC Fe+3 hydroxamate (ferrichrome) transporter%2C ATPase subunit;protein_id=YP_351479.1;transl_table=11	0.7249999999999999	0.6666666666666666	2.3472222222222223	1.0	1.0	1.25	1.3100672165831	-1.53555880457634	1.35846425659711	-1.13036378919741	0.258322965730973	NA
sense	NC_007493.2	RefSeq	CDS	17750	19726	.	-	0	ID=cds8;Parent=gene16;Dbxref=InterPro:IPR000522,Genbank:YP_351480.1,GeneID:3718771;Name=YP_351480.1;Note=IMG reference gene:2512953329~PFAM: FecCD transport family;gbkey=CDS;product=ABC Fe+3 hydroxamate (ferrichrome) transporter%2C fused inner membrane subunits;protein_id=YP_351480.1;transl_table=11	4.455158730158731	8.494444444444445	3.4023809523809527	1.8333333333333333	3.677777777777778	2.142857142857143	3.78604465212243	-1.06773777862831	0.827324870914016	-1.29059069316832	0.196845644908138	0.404525713067249
sense	NC_007493.2	RefSeq	CDS	19723	20622	.	-	0	ID=cds9;Parent=gene17;Dbxref=InterPro:IPR002491,InterPro:IPR006311,InterPro:IPR008091,Genbank:YP_351481.1,GeneID:3718772;Name=YP_351481.1;Note=IMG reference gene:2512953330~PFAM: Periplasmic binding protein;gbkey=CDS;product=ABC Fe+3 hydroxamate (ferrichrome) transporter%2C periplasmic siderophore binding protein;protein_id=YP_351481.1;transl_table=11	2.792857142857143	4.977777777777778	1.2833333333333334	0.75	0.25	0.4242424242424242	1.07462625162416	1.07054462616885	1.61335581880505	0.663551470599809	0.506977426352649	NA
sense	NC_007493.2	RefSeq	CDS	20616	22715	.	-	0	ID=cds10;Parent=gene18;Dbxref=InterPro:IPR000531,InterPro:IPR010105,InterPro:IPR012910,Genbank:YP_351482.1,GeneID:3718773;Name=YP_351482.1;Note=IMG reference gene:2512953331~PFAM: TonB dependent receptor%3B TonB-dependent Receptor Plug Domain~TIGRFAM: TonB-dependent siderophore receptor;gbkey=CDS;product=TonB dependent%2C hydroxamate-type ferrisiderophore%2C outer membrane receptor;protein_id=YP_…	30.05952380952381	47.3125	25.283333333333335	5.25	5.75	3.5	13.2033482669676	0.788937176157261	0.519502924381376	1.5186385660807	0.128853498012246	0.312654380353919
sense	NC_007493.2	RefSeq	CDS	23027	24175	.	+	0	ID=cds11;Parent=gene19;Dbxref=InterPro:IPR000600,InterPro:IPR002831,InterPro:IPR011991,Genbank:YP_351483.1,GeneID:3718774;Name=YP_351483.1;Note=IMG reference gene:2512953332~PFAM: ROK family;gbkey=CDS;product=regulatory protein%2C GntR family;protein_id=YP_351483.1;transl_table=11	25.15476190476191	32.575490196078434	31.92222222222222	6.499999999999999	6.2	5.5588235294117645	13.3046655501246	0.362833730966442	0.478364758692274	0.758487585829557	0.448159142018875	0.663870771526408
sense	NC_007493.2	RefSeq	CDS	24293	25549	.	+	0	ID=cds12;Parent=gene20;Dbxref=InterPro:IPR006059,Genbank:YP_351484.1,GeneID:3718775;Name=YP_351484.1;Note=IMG reference gene:2512953333~PFAM: Bacterial extracellular solute-binding protein;gbkey=CDS;product=carbohydrate ABC transporter substrate-binding protein%2C CUT1 family;protein_id=YP_351484.1;transl_table=11	67.3	68.7	69.45	0	5.0	10.5	21.6103603741359	1.83385831450188	0.512699247680932	3.57686952496397	0.000347733628122645	0.00306097707616305
sense	NC_007493.2	RefSeq	CDS	25638	26528	.	+	0	ID=cds13;Parent=gene21;Dbxref=InterPro:IPR000515,Genbank:YP_351485.2,GeneID:3718776;Name=YP_351485.2;Note=IMG reference gene:2512953334~PFAM: Binding-protein-dependent transport system inner membrane component~truncated by 7 aa;gbkey=CDS;product=carbohydrate ABC transporter membrane protein 1%2C CUT1 family;protein_id=YP_351485.2;transl_table=11	25.708333333333332	30.383823529411764	24.2	3.5	6.0	2.816666666666667	10.806749605055	0.655360486395193	0.533470552313636	1.22848484054636	0.219265016690968	0.43254238674033
sense	NC_007493.2	RefSeq	CDS	26525	27373	.	+	0	ID=cds14;Parent=gene22;Dbxref=InterPro:IPR000515,Genbank:YP_351486.1,GeneID:3718777;Name=YP_351486.1;Note=IMG reference gene:2512953335~PFAM: Binding-protein-dependent transport system inner membrane component;gbkey=CDS;product=carbohydrate ABC transporter membrane protein 2%2C CUT1 family;protein_id=YP_351486.1;transl_table=11	14.083333333333334	19.75	10.86111111111111	0.2	1.0999999999999999	0	3.99429532688889	3.41097680211425	1.30032798807813	2.62316648829164	0.00871166903826233	0.0442234416106064
sense	NC_007493.2	RefSeq	CDS	27393	28496	.	+	0	ID=cds15;Parent=gene23;Dbxref=InterPro:IPR003439,InterPro:IPR003593,InterPro:IPR008995,InterPro:IPR013611,InterPro:IPR017871,Genbank:YP_351487.1,GeneID:3718778;Name=YP_351487.1;Note=IMG reference gene:2512953336~PFAM: ABC transporter%3B TOBE domain;gbkey=CDS;product=carbohydrate ABC transporter ATP-binding protein%2C CUT1 family;protein_id=YP_351487.1;transl_table=11	15.130952380952381	13.27142857142857	6.738095238095237	2.4435897435897433	3.5039682539682544	1.5714285714285714	5.41776558470587	0.154090370382997	0.720501184185058	0.213865533832932	0.830651918388778	0.91769595039459
sense	NC_007493.2	RefSeq	CDS	28493	29434	.	+	0	ID=cds16;Parent=gene24;Dbxref=InterPro:IPR002731,Genbank:YP_351488.1,GeneID:3718779;Name=YP_351488.1;Note=IMG reference gene:2512953337~PFAM: BadF/BadG/BcrA/BcrD ATPase family;gbkey=CDS;product=Putative sugar kinase;protein_id=YP_351488.1;transl_table=11	10.5	9.021428571428572	13.054004329004327	0.9333333333333332	1.1428571428571428	1.1714285714285715	3.65277431058198	1.4645784599797	1.00655155642543	1.45504564632621	0.145656625041155	0.33759710649757
sense	NC_007493.2	RefSeq	CDS	29461	30465	.	+	0	ID=cds17;Parent=gene25;Dbxref=InterPro:IPR001347,Genbank:YP_351489.1,GeneID:3718780;Name=YP_351489.1;Note=IMG reference gene:2512953338~PFAM: SIS domain;gbkey=CDS;product=putative glucosamine--fructose-6-phosphate aminotransferase (isomerizing);protein_id=YP_351489.1;transl_table=11	20.0	26.49090909090909	22.799999999999997	9.0	7.016666666666667	11325	14.4308661183873	-0.60795793124973	0.437509580662101	-1.3895876984675	0.164654113378088	0.363921046558516
sense	NC_007493.2	RefSeq	CDS	30520	31539	.	+	0	ID=cds18;Parent=gene26;Dbxref=InterPro:IPR001597,InterPro:IPR015421,InterPro:IPR015422,InterPro:IPR015424,Genbank:YP_351490.1,GeneID:3718781;Name=YP_351490.1;Note=IMG reference gene:2512953339~PFAM: Beta-eliminating lyase;gbkey=CDS;product=L-threonine aldolase;protein_id=YP_351490.1;transl_table=11	18.233766233766232	30.2	13.666666666666666	2.0	2.0	2125	6.99522314824322	1.39110865951911	0.745524088393401	1.86594729959288	0.0620487390733156	0.192160260895273
sense	NC_007493.2	RefSeq	CDS	31724	32494	.	-	0	ID=cds19;Parent=gene27;Dbxref=InterPro:IPR001034,InterPro:IPR011991,InterPro:IPR014036,InterPro:IPR018356,Genbank:YP_351491.1,GeneID:3718782;Name=YP_351491.1;Note=IMG reference gene:2512953340~PFAM: Bacterial regulatory proteins%2C deoR family%3B DeoR-like helix-turn-helix domain;gbkey=CDS;product=transcriptional regulator%2C DeoR family;protein_id=YP_351491.1;transl_table=11	5.600000000000001	10.3	7.0	0.16666666666666666	0.8999999999999999	3.6666666666666665	3.42351824033183	0.258427486831493	0.930051298766957	0.277863691147049	0.781116996973205	0.890446580083005
sense	NC_007493.2	RefSeq	CDS	32767	33561	.	+	0	ID=cds20;Parent=gene28;Dbxref=InterPro:IPR000760,InterPro:IPR020583,Genbank:YP_351492.1,GeneID:3718783;Name=YP_351492.1;Note=IMG reference gene:2512953341~PFAM: Inositol monophosphatase family~TIGRFAM: histidinol-phosphate phosphatase HisN%2C inositol monophosphatase family;gbkey=CDS;product=Inositol monophosphatase family protein;protein_id=YP_351492.1;transl_table=11	10.142857142857142	8.833333333333332	10.209523809523809	3.142857142857143	1.25	2.5166666666666666	4.69344605998602	0.08781756894589	0.755113546723056	0.116297170573868	0.907417027953032	0.953088198814553
sense	NC_007493.2	RefSeq	CDS	33634	35208	.	+	0	ID=cds21;Parent=gene29;Dbxref=InterPro:IPR000914,InterPro:IPR006311,Genbank:YP_351493.1,GeneID:3718784;Name=YP_351493.1;Note=IMG reference gene:2512953342~PFAM: Bacterial extracellular solute-binding proteins%2C family 5 Middle;gbkey=CDS;product=ABC peptide/nickel/opine transporter%2C periplasmic substrate-binding protein;protein_id=YP_351493.1;transl_table=11	50.77142857142857	34875	35.6	3.0	4375	6.1	14.2101026112157	1.27080341426974	0.522364442914826	2.43279080631632	0.0149829545242631	0.067555438106006
sense	NC_007493.2	RefSeq	CDS	35287	36267	.	+	0	ID=cds22;Parent=gene30;Dbxref=InterPro:IPR000515,Genbank:YP_351494.1,GeneID:3718785;Name=YP_351494.1;Note=IMG reference gene:2512953343~PFAM: Binding-protein-dependent transport system inner membrane component;gbkey=CDS;product=ABC peptide/nickel/opine transporter%2C inner membrane subunit;protein_id=YP_351494.1;transl_table=11	15.318686868686866	13375	7.208333333333333	0.7	1.3333333333333333	1.4361111111111111	3.81958687476326	1.56595643066768	1.00454942086546	1.55886449998502	0.119028454154682	0.297615916595944
sense	NC_007493.2	RefSeq	CDS	36267	37178	.	+	0	ID=cds23;Parent=gene31;Dbxref=InterPro:IPR000515,Genbank:YP_351495.1,GeneID:3718786;Name=YP_351495.1;Note=IMG reference gene:2512953344~PFAM: Binding-protein-dependent transport system inner membrane component;gbkey=CDS;product=ABC peptide/nickel/opine transporter%2C inner membrane subunit;protein_id=YP_351495.1;transl_table=11	10.5	6.033333333333333	9.588888888888889	0	0	1.5	2.78161217371716	1.76334683309058	1.23485099451966	1.42798349024815	0.15329661058818	0.348262095505942
sense	NC_007493.2	RefSeq	CDS	37180	39033	.	+	0	ID=cds24;Parent=gene32;Dbxref=InterPro:IPR003439,InterPro:IPR003593,InterPro:IPR010066,InterPro:IPR013563,InterPro:IPR017871,Genbank:YP_351496.1,GeneID:3718787;Name=YP_351496.1;Note=IMG reference gene:2512953345~PFAM: ABC transporter%3B Oligopeptide/dipeptide transporter%2C C-terminal region~TIGRFAM: oligopeptide/dipeptide ABC transporter%2C ATP-binding protein%2C C-terminal domain;gbkey=CDS;prod…	32.016666666666666	22.226190476190474	24.688311688311686	4125	2.2	4.666666666666667	10.1010387454205	0.882584609357104	0.579033285414373	1.52423812514595	0.127449237411291	0.310344425775396
sense	NC_007493.2	RefSeq	CDS	39026	40300	.	+	0	ID=cds25;Parent=gene33;Dbxref=InterPro:IPR002933,InterPro:IPR010158,InterPro:IPR011650,Genbank:YP_351497.1,GeneID:3718788;Name=YP_351497.1;Note=IMG reference gene:2512953346~PFAM: Peptidase family M20/M25/M40~TIGRFAM: amidase%2C hydantoinase/carbamoylase family;gbkey=CDS;product=N-carbamoyl-L-amino acid amidohydrolase;protein_id=YP_351497.1;transl_table=11	12.80952380952381	19.5	24.5	3.1	2.4444444444444446	0.6666666666666666	6.77227811103355	1.29114716146811	0.761244917712534	1.6960995488126	0.0898670290934196	0.247106444085588
sense	NC_007493.2	RefSeq	CDS	40297	41241	.	+	0	ID=cds26;Parent=gene34;Dbxref=InterPro:IPR002575,InterPro:IPR011009,Genbank:YP_351498.1,GeneID:3718789;Name=YP_351498.1;Note=IMG reference gene:2512953347~PFAM: Phosphotransferase enzyme family;gbkey=CDS;product=phosphotransferase family protein;protein_id=YP_351498.1;transl_table=11	10.458333333333332	2.833333333333333	9125	0.5	1.5	0.6428571428571428	2.78055159452901	0.941962590614777	1.12632050034254	0.836318428305539	0.402975788625413	0.624075098697645
sense	NC_007493.2	RefSeq	CDS	41238	42182	.	+	0	ID=cds27;Parent=gene35;Dbxref=InterPro:IPR002573,InterPro:IPR011009,Genbank:YP_351499.1,GeneID:3718751;Name=YP_351499.1;Note=IMG reference gene:2512953348~PFAM: Choline/ethanolamine kinase;gbkey=CDS;product=putative choline kinase;protein_id=YP_351499.1;transl_table=11	6.666666666666666	10.333333333333334	13.5	1.0	0	625	3.26873359796517	2.00766144516526	1.20112844154525	1.6714793986415	0.0946270245730456	0.255958976521148
sense	NC_007493.2	RefSeq	CDS	42815	43000	.	+	0	ID=cds28;Parent=gene36;Dbxref=Genbank:YP_008686483.1,GeneID:17312318;Name=YP_008686483.1;Note=IMG reference gene:2512953349~new gene;gbkey=CDS;product=hypothetical protein;protein_id=YP_008686483.1;transl_table=11	2.833333333333333	4.166666666666666	2.142857142857143	0	0.3333333333333333	0	0.733870131587123	2.04763018265605	1.71425382161963	1.19447316192735	0.232292932901464	NA
sense	NC_007493.2	RefSeq	CDS	43363	44967	.	-	0	ID=cds29;Parent=gene37;Dbxref=InterPro:IPR001126,Genbank:YP_351500.1,GeneID:3718752;Name=YP_351500.1;Note=IMG reference gene:2512953350~PFAM: impB/mucB/samB family C-terminal%3B impB/mucB/samB family;gbkey=CDS;product=Putative DNA repair enzyme;protein_id=YP_351500.1;transl_table=11	15.158333333333333	14.83611111111111	15.476190476190476	4.9229166666666675	5.566666666666666	4.177631578947368	8.59500887890239	-0.378065593343351	0.54774363293794	-0.690223620337703	0.490053571571781	0.697258838935143
sense	NC_007493.2	RefSeq	CDS	45192	45464	.	-	0	ID=cds30;Parent=gene38;Dbxref=InterPro:IPR021719,Genbank:YP_351501.1,GeneID:3718753;Name=YP_351501.1;Note=IMG reference gene:2512953351~PFAM: Peptidase inhibitor I78 family;gbkey=CDS;product=Peptidase inhibitor I78 family;protein_id=YP_351501.1;transl_table=11	14.833333333333334	24.0	21.0	7.5	15.0	5.0	14.0322218679233	-0.86183958899662	0.497265161556883	-1.73315899770315	0.0830674125016951	0.234323439510299
sense	NC_007493.2	RefSeq	CDS	45665	46411	.	+	0	ID=cds31;Parent=gene39;Dbxref=InterPro:IPR021139,Genbank:YP_351502.1,GeneID:3718754;Name=YP_351502.1;Note=IMG reference gene:2512953352~PFAM: Protein of unknown function DUF88;gbkey=CDS;product=hypothetical protein;protein_id=YP_351502.1;transl_table=11	62.583333333333336	60.083333333333336	60.75	11.2	16.333333333333336	21.0	30.5353773281582	-0.0144403959127579	0.328696796592564	-0.0439322684688574	0.964958393604997	0.981649086774654
sense	NC_007493.2	RefSeq	CDS	46553	46798	.	+	0	ID=cds32;Parent=gene40;Dbxref=Genbank:YP_351503.1,GeneID:3718755;Name=YP_351503.1;Note=IMG reference gene:2512953353;gbkey=CDS;product=hypothetical protein;protein_id=YP_351503.1;transl_table=11	82.5	83.0	74.66666666666666	10.5	13.5	7.45	29.8953293181301	0.987686402901157	0.360624350473329	2.73882338118541	0.0061659487864662	0.0340922592636059
sense	NC_007493.2	RefSeq	CDS	46810	47997	.	+	0	ID=cds33;Parent=gene41;Dbxref=InterPro:IPR007507,Genbank:YP_351504.1,GeneID:3718756;Name=YP_351504.1;Note=IMG reference gene:2512953354~PFAM: 3-Deoxy-D-manno-octulosonic-acid transferase (kdotransferase);gbkey=CDS;gene=kdtA;product=Putative 3-deoxy-D-manno-octulosonic-acid transferase;protein_id=YP_351504.1;transl_table=11	58.910256410256416	63.6388888888889	57.15833333333334	3.8333333333333335	7.666666666666667	8125	21.2397687683131	1.21247704712529	0.42052026653005	2.88327850909571	0.00393559308184036	0.0236705444542181
sense	NC_007493.2	RefSeq	CDS	47997	48995	.	+	0	ID=cds34;Parent=gene42;Dbxref=InterPro:IPR003758,Genbank:YP_351505.1,GeneID:3718757;Name=YP_351505.1;Note=IMG reference gene:2512953355~PFAM: Tetraacyldisaccharide-1-P 4'-kinase~TIGRFAM: tetraacyldisaccharide 4'-kinase;gbkey=CDS;gene=lpxK;product=lipid-A-disaccharide kinase;protein_id=YP_351505.1;transl_table=11	19.46590909090909	15.61111111111111	24.48611111111111	1.25	0	2.4999999999999996	5.90659880268845	2.35156962298374	0.965195431562557	2.4363663006328	0.0148356527127786	0.0671646784258354
sense	NC_007493.2	RefSeq	CDS	49220	50365	.	-	0	ID=cds35;Parent=gene43;Dbxref=InterPro:IPR003673,Genbank:YP_351506.1,GeneID:3718758;Name=YP_351506.1;Note=IMG reference gene:2512953356~PFAM: CoA-transferase family III;gbkey=CDS;product=Putative acyl-CoA transferase/carnitine dehydratase;protein_id=YP_351506.1;transl_table=11	69.48015873015873	84.58333333333333	49.02424242424243	23.85833333333333	34.03333333333333	42.74007936507937	48.7944157593118	-0.957874938203294	0.298572489369296	-3.20818217454229	0.00133576857412017	0.00959731669578664
sense	NC_007493.2	RefSeq	CDS	50362	51048	.	-	0	ID=cds36;Parent=gene44;Dbxref=InterPro:IPR012335,InterPro:IPR012336,InterPro:IPR017936,Genbank:YP_351507.1,GeneID:3718759;Name=YP_351507.1;Note=IMG reference gene:2512953357;gbkey=CDS;product=putative periplasmic thiol-disulfide interchange protein (DsbA family);protein_id=YP_351507.1;transl_table=11	120.83333333333333	112.36666666666667	100.58333333333333	33.5	43.5	77.5	77.0617834927956	-0.849326509216707	0.295508307589236	-2.87412058275293	0.00405154245105067	0.0242581541708854
sense	NC_007493.2	RefSeq	CDS	51045	51575	.	-	0	ID=cds37;Parent=gene45;Dbxref=InterPro:IPR007922,InterPro:IPR010593,Genbank:YP_351508.1,GeneID:3718760;Name=YP_351508.1;Note=IMG reference gene:2512953358~PFAM: Protein of unknown function (DUF721);gbkey=CDS;product=hypothetical protein;protein_id=YP_351508.1;transl_table=11	61.5	56.29166666666667	52.449999999999996	17.0	14.5	21.5	31.1207169121153	-0.281398016628918	0.319399605254371	-0.881021804660064	0.378306018306205	0.600756650697428
sense	NC_007493.2	RefSeq	CDS	51657	52760	.	+	0	ID=cds38;Parent=gene46;Dbxref=InterPro:IPR000086,InterPro:IPR000445,InterPro:IPR003265,InterPro:IPR003651,InterPro:IPR004036,InterPro:IPR005760,InterPro:IPR011257,InterPro:IPR015797,InterPro:IPR023170,Genbank:YP_351509.1,GeneID:3718761;Name=YP_351509.1;Note=IMG reference gene:2512953359~PFAM: HhH-GPD superfamily base excision DNA repair protein%3B Helix-hairpin-helix motif~TIGRFAM: A/G-specific a…	20.738095238095234	10.45	14.833333333333334	4.5	5.333333333333334	4.0	8.01503969847714	-0.136493842746091	0.603580874472759	-0.226140105690594	0.82109245258713	0.913576121683436
sense	NC_007493.2	RefSeq	CDS	52798	54069	.	+	0	ID=cds39;Parent=gene47;Dbxref=InterPro:IPR005804,Genbank:YP_351510.1,GeneID:3718762;Name=YP_351510.1;Note=IMG reference gene:2512953360~PFAM: Fatty acid desaturase;gbkey=CDS;product=alkane 1-monooxygenase;protein_id=YP_351510.1;transl_table=11	74.58333333333334	89075	81.55952380952381	110125	119.95833333333333	55.06666666666667	113.600723837485	-2.19052616824476	0.341641703696674	-6.41176456077394	1.4384486671329e-10	4.48822997265975e-09
sense	NC_007493.2	RefSeq	CDS	54225	55343	.	-	0	ID=cds40;Parent=gene48;Dbxref=InterPro:IPR001091,InterPro:IPR002052,InterPro:IPR002941,Genbank:YP_351511.1,GeneID:3718763;Name=YP_351511.1;Note=IMG reference gene:2512953361~PFAM: DNA methylase;gbkey=CDS;product=Site-specific DNA-methyltransferase;protein_id=YP_351511.1;transl_table=11	287.1333333333333	244.3269230769231	202.5	207.0909090909091	230.0	213.33333333333334	270.243710575621	-1.79734197365387	0.180721256295895	-9.94538224497	2.64157924928767e-23	3.81650775886215e-21
sense	NC_007493.2	RefSeq	CDS	55432	56070	.	-	0	ID=cds41;Parent=gene49;Dbxref=InterPro:IPR001352,InterPro:IPR012337,Genbank:YP_351512.1,GeneID:3718764;Name=YP_351512.1;Note=IMG reference gene:2512953362~PFAM: Ribonuclease HII;gbkey=CDS;gene=rnhB;product=RNase HII;protein_id=YP_351512.1;transl_table=11	14.5	16.0	14.083333333333334	1.0	0.7	2.0	4.91355671633754	1.49980783527425	0.865152486135305	1.73357628777557	0.0829932907846617	0.234250647283005
sense	NC_007493.2	RefSeq	CDS	56226	56690	.	-	0	ID=cds42;Parent=gene50;Dbxref=Genbank:YP_351513.1,GeneID:3718765;Name=YP_351513.1;Note=IMG reference gene:2512953363;gbkey=CDS;product=hypothetical protein;protein_id=YP_351513.1;transl_table=11	6.533333333333332	5.472222222222222	7.7499999999999964	1.3055555555555556	2.5000000000000004	1.5555555555555558	3.57742982483453	-0.208798075909732	0.848303279717984	-0.24613611770916	0.805576865035109	0.905745871260926
sense	NC_007493.2	RefSeq	CDS	57047	57337	.	+	0	ID=cds43;Parent=gene51;Dbxref=Genbank:YP_351514.2,GeneID:3718766;Name=YP_351514.2;Note=IMG reference gene:2512953364~truncated by 91 aa;gbkey=CDS;product=hypothetical protein;protein_id=YP_351514.2;transl_table=11	72.7	106.0	75.0	5.0	9.5	16.166666666666664	30.6843757301313	1.08012104332942	0.394724652961625	2.73639114057167	0.00621171433833647	0.034288250409123
sense	NC_007493.2	RefSeq	CDS	57309	58013	.	+	0	ID=cds44;Parent=gene52;Dbxref=InterPro:IPR011991,InterPro:IPR016032,Genbank:YP_351515.1,GeneID:3718767;Name=YP_351515.1;Note=IMG reference gene:2512953365;gbkey=CDS;product=hypothetical protein;protein_id=YP_351515.1;transl_table=11	53.89285714285714	64.25	58.0	6.5	8.5	13.5	23.4579394589489	0.69887177543428	0.392462169187302	1.78073666789714	0.074955479925204	0.218872636020609
sense	NC_007493.2	RefSeq	CDS	58039	58410	.	-	0	ID=cds45;Parent=gene53;Dbxref=Genbank:YP_351516.1,GeneID:3718768;Name=YP_351516.1;Note=IMG reference gene:2512953366;gbkey=CDS;product=hypothetical protein;protein_id=YP_351516.1;transl_table=11	1.5	0.5	2.333333333333333	0	0	0.5	0.341128317822261	0.929232520582025	2.57986510841288	0.360186475467969	0.718707687935221	NA
sense	NC_007493.2	RefSeq	CDS	58614	59711	.	+	0	ID=cds46;Parent=gene54;Dbxref=InterPro:IPR005730,InterPro:IPR009006,InterPro:IPR022643,Genbank:YP_351517.1,GeneID:3718769;Name=YP_351517.1;Note=IMG reference gene:2512953367~PFAM: Pyridoxal-dependent decarboxylase%2C C-terminal sheet domain~TIGRFAM: carboxynorspermidine decarboxylase;gbkey=CDS;gene=nspC;product=carboxynorspermidine decarboxylase;protein_id=YP_351517.1;transl_table=11	90.53333333333333	98.49567099567098	83.63257575757576	19.5	16.5	30.833333333333336	44.0428570742796	0.0663268094634218	0.298748445524433	0.222015580188173	0.824301754746685	0.914941463255111
sense	NC_007493.2	RefSeq	CDS	59748	60986	.	+	0	ID=cds47;Parent=gene55;Dbxref=InterPro:IPR005097,InterPro:IPR016040,Genbank:YP_351518.1,GeneID:3718770;Name=YP_351518.1;Note=IMG reference gene:2512953368~PFAM: Saccharopine dehydrogenase;gbkey=CDS;product=carboxynorspermidine dehydrogenase;protein_id=YP_351518.1;transl_table=11	106.86666666666667	121.07692307692308	104.44444444444446	18.166666666666668	25.80952380952381	32625	51.9734278026616	0.152547014366406	0.273432640154513	0.557896139539901	0.576915307816296	0.762642440232209
sense	NC_007493.2	RefSeq	CDS	61179	63086	.	-	0	ID=cds48;Parent=gene56;Dbxref=InterPro:IPR000150,InterPro:IPR001757,InterPro:IPR005834,InterPro:IPR008250,InterPro:IPR018303,Genbank:YP_351519.2,GeneID:3718712;Name=YP_351519.2;Note=IMG reference gene:2512953369~PFAM: E1-E2 ATPase%3B haloacid dehalogenase-like hydrolase~TIGRFAM: heavy metal translocating P-type ATPase%3B ATPase%2C P-type (transporting)%2C HAD superfamily%2C subfamily IC%3B heavy …	11.803968253968254	13.39607843137255	8.2	6.791666666666667	6.866666666666667	7.25	9.49378120195128	-1.31962259022302	0.522243278513389	-2.52683499149944	0.0115095564907703	0.0551098792778526
sense	NC_007493.2	RefSeq	CDS	63201	63380	.	-	0	ID=cds49;Parent=gene57;Dbxref=Genbank:YP_351520.1,GeneID:3718713;Name=YP_351520.1;Note=IMG reference gene:2512953370;gbkey=CDS;product=hypothetical protein;protein_id=YP_351520.1;transl_table=11	7.611111111111111	6.0	1.5	1.5	5.5	5.0	5.39516785441379	-1.66893400982847	0.734593432479198	-2.2719152337041	0.0230916306200635	0.092617366989102
sense	NC_007493.2	RefSeq	CDS	63407	65026	.	-	0	ID=cds50;Parent=gene58;Dbxref=InterPro:IPR003439,InterPro:IPR003593,InterPro:IPR013563,InterPro:IPR017871,Genbank:YP_351521.1,GeneID:3718714;Name=YP_351521.1;Note=IMG reference gene:2512953371~PFAM: ABC transporter%3B Oligopeptide/dipeptide transporter%2C C-terminal region;gbkey=CDS;product=ABC oligopeptide transporter%2C fused ATPase subunits;protein_id=YP_351521.1;transl_table=11	25.29285714285714	37.65833333333333	34.41428571428572	22.28333333333333	29.833333333333332	34.25	35.5543450880679	-1.77984508426834	0.324043876820836	-5.4926052043638	3.96047478384646e-08	8.60173706321685e-07
sense	NC_007493.2	RefSeq	CDS	65028	66167	.	-	0	ID=cds51;Parent=gene59;Dbxref=InterPro:IPR000515,Genbank:YP_351522.1,GeneID:3718715;Name=YP_351522.1;Note=IMG reference gene:2512953372~PFAM: Binding-protein-dependent transport system inner membrane component;gbkey=CDS;gene=OppC;product=ABC oligopeptide transporter%2C inner membrane subunit OppC;protein_id=YP_351522.1;transl_table=11	90.4004329004329	100.23376623376623	86.39285714285715	28.2	38.59090909090909	45.59090909090909	58.8954715997409	-0.668278052964027	0.251468594120436	-2.65750105018668	0.00787223451793312	0.0408103514868826
sense	NC_007493.2	RefSeq	CDS	66160	67083	.	-	0	ID=cds52;Parent=gene60;Dbxref=InterPro:IPR000515,Genbank:YP_351523.1,GeneID:3718716;Name=YP_351523.1;Note=IMG reference gene:2512953373~PFAM: Binding-protein-dependent transport system inner membrane component;gbkey=CDS;gene=OppB;product=ABC oligopeptide transporter%2C inner membrane subunit OppB;protein_id=YP_351523.1;transl_table=11	60.111111111111114	56.75	47.111111111111114	19.076923076923077	22.25	32.5	36.8353874892557	-0.79262670340559	0.299277611207717	-2.64846641954603	0.00808578818224314	0.0417221647975062
sense	NC_007493.2	RefSeq	CDS	67140	68729	.	-	0	ID=cds53;Parent=gene61;Dbxref=InterPro:IPR000914,Genbank:YP_351524.1,GeneID:3718717;Name=YP_351524.1;Note=IMG reference gene:2512953374~PFAM: Bacterial extracellular solute-binding proteins%2C family 5 Middle;gbkey=CDS;gene=OppA;product=ABC oligopeptide transporter%2C perplasmic substrate-binding protein OppA;protein_id=YP_351524.1;transl_table=11	190.05	215.6130952380952	193.86904761904762	108.64285714285714	141.83333333333334	151.70833333333334	178.84672439194	-1.38171573493209	0.18543944426899	-7.45103470504279	9.26109942748319e-14	4.92394134360426e-12
sense	NC_007493.2	RefSeq	CDS	69572	69931	.	+	0	ID=cds54;Parent=gene63;Dbxref=Genbank:YP_351525.1,GeneID:3718720;Name=YP_351525.1;Note=IMG reference gene:2512953376;gbkey=CDS;product=hypothetical protein;protein_id=YP_351525.1;transl_table=11	41.75	52.00000000000001	45.25	8.7	12.5	3.666666666666667	19.6644446820799	0.507198994559753	0.431130414126249	1.17643983801901	0.239419160151573	0.457761719898548
sense	NC_007493.2	RefSeq	CDS	70001	72334	.	-	0	ID=cds55;Parent=gene64;Dbxref=InterPro:IPR000629,InterPro:IPR001650,InterPro:IPR005580,InterPro:IPR011545,InterPro:IPR014014,InterPro:IPR014021,Genbank:YP_351526.2,GeneID:3718721;Name=YP_351526.2;Note=IMG reference gene:2512953377~PFAM: Helicase conserved C-terminal domain%3B DbpA RNA binding domain%3B DEAD/DEAH box helicase~frameshift eliminated due to sequence change~joined gene%2C RSP_1484%2C …	51.89285714285714	54.93483363042187	46.175000000000004	19.576923076923077	24.144444444444446	22.894444444444442	34.2020321773566	-0.772666465392219	0.294400931775552	-2.62453811111335	0.00867665817043931	0.0441201761291046
sense	NC_007493.2	RefSeq	CDS	72525	73130	.	+	0	ID=cds56;Parent=gene65;Dbxref=InterPro:IPR001647,InterPro:IPR009057,InterPro:IPR011075,InterPro:IPR015893,Genbank:YP_351528.1,GeneID:3718723;Name=YP_351528.1;Note=IMG reference gene:2512953378~PFAM: Bacterial regulatory proteins%2C tetR family;gbkey=CDS;product=transcriptional regulator%2C TetR family;protein_id=YP_351528.1;transl_table=11	15.0	21.25	28.45	10.0	4.25	8.0	12.5969822707868	-0.416097356750716	0.530499027462542	-0.784350838004309	0.432834276785747	0.649630172441239
sense	NC_007493.2	RefSeq	CDS	73197	73544	.	+	0	ID=cds57;Parent=gene66;Dbxref=InterPro:IPR009874,Genbank:YP_351529.1,GeneID:3718724;Name=YP_351529.1;Note=IMG reference gene:2512953379~PFAM: Protein of unknown function (DUF1428);gbkey=CDS;product=hypothetical protein;protein_id=YP_351529.1;transl_table=11	9.0	9.333333333333332	2.5	0	1.5	1625	2.83780837931635	0.347786450033933	1.0521398076483	0.330551555511706	0.740983243974166	0.868040490769465
sense	NC_007493.2	RefSeq	CDS	73546	74289	.	+	0	ID=cds58;Parent=gene67;Dbxref=Genbank:YP_351530.1,GeneID:3718725;Name=YP_351530.1;Note=IMG reference gene:2512953380;gbkey=CDS;product=putative glyoxalase;protein_id=YP_351530.1;transl_table=11	10.0	14.2	12.714285714285715	0.5	3.25	5.75	5.83462781757715	0.104676482993674	0.731299994243563	0.143137541115324	0.886181556668877	0.945051769194698
sense	NC_007493.2	RefSeq	CDS	74421	75335	.	+	0	ID=cds59;Parent=gene68;Dbxref=InterPro:IPR005746,InterPro:IPR011990,InterPro:IPR012335,InterPro:IPR012336,InterPro:IPR013766,InterPro:IPR017936,InterPro:IPR017937,Genbank:YP_351531.1,GeneID:3718726;Name=YP_351531.1;Note=IMG reference gene:2512953381~PFAM: Thioredoxin~TIGRFAM: thioredoxin;gbkey=CDS;product=thioredoxin;protein_id=YP_351531.1;transl_table=11	337.8666666666667	342.86785714285713	282.9761904761905	67.73376623376623	71.0	79.0	149.76193313742	0.1788746450322	0.18255435760359	0.979843195091621	0.32716352648161	0.5526145141558
sense	NC_007493.2	RefSeq	CDS	75339	76007	.	+	0	ID=cds60;Parent=gene69;Dbxref=InterPro:IPR003111,InterPro:IPR015947,Genbank:YP_351532.1,GeneID:3718727;Name=YP_351532.1;Note=IMG reference gene:2512953382~PFAM: ATP-dependent protease La (LON) domain;gbkey=CDS;product=Putative ATP-dependent protease La%2C LON;protein_id=YP_351532.1;transl_table=11	70.66666666666667	69.05952380952381	54.73809523809524	11.95	17.833333333333332	15.142857142857142	30.4943121984553	0.150754965007533	0.323907234605707	0.465426359466924	0.641626161204268	0.804559148965118
sense	NC_007493.2	RefSeq	CDS	76004	76183	.	+	0	ID=cds61;Parent=gene70;Dbxref=InterPro:IPR005651,Genbank:YP_351533.1,GeneID:3718728;Name=YP_351533.1;Note=IMG reference gene:2512953383~PFAM: Trm112p-like protein;gbkey=CDS;product=hypothetical protein;protein_id=YP_351533.1;transl_table=11	47.666666666666664	50.5	32.33333333333333	6.0	10.0	9.0	18.634248635993	0.410040139759913	0.415355149391694	0.987203698715268	0.323542788940227	0.549952846032296
sense	NC_007493.2	RefSeq	CDS	76260	77489	.	-	0	ID=cds62;Parent=gene71;Dbxref=InterPro:IPR002938,InterPro:IPR003042,InterPro:IPR010971,InterPro:IPR018168,Genbank:YP_351534.1,GeneID:3718729;Name=YP_351534.1;Note=IMG reference gene:2512953384~PFAM: FAD binding domain~TIGRFAM: Ubiquinone biosynthesis hydroxylase%2C UbiH/UbiF/VisC/COQ6 family;gbkey=CDS;product=2-octaprenyl-6-methoxyphenol hydroxylase%3B 2-octaprenyl-3-methyl-6-methoxy-1%2C4-benzoq…	162.91929824561402	174.83333333333334	140.07500000000002	72.29166666666666	71.27777777777777	42.166666666666664	99.8670504682408	-0.611664606784163	0.278909764314467	-2.19305555073547	0.0283033769883488	0.108793663079564
sense	NC_007493.2	RefSeq	CDS	77571	78896	.	+	0	ID=cds63;Parent=gene72;Dbxref=InterPro:IPR000120,InterPro:IPR020556,Genbank:YP_351535.2,GeneID:3718730;Name=YP_351535.2;Note=IMG reference gene:2512953385~PFAM: Amidase~extended by 5 aa;gbkey=CDS;product=Amidase;protein_id=YP_351535.2;transl_table=11	63.209523809523816	62.166666666666664	56.75396825396825	15.616666666666667	5.753968253968253	9.376623376623378	25.3176555088996	0.576774478914918	0.399742932755709	1.44286347963379	0.149058932680759	0.342191940102357
sense	NC_007493.2	RefSeq	CDS	79019	80197	.	+	0	ID=cds64;Parent=gene73;Dbxref=InterPro:IPR004839,InterPro:IPR015421,InterPro:IPR015422,InterPro:IPR015424,Genbank:YP_351536.1,GeneID:3718693;Name=YP_351536.1;Note=IMG reference gene:2512953386~PFAM: Aminotransferase class I and II;gbkey=CDS;product=putative aspartate aminotransferase;protein_id=YP_351536.1;transl_table=11	418125	505.58333333333337	396.25	66.73125	96.17619047619048	75.55263157894737	185.7424274826	0.501913489376738	0.202750077571907	2.47552797704223	0.0133039337910479	0.0616152919688532
sense	NC_007493.2	RefSeq	CDS	80208	83492	.	+	0	ID=cds65;Parent=gene74;Dbxref=InterPro:IPR002543,InterPro:IPR003593,InterPro:IPR018541,Genbank:YP_351537.1,GeneID:3718694;Name=YP_351537.1;Note=IMG reference gene:2512953387~PFAM: Ftsk gamma domain%3B FtsK/SpoIIIE family;gbkey=CDS;product=DNA translocase FtsK;protein_id=YP_351537.1;transl_table=11	749.1134920634921	716.0511904761904	617.7146825396826	100.17619047619048	105.28333333333335	193.91071428571428	298.998928895375	0.432900587917562	0.256696111356815	1.68643220043103	0.0917125836841044	0.250728848689658
sense	NC_007493.2	RefSeq	CDS	83624	84262	.	+	0	ID=cds66;Parent=gene75;Dbxref=InterPro:IPR004564,Genbank:YP_351538.1,GeneID:3718695;Name=YP_351538.1;Note=IMG reference gene:2512953388~PFAM: Outer membrane lipoprotein carrier protein LolA;gbkey=CDS;product=Putative outer membrane lipoprotein carrier protein;protein_id=YP_351538.1;transl_table=11	71.34215686274511	84.25	57.5	25.25	36.16666666666667	25.333333333333332	45.2158081094335	-0.660679933366925	0.286112474424379	-2.30916157953661	0.020934616681859	0.0861706596393151
sense	NC_007493.2	RefSeq	CDS	84323	84904	.	-	0	ID=cds67;Parent=gene76;Dbxref=Genbank:YP_351539.1,GeneID:3718696;Name=YP_351539.1;Note=IMG reference gene:2512953389;gbkey=CDS;product=hypothetical protein;protein_id=YP_351539.1;transl_table=11	106.8845238095238	99.43333333333334	106.29999999999998	37925	32.43611111111112	38.53333333333334	61.2027571589864	-0.444377669063089	0.254212403208981	-1.74805659933823	0.0804542272022568	0.229681612537027
sense	NC_007493.2	RefSeq	CDS	85175	85501	.	+	0	ID=cds68;Parent=gene77;Dbxref=InterPro:IPR011722,Genbank:YP_351540.2,GeneID:3718697;Name=YP_351540.2;Note=IMG reference gene:2512953390~PFAM: Hemimethylated DNA-binding protein YccV like~TIGRFAM: hemimethylated DNA binding domain~truncated by 13 aa;gbkey=CDS;product=hemimethylated DNA binding domain protein;protein_id=YP_351540.2;transl_table=11	131.0	138.83333333333334	117.61111111111111	16.0	24.0	14.5	49.4713461437861	0.880086982915736	0.294850194526155	2.98486146271701	0.00283706783175451	0.0180951562474477
sense	NC_007493.2	RefSeq	CDS	85542	87119	.	-	0	ID=cds69;Parent=gene78;Dbxref=InterPro:IPR000101,Genbank:YP_351541.1,GeneID:3718698;Name=YP_351541.1;Note=IMG reference gene:2512953391~PFAM: Gamma-glutamyltranspeptidase~TIGRFAM: gamma-glutamyltranspeptidase;gbkey=CDS;product=gamma-glutamyltransferase 2;protein_id=YP_351541.1;transl_table=11	124.14722222222223	130.55119047619047	122.28611111111113	22625	28.0	25.333333333333336	55.7147943631669	0.349418974019212	0.258757202707055	1.3503739040447	0.176896077192977	0.37973234141619
sense	NC_007493.2	RefSeq	CDS	87231	87773	.	-	0	ID=cds70;Parent=gene79;Dbxref=InterPro:IPR003594,Genbank:YP_351542.1,GeneID:3718699;Name=YP_351542.1;Note=IMG reference gene:2512953392~PFAM: Histidine kinase-%2C DNA gyrase B-%2C and HSP90-like ATPase;gbkey=CDS;product=putative anti-sigma regulatory kinase;protein_id=YP_351542.1;transl_table=11	1925	3.826923076923077	325	2.4916666666666667	3.0	125	2.12075363204098	-1.75312965986878	1.26045416862368	-1.39087140453751	0.164264425483258	0.363621435530973
sense	NC_007493.2	RefSeq	CDS	87763	88110	.	-	0	ID=cds71;Parent=gene80;Dbxref=InterPro:IPR002645,InterPro:IPR003658,Genbank:YP_351543.1,GeneID:3718700;Name=YP_351543.1;Note=IMG reference gene:2512953393~PFAM: STAS domain~TIGRFAM: anti-anti-sigma factor;gbkey=CDS;product=Antisigma-factor antagonist (STAS) domain protein;protein_id=YP_351543.1;transl_table=11	5.36111111111111	5.305555555555555	6.977777777777775	6.305555555555551	8.666666666666663	3.6111111111111107	7.58345445856744	-2.11931912347916	0.629687179617189	-3.36566979935588	0.000763580546074017	0.00596328590976253
sense	NC_007493.2	RefSeq	CDS	88204	88656	.	+	0	ID=cds72;Parent=gene81;Dbxref=InterPro:IPR003018,Genbank:YP_351544.1,GeneID:3718701;Name=YP_351544.1;Note=IMG reference gene:2512953394~PFAM: GAF domain;gbkey=CDS;product=GAF domain protein;protein_id=YP_351544.1;transl_table=11	39.25	36.0	45.30952380952382	4.1	7.5	2.25	14.544631936014	1.14524818426313	0.528340065998374	2.16763455578373	0.0301865024001452	0.113122615493082
sense	NC_007493.2	RefSeq	CDS	88684	89046	.	+	0	ID=cds73;Parent=gene82;Dbxref=InterPro:IPR006913,InterPro:IPR011057,Genbank:YP_351545.2,GeneID:3718702;Name=YP_351545.2;Note=IMG reference gene:2512953395~PFAM: Glutathione-dependent formaldehyde-activating enzyme~extended by 8 aa;gbkey=CDS;product=hypothetical protein;protein_id=YP_351545.2;transl_table=11	8.0	14.0	10125	1.0	3.5	1.1428571428571428	4.55368766091396	0.454536654847801	0.812365933396171	0.559522053008265	0.575805484934457	0.76207873825961
sense	NC_007493.2	RefSeq	CDS	89062	89322	.	-	0	ID=cds74;Parent=gene83;Dbxref=Genbank:YP_351546.1,GeneID:3718703;Name=YP_351546.1;Note=IMG reference gene:2512953396;gbkey=CDS;product=hypothetical protein;protein_id=YP_351546.1;transl_table=11	7.0	1.0	1.6428571428571428	1.75	0	0	1.52475652603942	0.301958558683	1.52050639568898	0.19859078497738	0.842582862562517	NA
sense	NC_007493.2	RefSeq	CDS	89406	90053	.	+	0	ID=cds75;Parent=gene84;Dbxref=InterPro:IPR006145,InterPro:IPR006224,InterPro:IPR020103,Genbank:YP_351547.1,GeneID:3718704;Name=YP_351547.1;Note=IMG reference gene:2512953397~PFAM: RNA pseudouridylate synthase~TIGRFAM: pseudouridine synthase%2C RluA family;gbkey=CDS;product=ribosomal large subunit pseudouridine synthase A;protein_id=YP_351547.1;transl_table=11	19.092156862745096	15.226190476190474	19.05263157894737	3.666666666666667	3.8333333333333335	5.5	8.90267278473467	-0.0337585010565303	0.554535103481238	-0.0608771218352139	0.95145706977554	0.977050874665988
sense	NC_007493.2	RefSeq	CDS	90029	90784	.	-	0	ID=cds76;Parent=gene85;Dbxref=InterPro:IPR004843,InterPro:IPR011152,Genbank:YP_351548.1,GeneID:3718705;Name=YP_351548.1;Note=IMG reference gene:2512953398~TIGRFAM: phosphoesterase%2C MJ0936 family;gbkey=CDS;product=Putative Metallo-phosphoesterase;protein_id=YP_351548.1;transl_table=11	33.04761904761905	17.5	22.30952380952381	3.0	5.45	3.0	9.5771453920635	0.76876423283889	0.599289129998649	1.28279355382372	0.199564413117188	0.408596762038457
sense	NC_007493.2	RefSeq	CDS	90781	92241	.	-	0	ID=cds77;Parent=gene86;Dbxref=InterPro:IPR015590,InterPro:IPR016160,InterPro:IPR016161,InterPro:IPR016162,InterPro:IPR016163,Genbank:YP_351549.1,GeneID:3718706;Name=YP_351549.1;Note=IMG reference gene:2512953399~PFAM: Aldehyde dehydrogenase family;gbkey=CDS;product=Aldehyde dehydrogenase;protein_id=YP_351549.1;transl_table=11	73.78333333333333	71.57142857142857	52.78333333333334	14.0	23.476190476190474	27.533333333333335	37.0047638916492	-0.346072725493229	0.310280049695063	-1.11535603347151	0.264697882407232	0.487148878709594
sense	NC_007493.2	RefSeq	tRNA	92703	92778	.	-	.	ID=rna6;Parent=gene87;Dbxref=GeneID:3718707;Note=IMG reference gene:2512953400;gbkey=tRNA;product=tRNA-Thr	39027.00634920622	42652.88809523791	41948.709920634756	78301.66666666677	84305.52380952376	33378.381349206255	74508.3864269585	-2.64670353529203	0.36284055073337	-7.29439840707589	2.99996492751729e-13	1.46601227266764e-11
sense	NC_007493.2	RefSeq	CDS	92945	94393	.	-	0	ID=cds78;Parent=gene88;Dbxref=InterPro:IPR010817,InterPro:IPR011990,InterPro:IPR016982,Genbank:YP_351550.1,GeneID:3718708;Name=YP_351550.1;Note=IMG reference gene:2512953401~PFAM: HemY protein N-terminus;gbkey=CDS;product=putative HemY-like membrane protein;protein_id=YP_351550.1;transl_table=11	316.6	345.1523809523809	253.34047619047618	119.13095238095245	132.1404761904762	150.48138528138526	204.214901152424	-0.776831998451575	0.174663041405559	-4.4476037529188	8.68335206548355e-06	0.000118015455679353
sense	NC_007493.2	RefSeq	CDS	94404	95705	.	-	0	ID=cds79;Parent=gene89;Dbxref=Genbank:YP_351551.1,GeneID:3718709;Name=YP_351551.1;Note=IMG reference gene:2512953402;gbkey=CDS;product=hypothetical protein;protein_id=YP_351551.1;transl_table=11	150.34285714285716	155.25	114.41666666666667	39.833333333333336	46.28333333333333	40.90833333333333	75.4476434275738	-0.248168886884577	0.230810088323264	-1.07520814487537	0.282281549680297	0.508100477273144
sense	NC_007493.2	RefSeq	CDS	95773	96516	.	-	0	ID=cds80;Parent=gene90;Dbxref=InterPro:IPR003754,Genbank:YP_351552.1,GeneID:3718710;Name=YP_351552.1;Note=IMG reference gene:2512953403~PFAM: Uroporphyrinogen-III synthase HemD;gbkey=CDS;product=uroporphyrinogen-III synthase;protein_id=YP_351552.1;transl_table=11	17375	13.5	8.333333333333334	3.0	6.583333333333333	4.8875	7.95097930433312	-0.590326080522786	0.587491392103642	-1.0048250722602	0.31498108877819	0.541200702176798
sense	NC_007493.2	RefSeq	CDS	96589	97683	.	+	0	ID=cds81;Parent=gene91;Dbxref=InterPro:IPR000905,InterPro:IPR017861,InterPro:IPR022450,Genbank:YP_351553.1,GeneID:3718711;Name=YP_351553.1;Note=IMG reference gene:2512953404~PFAM: Glycoprotease family~TIGRFAM: putative glycoprotease GCP%3B metallohydrolase%2C glycoprotease/Kae1 family;gbkey=CDS;product=O-sialoglycoprotein endopeptidase;protein_id=YP_351553.1;transl_table=11	44.611111111111114	43.479797979797986	40.2	6.111111111111111	6.766666666666667	9.0	17.6322022546452	0.580384063790739	0.419609228650248	1.38315371579804	0.166617738082135	0.366547993145935
sense	NC_007493.2	RefSeq	CDS	97680	98597	.	+	0	ID=cds82;Parent=gene92;Dbxref=InterPro:IPR006109,InterPro:IPR006168,InterPro:IPR008927,InterPro:IPR011128,InterPro:IPR013328,InterPro:IPR016040,Genbank:YP_351554.1,GeneID:3718674;Name=YP_351554.1;Note=IMG reference gene:2512953405~PFAM: NAD-dependent glycerol-3-phosphate dehydrogenase C-terminus%3B NAD-dependent glycerol-3-phosphate dehydrogenase N-terminus;gbkey=CDS;product=Putative glycerol-3-p…	17.858766233766232	25.140079365079366	20.300396825396827	4.2	11.833333333333334	1.5909090909090908	10.9942571787787	-0.154424743992253	0.581391681038568	-0.265612235311652	0.79053786157866	0.89580812072494
sense	NC_007493.2	RefSeq	CDS	98601	98873	.	+	0	ID=cds83;Parent=gene93;Dbxref=InterPro:IPR005545,InterPro:IPR011008,Genbank:YP_351555.1,GeneID:3718675;Name=YP_351555.1;Note=IMG reference gene:2512953406~PFAM: YCII-related domain;gbkey=CDS;product=hypothetical protein;protein_id=YP_351555.1;transl_table=11	6.5	15.5	6.5	2.0	2.0	2.0	4.216240743583	0.241776940565562	0.845742888558705	0.285875227372698	0.774973687982227	0.886789795166991
sense	NC_007493.2	RefSeq	CDS	98873	99286	.	+	0	ID=cds84;Parent=gene94;Dbxref=InterPro:IPR002740,InterPro:IPR015947,Genbank:YP_351556.1,GeneID:3718676;Name=YP_351556.1;Note=IMG reference gene:2512953407~PFAM: Protein of unknown function DUF55;gbkey=CDS;product=hypothetical protein;protein_id=YP_351556.1;transl_table=11	19.7	24.5	25.7625	3.861111111111111	1.0	4.0	8.77429885038245	1.00050340304462	0.632008214498205	1.58305442887161	0.113409059188648	0.288780309336304
sense	NC_007493.2	RefSeq	CDS	99594	100799	.	+	0	ID=cds85;Parent=gene95;Dbxref=InterPro:IPR001926,InterPro:IPR006653,InterPro:IPR023026,Genbank:YP_351557.1,GeneID:3718677;Name=YP_351557.1;Note=IMG reference gene:2512953408~PFAM: Pyridoxal-phosphate dependent enzyme~TIGRFAM: tryptophan synthase%2C beta subunit;gbkey=CDS;gene=trpB;product=tryptophan synthase subunit beta;protein_id=YP_351557.1;transl_table=11	33.05555555555556	44.64285714285714	31.5	22.0	17.7	22.166666666666668	29.153098772966	-1.14280482016522	0.330203829824482	-3.46090722440341	0.000538358310765459	0.00444463271223259
sense	NC_007493.2	RefSeq	CDS	100958	102349	.	-	0	ID=cds86;Parent=gene96;Dbxref=InterPro:IPR000043,InterPro:IPR015878,InterPro:IPR020082,Genbank:YP_351558.1,GeneID:3718678;Name=YP_351558.1;Note=IMG reference gene:2512953409~PFAM: S-adenosyl-L-homocysteine hydrolase%2C NAD binding domain%3B S-adenosyl-L-homocysteine hydrolase~TIGRFAM: adenosylhomocysteinase;gbkey=CDS;gene=ahcY;product=adenosylhomocysteinase;protein_id=YP_351558.1;transl_table=11	303.8595238095238	304.34444444444443	291.31666666666666	128.23333333333335	110.44444444444444	129.16666666666669	193.32785781288	-0.673058798749653	0.187443313488463	-3.59073250586279	0.000329749925350555	0.00292592523882482
sense	NC_007493.2	RefSeq	CDS	102466	103428	.	+	0	ID=cds87;Parent=gene97;Dbxref=InterPro:IPR002495,Genbank:YP_351559.2,GeneID:3718679;Name=YP_351559.2;Note=IMG reference gene:2512953410~PFAM: Glycosyl transferase family 8;gbkey=CDS;product=LPS:glycosyltransferase;protein_id=YP_351559.2;transl_table=11	68.33333333333333	77.83333333333334	67.01666666666668	4.583333333333333	6.166666666666666	16.333333333333332	26.1126388630963	1.02862931073031	0.410809588723143	2.50390774452818	0.0122830057465396	0.058101677004628
sense	NC_007493.2	RefSeq	CDS	103425	104009	.	+	0	ID=cds88;Parent=gene98;Dbxref=InterPro:IPR006674,Genbank:YP_351560.1,GeneID:3718680;Name=YP_351560.1;Note=IMG reference gene:2512953411~PFAM: HD domain;gbkey=CDS;product=putative S-adenosyl L-homocysteine hydrolase;protein_id=YP_351560.1;transl_table=11	27.2	25.0	13.7	5.142857142857142	2.7	4.583333333333333	9.60525090079493	0.364691465153081	0.566382772006348	0.64389575950766	0.519643031754758	0.720911927300118
sense	NC_007493.2	RefSeq	CDS	104021	104335	.	-	0	ID=cds89;Parent=gene99;Dbxref=InterPro:IPR001801,Genbank:YP_351561.1,GeneID:3718681;Name=YP_351561.1;Note=IMG reference gene:2512953412~PFAM: H-NS histone family;gbkey=CDS;gene=spbA;product=Histone-like protein of HNS family;protein_id=YP_351561.1;transl_table=11	275.4761904761905	298.16666666666663	275.0	192.5	180.25	218.57142857142856	260.967931380657	-1.44163204426462	0.17300408244703	-8.33293656354046	7.88614221313483e-17	6.47053100598693e-15
sense	NC_007493.2	RefSeq	CDS	104571	105125	.	-	0	ID=cds90;Parent=gene100;Dbxref=InterPro:IPR001789,InterPro:IPR011006,Genbank:YP_351562.1,GeneID:3718682;Name=YP_351562.1;Note=IMG reference gene:2512953413~PFAM: Response regulator receiver domain;gbkey=CDS;gene=prrA;product=PrrA (RegA)%2C Response regulator involved in oxygen regulation of photosynthesis genes;protein_id=YP_351562.1;transl_table=11	420.0	440.65882352941173	365.1666666666667	131.0	158.6	231.6	267.692254003892	-0.721641326511781	0.213577674686605	-3.3788237818896	0.000727966537486107	0.00571875367391568
sense	NC_007493.2	RefSeq	CDS	105118	105813	.	-	0	ID=cds91;Parent=gene101;Dbxref=InterPro:IPR003782,InterPro:IPR012335,InterPro:IPR012336,Genbank:YP_351563.1,GeneID:3718683;Name=YP_351563.1;Note=IMG reference gene:2512953414~PFAM: SCO1/SenC;gbkey=CDS;gene=prrC;product=PrrC;protein_id=YP_351563.1;transl_table=11	152.0	130.75	146.5	43.5	56.0	68.5	89.374800003676	-0.598671544910964	0.234967540558345	-2.54789041706936	0.0108376508572713	0.0531172769892515
sense	NC_007493.2	RefSeq	CDS	105905	107293	.	+	0	ID=cds92;Parent=gene102;Dbxref=InterPro:IPR003594,InterPro:IPR003661,InterPro:IPR004358,InterPro:IPR005467,InterPro:IPR009082,Genbank:YP_351564.1,GeneID:3718684;Name=YP_351564.1;Note=IMG reference gene:2512953415~PFAM: Histidine kinase-%2C DNA gyrase B-%2C and HSP90-like ATPase%3B His Kinase A (phosphoacceptor) domain;gbkey=CDS;gene=prrB;product=Sensor histidine kinase PrrB (RegB);protein_id=YP_3…	148.75396825396825	170375	140.98095238095237	52.0	53.142857142857146	38.0	84.5210306589718	-0.286479346174945	0.244712938329888	-1.17067511072403	0.241729393291733	0.46040270473341
sense	NC_007493.2	RefSeq	CDS	107420	108982	.	+	0	ID=cds93;Parent=gene103;Dbxref=InterPro:IPR000014,Genbank:YP_351565.1,GeneID:3718685;Name=YP_351565.1;Note=IMG reference gene:2512953416;gbkey=CDS;product=hypothetical protein;protein_id=YP_351565.1;transl_table=11	12.257575757575756	17.582575757575757	8925	8.253968253968255	7.4242424242424265	4.757575757575756	9.72269452286943	-1.01763378078799	0.536118988407306	-1.89814911016519	0.0576764423769847	0.182176999223975
sense	NC_007493.2	RefSeq	CDS	109242	109751	.	+	0	ID=cds94;Parent=gene104;Dbxref=InterPro:IPR003442,Genbank:YP_351566.2,GeneID:3718686;Name=YP_351566.2;Note=IMG reference gene:2512953417~PFAM: Uncharacterised P-loop hydrolase UPF0079~TIGRFAM: ATPase%2C YjeE family~extended by 8 aa;gbkey=CDS;product=ATPase%2C YjeE family;protein_id=YP_351566.2;transl_table=11	46.27777777777778	38.07692307692308	42.86666666666667	11.533333333333333	5.5	9125	19.3992405218567	0.267361179366934	0.416600730439913	0.641768388366989	0.521023577668029	0.721400561912858
sense	NC_007493.2	RefSeq	CDS	109744	110769	.	+	0	ID=cds95;Parent=gene105;Dbxref=InterPro:IPR002575,InterPro:IPR011009,Genbank:YP_351567.1,GeneID:3718687;Name=YP_351567.1;Note=IMG reference gene:2512953418~PFAM: Phosphotransferase enzyme family;gbkey=CDS;product=aminoglycoside phosphotransferase;protein_id=YP_351567.1;transl_table=11	60.23376623376624	66.81904761904764	47.98571428571429	7.642857142857143	5.666666666666667	11.7	22.7354059528359	0.783827679081805	0.395207657430116	1.98333120410352	0.0473304460871382	0.159593173361299
sense	NC_007493.2	RefSeq	CDS	110751	111416	.	+	0	ID=cds96;Parent=gene106;Dbxref=InterPro:IPR005835,Genbank:YP_351568.1,GeneID:3718688;Name=YP_351568.1;Note=IMG reference gene:2512953419;gbkey=CDS;product=Nucleotidyltransferase family protein;protein_id=YP_351568.1;transl_table=11	31.791666666666664	26.5	21.055555555555557	3.0	3.5	7.5625	11.2348926179393	0.436340823076977	0.525261320976717	0.830711886924411	0.406136409565693	0.626239025401417
sense	NC_007493.2	RefSeq	CDS	111409	114402	.	+	0	ID=cds97;Parent=gene107;Dbxref=InterPro:IPR014153,Genbank:YP_351569.1,GeneID:3718689;Name=YP_351569.1;Note=IMG reference gene:2512953420~TIGRFAM: double-strand break repair protein AddB%2C alphaproteobacterial type;gbkey=CDS;product=putative Helicase/Exonuclease;protein_id=YP_351569.1;transl_table=11	103.25833975965556	127.16340228399052	90.98388278388276	24.97472527472527	32.95604395604394	24.054670329670333	52.8845363371834	-8.27551462671831e-05	0.273393765015455	-0.000302695806769789	0.999758483692847	0.999758483692847
sense	NC_007493.2	RefSeq	CDS	114431	117751	.	+	0	ID=cds98;Parent=gene108;Dbxref=InterPro:IPR000212,InterPro:IPR011335,InterPro:IPR014016,InterPro:IPR014017,InterPro:IPR014151,Genbank:YP_351570.1,GeneID:3718690;Name=YP_351570.1;Note=IMG reference gene:2512953421~PFAM: UvrD/REP helicase~TIGRFAM: double-strand break repair helicase AddA%2C alphaproteobacterial type;gbkey=CDS;product=DNA helicase/exodeoxyribonuclease V%2C subunit A;protein_id=YP_35…	87.15833333333333	122.38218954248366	95.23333333333335	21.208333333333332	11.483333333333333	28.242857142857147	44.4751097910467	0.376505284237358	0.349101883680416	1.07849685675723	0.280812083741452	0.505874930782582
sense	NC_007493.2	RefSeq	CDS	117810	118130	.	+	0	ID=cds99;Parent=gene109;Dbxref=InterPro:IPR005746,InterPro:IPR012335,InterPro:IPR012336,InterPro:IPR013766,InterPro:IPR017936,InterPro:IPR017937,Genbank:YP_351571.1,GeneID:3718691;Name=YP_351571.1;Note=IMG reference gene:2512953422~PFAM: Thioredoxin~TIGRFAM: thioredoxin;gbkey=CDS;gene=trxA;product=thioredoxin;protein_id=YP_351571.1;transl_table=11	202.0	215.33333333333334	197.61111111111111	51.0	56.0	115.0	121.38303693041	-0.473391823086339	0.301821006145235	-1.56845220659872	0.116775635481352	0.294196691967046
sense	NC_007493.2	RefSeq	CDS	118263	119171	.	-	0	ID=cds100;Parent=gene110;Dbxref=Genbank:YP_351572.1,GeneID:3718692;Name=YP_351572.1;Note=IMG reference gene:2512953423;gbkey=CDS;product=hypothetical protein;protein_id=YP_351572.1;transl_table=11	3.3269230769230766	4.0	7.154761904761904	1.2	2.0	1.0333333333333332	2.47227013332499	-0.132950789258565	1.0343939950323	-0.128530124785202	0.897729459797793	0.949574441231064
sense	NC_007493.2	RefSeq	CDS	119308	119865	.	+	0	ID=cds101;Parent=gene111;Dbxref=InterPro:IPR001353,InterPro:IPR022281,Genbank:YP_351573.1,GeneID:3718654;Name=YP_351573.1;Note=IMG reference gene:2512953424~PFAM: Proteasome subunit~TIGRFAM: ATP-dependent protease HslVU%2C peptidase subunit;gbkey=CDS;product=HslV component of HslUV peptidase;protein_id=YP_351573.1;transl_table=11	83.82662337662337	90.20119047619049	84.06117306606437	18.305194805194805	27.800432900432906	46.014718614718625	50.4670257557602	-0.45691798732005	0.315738095754292	-1.44714240525358	0.147857043447026	0.340902235257582
sense	NC_007493.2	RefSeq	CDS	119862	121163	.	+	0	ID=cds102;Parent=gene112;Dbxref=InterPro:IPR003593,InterPro:IPR004491,InterPro:IPR011704,InterPro:IPR013093,Genbank:YP_351574.1,GeneID:3718655;Name=YP_351574.1;Note=IMG reference gene:2512953425~PFAM: AAA domain (Cdc48 subfamily)%3B AAA domain (dynein-related subfamily)~TIGRFAM: ATP-dependent protease HslVU%2C ATPase subunit;gbkey=CDS;product=ATP-dependent protease ATP-binding subunit;protein_id=…	161.25	194.0595238095238	147.0	40.0	59.7	52.75	90.4066319247287	-0.248056779926588	0.226696485626702	-1.09422419690731	0.273856661626783	0.498507634393755
sense	NC_007493.2	RefSeq	CDS	121214	122746	.	-	0	ID=cds103;Parent=gene113;Dbxref=InterPro:IPR004299,Genbank:YP_351575.1,GeneID:3718656;Name=YP_351575.1;Note=IMG reference gene:2512953426~PFAM: MBOAT family;gbkey=CDS;product=putative alginate O-acetyltransferase;protein_id=YP_351575.1;transl_table=11	59.33333333333333	51.31458333333334	50.62406015037594	5.866666666666667	5.03125	4.09375	18.2297033500954	1.45878527389012	0.469734688627827	3.10555151494447	0.00189924534948577	0.0129195338717323
sense	NC_007493.2	RefSeq	CDS	122746	122991	.	-	0	ID=cds104;Parent=gene114;Dbxref=InterPro:IPR009081,Genbank:YP_351576.1,GeneID:3718657;Name=YP_351576.1;Note=IMG reference gene:2512953427;gbkey=CDS;product=putative acyl carrier protein;protein_id=YP_351576.1;transl_table=11	9.533333333333335	8.583333333333334	9.2	1.8333333333333333	2.3333333333333335	4.762499999999999	5.16964969410734	-0.316998949665938	0.702946216457385	-0.450957615596122	0.652020096951753	0.809211123126303
sense	NC_007493.2	RefSeq	CDS	123052	124965	.	-	0	ID=cds105;Parent=gene115;Dbxref=InterPro:IPR010033,InterPro:IPR010037,Genbank:YP_351577.1,GeneID:3718658;Name=YP_351577.1;Note=IMG reference gene:2512953428~TIGRFAM: FkbH-like domain%3B HAD-superfamily phosphatase%2C subfamily IIIC;gbkey=CDS;product=subfamily IIIC HAD-superfamily phosphatase;protein_id=YP_351577.1;transl_table=11	25.867099567099565	38.01495726495727	30.741666666666664	2.2	2.4	2.361111111111111	9.80309620299064	2.02259492282437	0.69665274885834	2.90330430209162	0.00369247661799211	0.0225346185520437
sense	NC_007493.2	RefSeq	CDS	124946	125686	.	-	0	ID=cds106;Parent=gene116;Dbxref=InterPro:IPR002198,InterPro:IPR002347,InterPro:IPR016040,Genbank:YP_351578.1,GeneID:3718659;Name=YP_351578.1;Note=IMG reference gene:2512953429~PFAM: short chain dehydrogenase;gbkey=CDS;product=Putative short chain dehydrogenase;protein_id=YP_351578.1;transl_table=11	10.333333333333332	7.5	5.0	0	0	1.6111111111111112	2.48401735279139	1.56249765098609	1.2487376519078	1.25126174308825	0.2108389982934	0.421171019734876
sense	NC_007493.2	RefSeq	CDS	125683	126087	.	-	0	ID=cds107;Parent=gene117;Dbxref=InterPro:IPR002539,Genbank:YP_351579.1,GeneID:3718660;Name=YP_351579.1;Note=IMG reference gene:2512953430~PFAM: MaoC like domain;gbkey=CDS;product=(R)-hydratase;protein_id=YP_351579.1;transl_table=11	99.91666666666667	66.0	65.83333333333333	10.75	7.45	7.0	27.3393723460485	1.24021441453567	0.415643985147166	2.98383823381096	0.00284657223779056	0.0181209952991916
sense	NC_007493.2	RefSeq	CDS	126365	127279	.	+	0	ID=cds108;Parent=gene118;Dbxref=Genbank:YP_351580.1,GeneID:3718661;Name=YP_351580.1;Note=IMG reference gene:2512953431;gbkey=CDS;product=hypothetical protein;protein_id=YP_351580.1;transl_table=11	178.07222222222222	182.28257575757576	153.33333333333334	9.783333333333333	12.826923076923077	12.583333333333332	53.8869680115618	1.86945504901146	0.310573682293397	6.01936080097539	1.75107166163233e-09	4.76951732098708e-08
sense	NC_007493.2	RefSeq	CDS	127358	128131	.	+	0	ID=cds109;Parent=gene119;Dbxref=InterPro:IPR005835,InterPro:IPR013446,Genbank:YP_351581.1,GeneID:3718662;Name=YP_351581.1;Note=IMG reference gene:2512953432~PFAM: Nucleotidyl transferase~TIGRFAM: glucose-1-phosphate cytidylyltransferase;gbkey=CDS;product=putative glucose-1-phosphate cytidylyltransferase;protein_id=YP_351581.1;transl_table=11	47.50000000000001	42.416666666666664	46.5	0.5	3.5	9.166666666666668	15.2765325973522	1.45023996828176	0.561784463138052	2.58148821023087	0.00983753514848489	0.049148910495003
sense	NC_007493.2	RefSeq	CDS	128367	129374	.	-	0	ID=cds110;Parent=gene120;Dbxref=InterPro:IPR001173,Genbank:YP_351582.1,GeneID:3718663;Name=YP_351582.1;Note=IMG reference gene:2512953433~PFAM: Glycosyl transferase family 2;gbkey=CDS;product=Glycosyl transferase%2C family 2;protein_id=YP_351582.1;transl_table=11	592.8111111111111	806.9444444444445	575.6444444444444	17.366666666666667	24.11111111111111	19.116666666666667	182.048602047088	3.0748126103271	0.275639725008434	11.1551867577615	6.75508291783678e-29	1.40548444232327e-26
sense	NC_007493.2	RefSeq	CDS	129716	130810	.	-	0	ID=cds111;Parent=gene121;Dbxref=InterPro:IPR010791,Genbank:YP_351583.1,GeneID:3718664;Name=YP_351583.1;Note=IMG reference gene:2512953434~PFAM: Hydroxyneurosporene synthase (CrtC);gbkey=CDS;product=putative secreted hydrolase;protein_id=YP_351583.1;transl_table=11	7.561111111111111	3.7222222222222223	3.267857142857143	0.5	0.6111111111111112	0.3611111111111111	1.53728822287033	1.8238865956815	1.4777227103546	1.2342549673909	0.21710791069406	NA
sense	NC_007493.2	RefSeq	CDS	130800	133187	.	-	0	ID=cds112;Parent=gene122;Dbxref=InterPro:IPR003838,Genbank:YP_351584.1,GeneID:3718665;Name=YP_351584.1;Note=IMG reference gene:2512953435~PFAM: Predicted permease;gbkey=CDS;product=Putative ABC transporter%2C fused inner membrane subunits;protein_id=YP_351584.1;transl_table=11	25.594537815126053	12.833333333333334	18.257575757575758	1.7019230769230769	4575	2.7850140056022408	7.91108109331762	0.555566530645647	0.645377337467034	0.860839850413906	0.389326253509863	0.611932048607785
sense	NC_007493.2	RefSeq	CDS	133184	133873	.	-	0	ID=cds113;Parent=gene123;Dbxref=InterPro:IPR003439,InterPro:IPR017871,Genbank:YP_351585.2,GeneID:3718666;Name=YP_351585.2;Note=IMG reference gene:2512953436~PFAM: ABC transporter;gbkey=CDS;product=ABC transporter%2C ATPase subunit;protein_id=YP_351585.2;transl_table=11	8.541666666666666	15.533333333333331	9.196031746031746	2.75	2.0	9.85	7.5071637461963	-0.774814669630796	0.659609627990679	-1.17465639789258	0.240132210079112	0.458597318444189
sense	NC_007493.2	RefSeq	CDS	134150	135208	.	-	0	ID=cds114;Parent=gene124;Dbxref=InterPro:IPR008311,InterPro:IPR011044,InterPro:IPR015943,Genbank:YP_351586.1,GeneID:3718667;Name=YP_351586.1;Note=IMG reference gene:2512953437~PFAM: Protein of unknown function (DUF1513);gbkey=CDS;product=hypothetical protein;protein_id=YP_351586.1;transl_table=11	16.666666666666668	22875	15.942099567099566	4125	5.5	3.4999999999999996	8.81474733746869	0.138270375824303	0.565178724435284	0.244648939965778	0.80672826666175	0.906576529294983
sense	NC_007493.2	RefSeq	CDS	135210	136199	.	-	0	ID=cds115;Parent=gene125;Dbxref=InterPro:IPR018976,Genbank:YP_351587.1,GeneID:3718668;Name=YP_351587.1;Note=IMG reference gene:2512953438~PFAM: Imelysin;gbkey=CDS;product=putative periplasmic lipoprotein;protein_id=YP_351587.1;transl_table=11	11.992063492063492	17.5	12.831684981684981	3.25	5.0	5.142857142857143	7.69159733674452	-0.234957796912925	0.584693926832234	-0.401847507098087	0.687796256836758	0.83308314181051
sense	NC_007493.2	RefSeq	CDS	136199	137707	.	-	0	ID=cds116;Parent=gene126;Dbxref=InterPro:IPR009056,InterPro:IPR010538,Genbank:YP_351588.1,GeneID:3718669;Name=YP_351588.1;Note=IMG reference gene:2512953439~PFAM: Protein of unknown function (DUF1111);gbkey=CDS;product=putative thiol oxidoreductase with 2 cytochrome c heme-binding sites;protein_id=YP_351588.1;transl_table=11	47.583333333333336	66.07878787878788	52.27619047619048	7.611111111111111	13.833333333333334	17.333333333333336	26.0906481568261	0.134423811740264	0.364124569465036	0.369169847389746	0.712001129251959	0.84832547597858
sense	NC_007493.2	RefSeq	CDS	137886	138371	.	-	0	ID=cds117;Parent=gene127;Dbxref=InterPro:IPR002024,InterPro:IPR008331,InterPro:IPR009040,InterPro:IPR009078,InterPro:IPR012347,Genbank:YP_351589.1,GeneID:3718670;Name=YP_351589.1;Note=IMG reference gene:2512953440~PFAM: Ferritin-like domain~TIGRFAM: bacterioferritin;gbkey=CDS;gene=bfr;product=Bacterioferritin;protein_id=YP_351589.1;transl_table=11	34.06666666666666	25.84285714285714	21.0	11.0	9.666666666666666	8.5	16.1042188453544	-0.492654018188716	0.426183269463926	-1.15596752263035	0.247694441553021	0.466610616825905
sense	NC_007493.2	RefSeq	CDS	138361	138615	.	-	0	ID=cds118;Parent=gene128;Dbxref=InterPro:IPR007419,Genbank:YP_351590.1,GeneID:3718671;Name=YP_351590.1;Note=IMG reference gene:2512953441~PFAM: BFD-like [2Fe-2S] binding domain;gbkey=CDS;product=putative bacterioferritin-associated ferredoxin;protein_id=YP_351590.1;transl_table=11	16.5	14.0	11.5	4.0	2.0	5.5	7.32171359142832	-0.157288790354827	0.606077119798232	-0.259519432786358	0.795234490305947	0.899443230526434
sense	NC_007493.2	RefSeq	CDS	138697	139965	.	-	0	ID=cds119;Parent=gene129;Dbxref=InterPro:IPR018976,Genbank:YP_351591.1,GeneID:3718672;Name=YP_351591.1;Note=IMG reference gene:2512953442~PFAM: Imelysin;gbkey=CDS;product=imelysin;protein_id=YP_351591.1;transl_table=11	145.73849206349206	202.11111111111114	163.9666666666667	17125	33.17619047619047	81.25	83.2699994645506	0.0420003420868433	0.446767548745429	0.0940093840852693	0.925101702330369	0.96294650255742
sense	NC_007493.2	RefSeq	CDS	140019	140180	.	-	0	ID=cds120;Parent=gene130;Dbxref=InterPro:IPR016060,InterPro:IPR019600,Genbank:YP_351592.1,GeneID:3718673;Name=YP_351592.1;Note=IMG reference gene:2512953443~PFAM: Hemin uptake protein hemP;gbkey=CDS;product=hemin uptake protein;protein_id=YP_351592.1;transl_table=11	54.7	69.13888888888889	82.5	3.5	8.5	20.535714285714285	27.5245919310676	0.720448720950073	0.486189754045017	1.4818262107666	0.138386542985612	0.325967767247278
sense	NC_007493.2	RefSeq	CDS	140177	140293	.	-	0	ID=cds121;Parent=gene131;Dbxref=Genbank:YP_008686484.1,GeneID:17312319;Name=YP_008686484.1;Note=IMG reference gene:2512953444~new gene;gbkey=CDS;product=hypothetical protein;protein_id=YP_008686484.1;transl_table=11	63.833333333333336	54.5	101.5	9.5	10.5	19.0	31.0261588907474	0.569666689946995	0.443179601809893	1.28540819031504	0.198649680624187	0.407100147218116
sense	NC_007493.2	RefSeq	CDS	140531	141214	.	+	0	ID=cds122;Parent=gene132;Dbxref=InterPro:IPR007486,Genbank:YP_351593.1,GeneID:3718616;Name=YP_351593.1;Note=IMG reference gene:2512953445~PFAM: Protein of unknown function (DUF533);gbkey=CDS;product=hypothetical protein;protein_id=YP_351593.1;transl_table=11	51.92063492063493	63.60515873015874	45.642857142857146	14.0	23.142857142857142	32.42857142857143	35.2015911757755	-0.72415374144527	0.326840908721281	-2.21561537164494	0.0267178552028986	0.104083743070612
sense	NC_007493.2	RefSeq	CDS	141227	142057	.	-	0	ID=cds123;Parent=gene133;Dbxref=InterPro:IPR005471,InterPro:IPR011991,InterPro:IPR014757,Genbank:YP_351594.1,GeneID:3718617;Name=YP_351594.1;Note=IMG reference gene:2512953446~PFAM: IclR helix-turn-helix domain%3B Bacterial transcriptional regulator;gbkey=CDS;product=transcriptional regulator%2C IclR family;protein_id=YP_351594.1;transl_table=11	85.77142857142857	51.00396825396825	60.26785714285714	8.0	15.0	16.5	28.684426168151	0.383863978234077	0.386946271546788	0.992034311894543	0.321180787916288	0.547886939551244
sense	NC_007493.2	RefSeq	CDS	142325	142705	.	+	0	ID=cds124;Parent=gene134;Dbxref=InterPro:IPR004360,Genbank:YP_351595.1,GeneID:3718618;Name=YP_351595.1;Note=IMG reference gene:2512953447;gbkey=CDS;product=putative glyoxalase family protein;protein_id=YP_351595.1;transl_table=11	55.635964912280706	52.0	53.95	23.0	17.616666666666667	21.0	33.5830868032534	-0.578907303118048	0.309574193975188	-1.87001150090839	0.0614822207837948	0.190672346863789
sense	NC_007493.2	RefSeq	CDS	142823	143314	.	-	0	ID=cds125;Parent=gene135;Dbxref=InterPro:IPR007247,InterPro:IPR011051,Genbank:YP_351596.1,GeneID:3718619;Name=YP_351596.1;Note=IMG reference gene:2512953448~PFAM: Ureidoglycolate hydrolase;gbkey=CDS;product=ureidoglycolate hydrolase;protein_id=YP_351596.1;transl_table=11	11.0	20.5	8.25	2.5166666666666666	5.5	4125	7.32489048647869	-0.389534871958931	0.629257476074383	-0.619038925670047	0.535890715901328	0.733730881310306
sense	NC_007493.2	RefSeq	CDS	143431	144267	.	-	0	ID=cds126;Parent=gene136;Dbxref=InterPro:IPR011051,InterPro:IPR013096,InterPro:IPR014710,InterPro:IPR017627,Genbank:YP_351597.1,GeneID:3718620;Name=YP_351597.1;Note=IMG reference gene:2512953449~PFAM: Cupin domain~TIGRFAM: putative allantoin catabolism protein;gbkey=CDS;product=putative glyoxylate induced protein;protein_id=YP_351597.1;transl_table=11	38.333333333333336	47.666666666666664	26.0625	6.333333333333333	10725	7.0	16.8427787105624	0.249661556002525	0.444637748199452	0.561494288358384	0.574460622906347	0.761372256343454
sense	NC_007493.2	RefSeq	CDS	144264	145679	.	-	0	ID=cds127;Parent=gene137;Dbxref=InterPro:IPR002509,InterPro:IPR011330,InterPro:IPR017580,InterPro:IPR017625,InterPro:IPR018020,Genbank:YP_351598.1,GeneID:3718621;Name=YP_351598.1;Note=IMG reference gene:2512953450~PFAM: OHCU decarboxylase%3B Polysaccharide deacetylase~TIGRFAM: OHCU decarboxylase%3B putative urate catabolism protein;gbkey=CDS;product=putative polysaccharide deacetylase;protein_id=…	144.0	130.79090909090908	148.0	19.799999999999997	23.866666666666667	30.116666666666667	58.8717160749567	0.563087464917179	0.275245368430114	2.04576544967422	0.0407794528514049	0.143548857865698
sense	NC_007493.2	RefSeq	CDS	145826	146179	.	+	0	ID=cds128;Parent=gene138;Dbxref=InterPro:IPR000895,InterPro:IPR014306,Genbank:YP_351599.1,GeneID:3718622;Name=YP_351599.1;Note=IMG reference gene:2512953451~PFAM: HIUase/Transthyretin family~TIGRFAM: hydroxyisourate hydrolase;gbkey=CDS;product=Transthyretin-like protein;protein_id=YP_351599.1;transl_table=11	8.1	21.6	19.0	9.25	5.142857142857143	12.2	12.4731434843926	-1.04129149678508	0.552005737516079	-1.88637803199418	0.0592440307263919	0.18537468371356
sense	NC_007493.2	RefSeq	CDS	146423	146578	.	+	0	ID=cds129;Parent=gene139;Dbxref=InterPro:IPR000066,InterPro:IPR002362,Genbank:YP_351600.1,GeneID:3718623;Name=YP_351600.1;Note=IMG reference gene:2512953452~PFAM: Antenna complex alpha/beta subunit;gbkey=CDS;gene=puc2B;product=light-harvesting complex%2C beta subunit;protein_id=YP_351600.1;transl_table=11	185.0	198.5	188.5	133.5	139.5	218.0	204.713715049777	-1.73627679637681	0.225113020314943	-7.71291146974829	1.22979399971762e-14	7.29750975189579e-13
sense	NC_007493.2	RefSeq	CDS	146592	147383	.	+	0	ID=cds130;Parent=gene140;Dbxref=InterPro:IPR000066,InterPro:IPR018332,Genbank:YP_351601.1,GeneID:3718624;Name=YP_351601.1;Note=IMG reference gene:2512953453~PFAM: Antenna complex alpha/beta subunit;gbkey=CDS;gene=puc2A;product=light-harvesting complex alpha subunit;protein_id=YP_351601.1;transl_table=11	574.1428571428571	704.4166666666665	641.9261904761904	354.33333333333337	469.75	599.4761904761905	613.403412997549	-1.51409786872677	0.209277730712664	-7.23487331198949	4.65963902183455e-13	2.2316500148683e-11
sense	NC_007493.2	RefSeq	CDS	147828	149042	.	+	0	ID=cds131;Parent=gene141;Dbxref=InterPro:IPR001804,InterPro:IPR004790,InterPro:IPR019818,Genbank:YP_351602.1,GeneID:3718625;Name=YP_351602.1;Note=IMG reference gene:2512953454~PFAM: Isocitrate/isopropylmalate dehydrogenase~TIGRFAM: isocitrate dehydrogenase%2C NADP-dependent%2C eukaryotic type;gbkey=CDS;gene=icd;product=isocitrate dehydrogenase (NADP);protein_id=YP_351602.1;transl_table=11	122.94128787878789	128.75	102.35277777777777	21.142857142857142	15.5	19.7	47.6728772465246	0.66468016557354	0.28561232920344	2.32721103961899	0.0199540357463356	0.083352936247735
sense	NC_007493.2	RefSeq	CDS	148994	150337	.	-	0	ID=cds132;Parent=gene142;Dbxref=InterPro:IPR003710,InterPro:IPR008927,InterPro:IPR013328,InterPro:IPR013332,InterPro:IPR013752,InterPro:IPR016040,Genbank:YP_351603.1,GeneID:3718626;Name=YP_351603.1;Note=IMG reference gene:2512953455~PFAM: Ketopantoate reductase PanE/ApbA%3B Ketopantoate reductase PanE/ApbA C terminal;gbkey=CDS;product=2-dehydropantoate 2-reductase;protein_id=YP_351603.1;transl_ta…	45.727777777777774	61.108333333333334	49.5991452991453	12.166666666666666	25625	12.923255813953489	29.3250844963894	-0.336675170399834	0.367376094781136	-0.916431894134015	0.35944041339466	0.584487906843704
sense	NC_007493.2	RefSeq	CDS	150334	151869	.	-	0	ID=cds133;Parent=gene143;Dbxref=InterPro:IPR000873,InterPro:IPR020845,Genbank:YP_351604.1,GeneID:3718627;Name=YP_351604.1;Note=IMG reference gene:2512953456~PFAM: AMP-binding enzyme;gbkey=CDS;product=AMP-forming acyl-CoA synthetase/ligase;protein_id=YP_351604.1;transl_table=11	57775	73.35192307692307	58.78638583638585	13.042857142857143	18.75	25.766666666666666	34.1367068868852	-0.243483366816594	0.320205329826166	-0.760397607837374	0.447016952765514	0.662845753699154
sense	NC_007493.2	RefSeq	CDS	152002	152688	.	-	0	ID=cds134;Parent=gene144;Dbxref=InterPro:IPR002529,InterPro:IPR011234,Genbank:YP_351605.1,GeneID:3718628;Name=YP_351605.1;Note=IMG reference gene:2512953457~PFAM: Fumarylacetoacetate (FAA) hydrolase family;gbkey=CDS;product=fumarylacetoacetate hydrolase family protein;protein_id=YP_351605.1;transl_table=11	35.15	38.84285714285714	28.7	13.09090909090909	13.041666666666668	11.142857142857142	20.4857314920983	-0.49340926310016	0.371490631400298	-1.3281876348814	0.184116128262415	0.388949710245395
sense	NC_007493.2	RefSeq	CDS	152755	153738	.	-	0	ID=cds135;Parent=gene145;Dbxref=InterPro:IPR011251,InterPro:IPR016048,Genbank:YP_351606.2,GeneID:3718629;Name=YP_351606.2;Note=IMG reference gene:2512953458~PFAM: Luciferase-like monooxygenase~TIGRFAM: luciferase family oxidoreductase%2C group 1~truncated by 8 aa;gbkey=CDS;product=putative oxidoreductase;protein_id=YP_351606.2;transl_table=11	32.2	29.05263157894737	18.0625	1.5	2.977777777777778	4.144444444444444	9.31703429728665	1.16367769438443	0.618801380091375	1.8805350663772	0.0600351919288523	0.186969955744682
sense	NC_007493.2	RefSeq	CDS	153815	155035	.	-	0	ID=cds136;Parent=gene146;Dbxref=InterPro:IPR002549,Genbank:YP_351607.1,GeneID:3718630;Name=YP_351607.1;Note=IMG reference gene:2512953459~PFAM: Domain of unknown function DUF20;gbkey=CDS;product=Putative transmembrane transport protein;protein_id=YP_351607.1;transl_table=11	229.25	236.05263157894737	171.37424242424242	40.80952380952381	73.5	74.16666666666666	112.410966455495	-0.207937870336618	0.243244644860897	-0.854850763335534	0.392633771182764	0.614131335203731
sense	NC_007493.2	RefSeq	CDS	155127	156479	.	-	0	ID=cds137;Parent=gene147;Dbxref=InterPro:IPR001792,InterPro:IPR007024,Genbank:YP_351608.1,GeneID:3718631;Name=YP_351608.1;Note=IMG reference gene:2512953460~PFAM: Sensors of blue-light using FAD;gbkey=CDS;gene=appA;product=AppA%2C antirepressor of ppsR%2C sensor of blue light;protein_id=YP_351608.1;transl_table=11	489.09285714285716	491.03333333333336	401.5	178.16666666666666	209.5909090909091	208.33333333333334	305.803484178141	-0.75194110670344	0.149525801113422	-5.02883850883407	4.93459755432106e-07	8.79231510617097e-06
sense	NC_007493.2	RefSeq	CDS	156948	157637	.	+	0	ID=cds138;Parent=gene148;Dbxref=InterPro:IPR002762,Genbank:YP_351609.1,GeneID:3718632;Name=YP_351609.1;Note=IMG reference gene:2512953461~PFAM: CbiX;gbkey=CDS;product=hypothetical protein;protein_id=YP_351609.1;transl_table=11	26.424242424242426	21.5	20.61111111111111	7.166666666666667	11.5	9.6	14.974174969187	-0.708956723053037	0.424995810951991	-1.66814990826609	0.0952859718428004	0.257413832958005
sense	NC_007493.2	RefSeq	CDS	157673	160240	.	-	0	ID=cds139;Parent=gene149;Dbxref=InterPro:IPR000014,InterPro:IPR000700,InterPro:IPR001610,InterPro:IPR001789,InterPro:IPR003594,InterPro:IPR003661,InterPro:IPR004358,InterPro:IPR005467,InterPro:IPR008207,InterPro:IPR009082,InterPro:IPR011006,InterPro:IPR013767,Genbank:YP_351610.1,GeneID:3718633;Name=YP_351610.1;Note=IMG reference gene:2512953462~PFAM: Response regulator receiver domain%3B Histidin…	122.90059523809524	110.71978021978025	113.15952380952389	38.89444444444441	42.12424242424241	34.51666666666667	66.3324948518103	-0.383099541508422	0.244215559425118	-1.56869424049081	0.116719201276798	0.294166026426091
sense	NC_007493.2	RefSeq	CDS	160308	161702	.	-	0	ID=cds140;Parent=gene150;Dbxref=InterPro:IPR008146,InterPro:IPR014746,Genbank:YP_351611.2,GeneID:3718634;Name=YP_351611.2;Note=IMG reference gene:2512953463~PFAM: Glutamine synthetase%2C catalytic domain;gbkey=CDS;product=glutamate--putrescine ligase;protein_id=YP_351611.2;transl_table=11	63.861446886446885	56.85714285714286	55.037121212121214	10.654761904761905	16.059523809523807	14.859890109890108	28.0160355262541	0.107549636927068	0.333736189181815	0.32225943848264	0.747256158738734	0.871886311618263
sense	NC_007493.2	RefSeq	CDS	161711	163084	.	-	0	ID=cds141;Parent=gene151;Dbxref=InterPro:IPR005814,InterPro:IPR015421,InterPro:IPR015422,InterPro:IPR015424,Genbank:YP_351612.1,GeneID:3718596;Name=YP_351612.1;Note=IMG reference gene:2512953464~PFAM: Aminotransferase class-III;gbkey=CDS;product=glutamate-1-semialdehyde 2%2C1-aminomutase;protein_id=YP_351612.1;transl_table=11	73.2	65.40455465587046	96.55311355311355	76.83089133089135	68.24358974358977	41.52692307692308	81.0023664200784	-1.63508410851533	0.350285667707907	-4.66785900552111	3.04354636670759e-06	4.66069335325776e-05
sense	NC_007493.2	RefSeq	CDS	163081	164163	.	-	0	ID=cds142;Parent=gene152;Dbxref=InterPro:IPR003135,InterPro:IPR005875,InterPro:IPR011054,InterPro:IPR011761,InterPro:IPR013815,InterPro:IPR013816,InterPro:IPR013817,InterPro:IPR016185,Genbank:YP_351613.1,GeneID:3718597;Name=YP_351613.1;Note=IMG reference gene:2512953465~PFAM: ATP-grasp domain~TIGRFAM: phosphoribosylaminoimidazole carboxylase%2C PurK protein;gbkey=CDS;gene=purK;product=5-(carboxya…	69875	75.79166666666667	61.48333333333334	14.833333333333332	13.333333333333332	21.833333333333332	33.1205070425596	0.0863466179950079	0.318116979565562	0.271430396808519	0.786060025964545	0.893170615927571
sense	NC_007493.2	RefSeq	CDS	164156	164641	.	-	0	ID=cds143;Parent=gene153;Dbxref=InterPro:IPR000031,Genbank:YP_351614.1,GeneID:3718598;Name=YP_351614.1;Note=IMG reference gene:2512953466~PFAM: AIR carboxylase~TIGRFAM: phosphoribosylaminoimidazole carboxylase%2C PurE protein;gbkey=CDS;gene=purE;product=5-(carboxyamino)imidazole ribonucleotide mutase;protein_id=YP_351614.1;transl_table=11	234.94642857142856	254.66666666666666	214.1547619047619	49.0	54.25	41.5	105.126923993038	0.311099149993758	0.217902486756819	1.42769894288057	0.153378530584375	0.348262095505942
sense	NC_007493.2	RefSeq	CDS	164877	165095	.	-	0	ID=cds144;Parent=gene154;Dbxref=InterPro:IPR007420,Genbank:YP_351615.1,GeneID:3718599;Name=YP_351615.1;Note=IMG reference gene:2512953467~PFAM: Protein of unknown function (DUF465);gbkey=CDS;product=putative conserved small protein containing a coiled-coil domain;protein_id=YP_351615.1;transl_table=11	87.30000000000001	129.33333333333334	104.0	16.142857142857142	21.0	38.64285714285714	50.547927990746	0.127169047243128	0.342453147752287	0.371347286710052	0.71037888207174	0.847151991790559
sense	NC_007493.2	RefSeq	CDS	165450	165890	.	+	0	ID=cds145;Parent=gene155;Dbxref=InterPro:IPR002068,InterPro:IPR008978,Genbank:YP_351616.2,GeneID:3718600;Name=YP_351616.2;Note=IMG reference gene:2512953468~PFAM: Hsp20/alpha crystallin family~truncated by 9 aa;gbkey=CDS;product=Heat shock protein%2C Hsp20 family;protein_id=YP_351616.2;transl_table=11	297.3333333333333	349.75	321.6666666666667	56.266666666666666	76.91025641025641	134.5	164.9034512995	-0.0793187094506061	0.292696072874533	-0.270993418776093	0.786396093996426	0.893247041651042
sense	NC_007493.2	RefSeq	CDS	165887	166111	.	+	0	ID=cds146;Parent=gene156;Dbxref=InterPro:IPR009531,Genbank:YP_351617.1,GeneID:3718601;Name=YP_351617.1;Note=IMG reference gene:2512953469~PFAM: Protein of unknown function (DUF1150);gbkey=CDS;product=putative small protein;protein_id=YP_351617.1;transl_table=11	72.0	82.5	74.0	15.0	10.5	24.5	34.5949954662823	0.2603005280175	0.342452502334737	0.760106952768194	0.447190657011247	0.662955410773309
sense	NC_007493.2	RefSeq	CDS	166386	166862	.	+	0	ID=cds147;Parent=gene157;Dbxref=InterPro:IPR005797,InterPro:IPR016174,Genbank:YP_351618.1,GeneID:3718602;Name=YP_351618.1;Note=IMG reference gene:2512953470~PFAM: Cytochrome b(N-terminal)/b6/petB;gbkey=CDS;product=Cytochrome b562;protein_id=YP_351618.1;transl_table=11	187.11666666666667	223.01666666666665	185.0	266.0	295.5	241.33333333333334	309.134416497016	-2.40179977953498	0.190433212981742	-12.6122945778647	1.80655544576581e-36	7.50397968284972e-34
sense	NC_007493.2	RefSeq	CDS	166952	168658	.	-	0	ID=cds148;Parent=gene158;Dbxref=InterPro:IPR002650,InterPro:IPR002891,InterPro:IPR014729,InterPro:IPR015947,Genbank:YP_351619.2,GeneID:3718603;Name=YP_351619.2;Note=IMG reference gene:2512953471~PFAM: ATP-sulfurylase%3B Adenylylsulphate kinase~TIGRFAM: adenylylsulfate kinase (apsK)%3B ATP sulphurylase~truncated by 19 aa;gbkey=CDS;gene=sopT;product=sulfate adenylyltransferase;protein_id=YP_351619.…	303.1583333333333	273.1166666666667	233.49166666666667	53.86666666666667	56.5	62.0	122.142792792198	0.267199121836244	0.201798505279612	1.32408870653434	0.185473585831011	0.391195636760679
sense	NC_007493.2	RefSeq	CDS	168850	169788	.	-	0	ID=cds149;Parent=gene159;Dbxref=InterPro:IPR000103,InterPro:IPR001327,InterPro:IPR005982,InterPro:IPR013027,Genbank:YP_351620.2,GeneID:3718604;Name=YP_351620.2;Note=IMG reference gene:2512953472~PFAM: Pyridine nucleotide-disulphide oxidoreductase~TIGRFAM: thioredoxin-disulfide reductase~truncated by 5 aa;gbkey=CDS;gene=trxB;product=Thioredoxin reductase;protein_id=YP_351620.2;transl_table=11	167.1602564102564	235.36666666666665	163.75	40.333333333333336	43.5	42.25	87.2796672259795	0.198244194059781	0.245726765240712	0.806766791829057	0.419800854836666	0.639614048886859
sense	NC_007493.2	RefSeq	CDS	170011	170511	.	+	0	ID=cds150;Parent=gene160;Dbxref=InterPro:IPR000485,InterPro:IPR000835,InterPro:IPR011008,InterPro:IPR011991,InterPro:IPR019885,InterPro:IPR019887,Genbank:YP_351621.1,GeneID:3718605;Name=YP_351621.1;Note=IMG reference gene:2512953473~PFAM: AsnC family;gbkey=CDS;gene=putR;product=transcriptional regulator%2C AsnC family;protein_id=YP_351621.1;transl_table=11	64.6547619047619	44.0	53.06666666666666	11.0	24.0	22.0	31.5305461035671	-0.441187986149343	0.355463913378787	-1.24116111240583	0.214546237322898	0.42627034177817
sense	NC_007493.2	RefSeq	CDS	170634	171386	.	-	0	ID=cds151;Parent=gene161;Dbxref=InterPro:IPR003730,InterPro:IPR011324,Genbank:YP_351622.1,GeneID:3718606;Name=YP_351622.1;Note=IMG reference gene:2512953474~PFAM: Multi-copper polyphenol oxidoreductase laccase~TIGRFAM: uncharacterized protein%2C YfiH family;gbkey=CDS;product=uncharacterized protein%2C YfiH family;protein_id=YP_351622.1;transl_table=11	37.583333333333336	39.291666666666664	33.142857142857146	12.191666666666666	11.88452380952381	14.742857142857144	21.6339976979021	-0.467836325965656	0.358511891169678	-1.30493949430602	0.191913451538075	0.398317475688694
sense	NC_007493.2	RefSeq	CDS	171383	172444	.	-	0	ID=cds152;Parent=gene162;Dbxref=InterPro:IPR003788,Genbank:YP_351623.2,GeneID:3718607;Name=YP_351623.2;Note=IMG reference gene:2512953475~PFAM: Uncharacterized ACR%2C COG1565;gbkey=CDS;product=hypothetical protein;protein_id=YP_351623.2;transl_table=11	34.487301587301594	27.291666666666668	22.716666666666665	3.0	3.0111111111111115	3.75	10.1274459067048	1.10406075304917	0.581963968608957	1.89712905369065	0.0578109075178098	0.182176999223975
sense	NC_007493.2	RefSeq	CDS	172441	173319	.	-	0	ID=cds153;Parent=gene163;Dbxref=InterPro:IPR001640,Genbank:YP_351624.1,GeneID:3718608;Name=YP_351624.1;Note=IMG reference gene:2512953476~PFAM: Prolipoprotein diacylglyceryl transferase~TIGRFAM: prolipoprotein diacylglyceryl transferase;gbkey=CDS;gene=lgt;product=Prolipoprotein diacylglyceryl transferase;protein_id=YP_351624.1;transl_table=11	60.53535353535354	61.09090909090909	45.374242424242425	5.0	4.2	13.0	20.6887192575768	0.963170209827277	0.442415823712591	2.17706998304153	0.0294753462734994	0.111620029249958
sense	NC_007493.2	RefSeq	CDS	173424	173672	.	+	0	ID=cds154;Parent=gene164;Dbxref=InterPro:IPR007475,Genbank:YP_351625.1,GeneID:3718609;Name=YP_351625.1;Note=IMG reference gene:2512953477~PFAM: Protein of unknown function (DUF526);gbkey=CDS;product=hypothetical protein;protein_id=YP_351625.1;transl_table=11	73.30000000000001	102.89999999999998	63.099999999999994	45.85	39.43333333333334	41.85000000000001	60.832625769448	-1.06551441801383	0.275567278978122	-3.86662169022769	0.000110353410963977	0.00113530769236314
sense	NC_007493.2	RefSeq	CDS	174083	174361	.	+	0	ID=cds155;Parent=gene165;Dbxref=InterPro:IPR002645,Genbank:YP_351626.2,GeneID:3718610;Name=YP_351626.2;Note=IMG reference gene:2512953478;gbkey=CDS;product=Putative sulfate transporter/antisigma-factor antagonist;protein_id=YP_351626.2;transl_table=11	8.8	6.301190476190477	6.825000000000001	2.7	3.500000000000001	7.359523809523812	6.26106493303534	-1.30107706087364	0.643854876710104	-2.02076136709833	0.0433044737998438	0.149429664005069
sense	NC_007493.2	RefSeq	CDS	174358	174723	.	+	0	ID=cds156;Parent=gene166;Dbxref=InterPro:IPR001789,InterPro:IPR011006,Genbank:YP_351627.1,GeneID:3718611;Name=YP_351627.1;Note=IMG reference gene:2512953479~PFAM: Response regulator receiver domain;gbkey=CDS;gene=cheY3;product=Chemotaxis response regulator%2C CheY3;protein_id=YP_351627.1;transl_table=11	7.75	2.0	4.0	0.5	1.0	1.0	1.77484679947539	0.858523990630348	1.34765525707657	0.637050155165589	0.524092174497739	0.724894191823512
sense	NC_007493.2	RefSeq	CDS	174723	176684	.	+	0	ID=cds157;Parent=gene167;Dbxref=InterPro:IPR002545,InterPro:IPR003594,InterPro:IPR004105,InterPro:IPR004358,InterPro:IPR005467,InterPro:IPR008207,InterPro:IPR009082,Genbank:YP_351628.2,GeneID:3718612;Name=YP_351628.2;Note=IMG reference gene:2512953480~PFAM: CheW-like domain%3B Histidine kinase-%2C DNA gyrase B-%2C and HSP90-like ATPase%3B Signal transducing histidine kinase%2C homodimeric domain%…	25.04285714285714	33.82142857142857	16.4004329004329	4.1	9.333333333333332	8.35	12.7712570711697	-0.132997409918997	0.496425119304252	-0.267910314662149	0.78876835389491	0.894814561122578
sense	NC_007493.2	RefSeq	CDS	176681	177172	.	+	0	ID=cds158;Parent=gene168;Dbxref=InterPro:IPR002545,Genbank:YP_351629.1,GeneID:3718613;Name=YP_351629.1;Note=IMG reference gene:2512953481~PFAM: CheW-like domain;gbkey=CDS;gene=cheW2;product=Chemotaxis protein%2C CheW2;protein_id=YP_351629.1;transl_table=11	5.458333333333333	2125	3.4916666666666667	5.392857142857142	1.45	2.283333333333333	3.5146578481367	-1.66517016988931	0.916237264912661	-1.81740061625635	0.0691557934603263	0.207404965404932
sense	NC_007493.2	RefSeq	CDS	177296	177832	.	+	0	ID=cds159;Parent=gene169;Dbxref=InterPro:IPR002545,Genbank:YP_351630.1,GeneID:3718614;Name=YP_351630.1;Note=IMG reference gene:2512953482~PFAM: CheW-like domain;gbkey=CDS;gene=cheW3;product=Chemotaxis protein%2C CheW3;protein_id=YP_351630.1;transl_table=11	9.416666666666668	3.1	6.0	1.0	3.166666666666667	0	2.79230944733624	0.210663518397088	1.05550317442201	0.199585869092668	0.841804480257338	0.921837629887999
sense	NC_007493.2	RefSeq	CDS	177829	178665	.	+	0	ID=cds160;Parent=gene170;Dbxref=InterPro:IPR000780,InterPro:IPR022641,InterPro:IPR022642,Genbank:YP_351631.1,GeneID:3718615;Name=YP_351631.1;Note=IMG reference gene:2512953483~PFAM: CheR methyltransferase%2C SAM binding domain%3B CheR methyltransferase%2C all-alpha domain;gbkey=CDS;gene=cheR2;product=Chemotaxis methyltransferase%2C CheR2;protein_id=YP_351631.1;transl_table=11	23.0	21.25	13.166666666666666	3.5	0	3.0	6.98103696762916	1.04103567181387	0.724753451871649	1.4363997427338	0.15088862632356	0.344962439128441
sense	NC_007493.2	RefSeq	CDS	178668	179777	.	+	0	ID=cds161;Parent=gene171;Dbxref=InterPro:IPR000673,InterPro:IPR001789,InterPro:IPR008248,InterPro:IPR011006,Genbank:YP_351632.1,GeneID:3718577;Name=YP_351632.1;Note=IMG reference gene:2512953484~PFAM: CheB methylesterase%3B Response regulator receiver domain;gbkey=CDS;gene=cheB1;product=chemotaxis methylesterase%2C CheB1;protein_id=YP_351632.1;transl_table=11	17.833333333333332	12.644444444444444	16.297619047619047	2.9761904761904763	3.5	3.0	7.13093335006236	0.273990464614087	0.626559308477511	0.437293742039939	0.661898333180791	0.817469846569454
sense	NC_007493.2	RefSeq	CDS	179774	181516	.	+	0	ID=cds162;Parent=gene172;Dbxref=Genbank:YP_351633.1,GeneID:3718578;Name=YP_351633.1;Note=IMG reference gene:2512953485;gbkey=CDS;gene=tlpC;product=Transducer-like protein%2C TlpC;protein_id=YP_351633.1;transl_table=11	31.709523809523805	25.5	19.366666666666667	4.333333333333333	7.0	5.41025641025641	11.4384817117542	0.298293424737788	0.511177210152809	0.58354210401637	0.559528421886889	0.751254932200342
sense	NC_007493.2	RefSeq	CDS	181564	182565	.	+	0	ID=cds163;Parent=gene173;Dbxref=InterPro:IPR004046,InterPro:IPR010987,InterPro:IPR012335,InterPro:IPR012336,InterPro:IPR016639,InterPro:IPR017933,Genbank:YP_351634.1,GeneID:3718579;Name=YP_351634.1;Note=IMG reference gene:2512953486~PFAM: Glutathione S-transferase%2C C-terminal domain;gbkey=CDS;product=putative Glutathione S-transferase;protein_id=YP_351634.1;transl_table=11	45.70238095238095	38.5	51.08333333333333	15.476190476190474	17.7	14.416666666666668	26.4684165318645	-0.432801859273369	0.356861578343381	-1.21280038406633	0.225206148555372	0.439436307486495
sense	NC_007493.2	RefSeq	CDS	182535	183992	.	-	0	ID=cds164;Parent=gene174;Dbxref=InterPro:IPR001789,InterPro:IPR002078,InterPro:IPR002197,InterPro:IPR003593,InterPro:IPR009057,InterPro:IPR011006,Genbank:YP_351635.1,GeneID:3718580;Name=YP_351635.1;Note=IMG reference gene:2512953487~PFAM: Response regulator receiver domain%3B Bacterial regulatory protein%2C Fis family%3B Sigma-54 interaction domain;gbkey=CDS;product=two component%2C sigma54 speci…	130.6	100.28333333333333	98.86666666666666	10.0	16.30952380952381	6.9	37.9404857276932	1.35641291691374	0.367036458172467	3.69558087953316	0.000219384625816632	0.00205931619243798
sense	NC_007493.2	RefSeq	CDS	183989	184540	.	-	0	ID=cds165;Parent=gene175;Dbxref=InterPro:IPR008207,Genbank:YP_351636.1,GeneID:3718581;Name=YP_351636.1;Note=IMG reference gene:2512953488;gbkey=CDS;product=hypothetical protein;protein_id=YP_351636.1;transl_table=11	127.97619047619047	154.0	130.0	28.0	30.5	45.0	67.0191874879444	0.0425459197893032	0.257195725632207	0.165422343955064	0.868611568010962	0.935622768395601
sense	NC_007493.2	RefSeq	CDS	184776	186668	.	-	0	ID=cds166;Parent=gene176;Dbxref=InterPro:IPR000873,InterPro:IPR020845,Genbank:YP_351637.2,GeneID:3718582;Name=YP_351637.2;Note=IMG reference gene:2512953489~PFAM: Domain of unknown function (DUF3448)%3B AMP-binding enzyme~truncated by 8 aa;gbkey=CDS;gene=acsA;product=propionyl-CoA synthetase;protein_id=YP_351637.2;transl_table=11	120.70952380952382	99.42692307692307	96.0	19.666666666666664	20.083333333333332	37.0	50.6782115709454	0.0812997381021656	0.300666905496253	0.270398027238748	0.786854057631484	0.893614502224683
sense	NC_007493.2	RefSeq	CDS	186829	189108	.	-	0	ID=cds167;Parent=gene177;Dbxref=InterPro:IPR002505,InterPro:IPR012188,InterPro:IPR012301,InterPro:IPR012302,InterPro:IPR016040,Genbank:YP_351638.1,GeneID:3718583;Name=YP_351638.1;Note=IMG reference gene:2512953490~PFAM: Malic enzyme%2C NAD binding domain%3B Phosphate acetyl/butaryl transferase%3B Malic enzyme%2C N-terminal domain;gbkey=CDS;product=phosphate acetyltransferase;protein_id=YP_351638.…	139.80608974358972	105.12777777777778	84825	12.983333333333333	18.299999999999997	19.93333333333333	43.4077965978909	0.728000747855184	0.324095149354919	2.24625622846933	0.0246876005068434	0.0977793760241249
sense	NC_007493.2	RefSeq	CDS	189307	189711	.	+	0	ID=cds168;Parent=gene178;Dbxref=InterPro:IPR002125,InterPro:IPR006262,InterPro:IPR016192,InterPro:IPR016193,Genbank:YP_351639.1,GeneID:3718584;Name=YP_351639.1;Note=IMG reference gene:2512953491~PFAM: Cytidine and deoxycytidylate deaminase zinc-binding region~TIGRFAM: cytidine deaminase%2C homotetrameric;gbkey=CDS;gene=cdd;product=cytidine deaminase;protein_id=YP_351639.1;transl_table=11	57.333333333333336	67.84285714285716	51.83333333333333	6.25	4.0	14.0	22.2097742790784	0.923741607892727	0.431007967724232	2.1432123697624	0.0320960494723801	0.119062227828521
sense	NC_007493.2	RefSeq	CDS	189713	191020	.	+	0	ID=cds169;Parent=gene179;Dbxref=InterPro:IPR000053,InterPro:IPR000312,InterPro:IPR013102,InterPro:IPR017459,InterPro:IPR017872,InterPro:IPR020072,Genbank:YP_351640.1,GeneID:3718585;Name=YP_351640.1;Note=IMG reference gene:2512953492~PFAM: Glycosyl transferase family%2C a/b domain%3B Pyrimidine nucleoside phosphorylase C-terminal domain%3B Glycosyl transferase family%2C helical bundle domain~TIGRF…	102.75	96.45311355311357	81.30882352941177	10.61111111111111	21.0	18.75	39.321420139089	0.497070599747148	0.307782202827879	1.61500760986211	0.106309046916963	0.276204036673235
sense	NC_007493.2	RefSeq	CDS	191020	192216	.	+	0	ID=cds170;Parent=gene180;Dbxref=InterPro:IPR006124,InterPro:IPR010045,InterPro:IPR017849,InterPro:IPR017850,Genbank:YP_351641.1,GeneID:3718586;Name=YP_351641.1;Note=IMG reference gene:2512953493~PFAM: Metalloenzyme superfamily~TIGRFAM: phosphopentomutase;gbkey=CDS;gene=deoB;product=phosphopentomutase;protein_id=YP_351641.1;transl_table=11	50.82692307692308	63.16666666666667	42.541666666666664	8.2	13.033333333333331	10.333333333333334	22.8412319695409	0.373834324447438	0.37830300604171	0.988187559911223	0.323060799529498	0.549683070576816
sense	NC_007493.2	RefSeq	CDS	192213	193196	.	+	0	ID=cds171;Parent=gene181;Dbxref=InterPro:IPR001365,InterPro:IPR006330,Genbank:YP_351642.1,GeneID:3718587;Name=YP_351642.1;Note=IMG reference gene:2512953494~PFAM: Adenosine/AMP deaminase~TIGRFAM: adenosine deaminase;gbkey=CDS;gene=add;product=adenosine deaminase;protein_id=YP_351642.1;transl_table=11	36.726190476190474	34125	22325	2.5	5.5	6.5	12.0183729795376	0.767127296971086	0.530331429399393	1.44650543875906	0.148035487654737	0.340902235257582
sense	NC_007493.2	RefSeq	CDS	193189	193821	.	+	0	ID=cds172;Parent=gene182;Dbxref=InterPro:IPR000836,InterPro:IPR005765,Genbank:YP_351643.1,GeneID:3718588;Name=YP_351643.1;Note=IMG reference gene:2512953495~PFAM: Phosphoribosyl transferase domain~TIGRFAM: uracil phosphoribosyltransferase;gbkey=CDS;product=uracil phosphoribosyltransferase;protein_id=YP_351643.1;transl_table=11	57.86666666666666	53.761111111111106	42.0768115942029	11.61111111111111	11.333333333333332	14.488888888888889	24.6029025544465	0.0890532631233269	0.353326194981574	0.252042629129072	0.801008113873329	0.902568372888136
sense	NC_007493.2	RefSeq	CDS	193888	194835	.	+	0	ID=cds173;Parent=gene183;Dbxref=InterPro:IPR007730,Genbank:YP_351644.1,GeneID:3718589;Name=YP_351644.1;Note=IMG reference gene:2512953496~PFAM: Sporulation related domain;gbkey=CDS;product=sporulation and cell division-related protein;protein_id=YP_351644.1;transl_table=11	160.62500000000003	176.28571428571428	117.9595238095238	8.142857142857142	23.285714285714285	23.57142857142857	54.6508327718295	1.09129855993622	0.335394631003208	3.25377468527747	0.00113882566086233	0.00840026120098894
sense	NC_007493.2	RefSeq	CDS	194983	196002	.	-	0	ID=cds174;Parent=gene184;Dbxref=Genbank:YP_351645.1,GeneID:3718590;Name=YP_351645.1;Note=IMG reference gene:2512953497;gbkey=CDS;product=hypothetical protein;protein_id=YP_351645.1;transl_table=11	111.87500000000006	99.13739495798322	90.48333333333333	16.780952380952378	27.385714285714297	32.31709956709957	49.0365239700454	0.0294230101603828	0.280126372771451	0.105034773660488	0.916348215929694	0.958125561026441
sense	NC_007493.2	RefSeq	CDS	196083	197732	.	-	0	ID=cds175;Parent=gene185;Dbxref=InterPro:IPR000873,InterPro:IPR020845,Genbank:YP_351646.1,GeneID:3718591;Name=YP_351646.1;Note=IMG reference gene:2512953498~PFAM: AMP-binding enzyme;gbkey=CDS;product=AMP-binding protein;protein_id=YP_351646.1;transl_table=11	80.12424242424241	102.95	87.90757575757576	11.416666666666668	19.166666666666668	12.0	35.920335495695	0.730094621834452	0.336721882809989	2.16824227680635	0.0301402577331935	0.113076501298307
sense	NC_007493.2	RefSeq	CDS	197831	198763	.	+	0	ID=cds176;Parent=gene186;Dbxref=InterPro:IPR000620,Genbank:YP_351647.1,GeneID:3718592;Name=YP_351647.1;Note=IMG reference gene:2512953499~PFAM: EamA-like transporter family;gbkey=CDS;product=putative transporter%2C DME family%2C DMT superfamily;protein_id=YP_351647.1;transl_table=11	13.75	21.95	14.75	4.75	6.5	3.1666666666666665	8.75976862465249	-0.105961979063691	0.566970691726449	-0.186891457724265	0.851745736944533	0.92700390141743
sense	NC_007493.2	RefSeq	CDS	198767	199396	.	-	0	ID=cds177;Parent=gene187;Dbxref=InterPro:IPR013216,Genbank:YP_351648.1,GeneID:3718593;Name=YP_351648.1;Note=IMG reference gene:2512953500~PFAM: Methyltransferase domain;gbkey=CDS;product=methylase involved in ubiquinone/menaquinone biosynthesis;protein_id=YP_351648.1;transl_table=11	7.166666666666666	13.142156862745097	10.590909090909092	3.5	2.2	7.416666666666666	6.73817391833701	-0.70202712024862	0.648929384594386	-1.08182359577911	0.279330919810508	0.504465568766477
sense	NC_007493.2	RefSeq	CDS	199570	200841	.	-	0	ID=cds178;Parent=gene188;Dbxref=InterPro:IPR004681,InterPro:IPR010656,Genbank:YP_351649.1,GeneID:3718594;Name=YP_351649.1;Note=IMG reference gene:2512953501~PFAM: DctM-like transporters~TIGRFAM: TRAP transporter%2C DctM subunit;gbkey=CDS;product=TRAP-T family transporter%2C DctM (12TMs) subunit;protein_id=YP_351649.1;transl_table=11	6.1761904761904765	11.642857142857142	7.033333333333334	1.0357142857142856	2.6666666666666665	2.7857142857142856	4.25784720160287	-0.12289579158477	0.791662251845329	-0.155237655071092	0.876633963645436	0.939695051997995
sense	NC_007493.2	RefSeq	CDS	200866	201351	.	-	0	ID=cds179;Parent=gene189;Dbxref=InterPro:IPR007387,Genbank:YP_351650.1,GeneID:3718595;Name=YP_351650.1;Note=IMG reference gene:2512953502~PFAM: Tripartite ATP-independent periplasmic transporters%2C DctQ component;gbkey=CDS;product=TRAP-T family transporter%2C DctQ (4TMs) subunit;protein_id=YP_351650.1;transl_table=11	7.5	1.2	1.7666666666666666	4.2	1.2666666666666666	1.1333333333333333	2.92826315244848	-1.13367478407295	1.08500562193743	-1.04485613820933	0.29608946436364	0.522104160297361
sense	NC_007493.2	RefSeq	CDS	201421	202395	.	-	0	ID=cds180;Parent=gene190;Dbxref=InterPro:IPR018389,Genbank:YP_351651.1,GeneID:3718558;Name=YP_351651.1;Note=IMG reference gene:2512953503~PFAM: Bacterial extracellular solute-binding protein%2C family 7~TIGRFAM: tripartite ATP-independent periplasmic transporter solute receptor%2C DctP family;gbkey=CDS;product=TRAP-T family transporter%2C periplasmic binding protein%2C DctP;protein_id=YP_351651.1…	12.25	8.290726817042607	8.416666666666666	1.0	4.0	5625	5.73772894920943	-0.600636151428394	0.686186743452754	-0.875324621408617	0.381397301037445	0.603736953524217
sense	NC_007493.2	RefSeq	CDS	202419	203120	.	-	0	ID=cds181;Parent=gene191;Dbxref=InterPro:IPR000524,InterPro:IPR011711,InterPro:IPR011991,Genbank:YP_351652.1,GeneID:3718559;Name=YP_351652.1;Note=IMG reference gene:2512953504~PFAM: Bacterial regulatory proteins%2C gntR family%3B FCD domain;gbkey=CDS;product=transcriptional regulator%2C GntR family;protein_id=YP_351652.1;transl_table=11	10.45	8.350000000000001	8.95	2.9833333333333334	2.0761904761904764	1.65	4.53501195166734	-0.0182406086637729	0.756172517405671	-0.0241222845897046	0.980755067960987	0.988009057043336
sense	NC_007493.2	RefSeq	CDS	203233	204135	.	-	0	ID=cds182;Parent=gene192;Dbxref=InterPro:IPR000524,InterPro:IPR011711,InterPro:IPR011991,Genbank:YP_351653.1,GeneID:3718560;Name=YP_351653.1;Note=IMG reference gene:2512953505~PFAM: Bacterial regulatory proteins%2C gntR family%3B FCD domain;gbkey=CDS;product=transcriptional regulator%2C GntR family;protein_id=YP_351653.1;transl_table=11	13625	19.745238095238093	13.595238095238095	13.301190476190476	16.291666666666668	7.583333333333333	15.9939641532076	-1.5972799352145	0.44523640168216	-3.58748729703989	0.000333879993459287	0.002954682338922
sense	NC_007493.2	RefSeq	CDS	204267	205259	.	+	0	ID=cds183;Parent=gene193;Dbxref=InterPro:IPR002085,InterPro:IPR011032,InterPro:IPR013154,InterPro:IPR016040,Genbank:YP_351654.1,GeneID:3718561;Name=YP_351654.1;Note=IMG reference gene:2512953506~PFAM: Alcohol dehydrogenase GroES-like domain~TIGRFAM: 2-desacetyl-2-hydroxyethyl bacteriochlorophyllide A dehydrogenase;gbkey=CDS;product=Putative Zn-dependent dehydrogenase;protein_id=YP_351654.1;transl…	4.0476190476190474	13.0	4.642857142857142	0	2.0	1.25	2.7212944265492	0.908577120535598	1.12823431871234	0.805308884392524	0.420641456198	0.640398838969905
sense	NC_007493.2	RefSeq	CDS	205252	206352	.	+	0	ID=cds184;Parent=gene194;Dbxref=InterPro:IPR008927,InterPro:IPR013118,InterPro:IPR013131,InterPro:IPR013328,InterPro:IPR016040,Genbank:YP_351655.1,GeneID:3718562;Name=YP_351655.1;Note=IMG reference gene:2512953507~PFAM: Mannitol dehydrogenase C-terminal domain%3B Mannitol dehydrogenase Rossmann domain;gbkey=CDS;product=Putative altronate dehydrogenase;protein_id=YP_351655.1;transl_table=11	12.083333333333334	21.693589743589744	4.467857142857143	0.5	3.5	3.2337662337662336	5.2069014699088	0.464985435953715	0.892419923042496	0.521038833790775	0.602339719156737	0.781712511914796
sense	NC_007493.2	RefSeq	CDS	206349	207851	.	+	0	ID=cds185;Parent=gene195;Dbxref=InterPro:IPR007392,InterPro:IPR013974,Genbank:YP_351656.1,GeneID:3718563;Name=YP_351656.1;Note=IMG reference gene:2512953508~PFAM: D-galactarate dehydratase / Altronate hydrolase%2C C terminus%3B SAF domain;gbkey=CDS;product=altronate hydrolase;protein_id=YP_351656.1;transl_table=11	21.640151515151516	28.684523809523807	7.971428571428571	4.476190476190476	5.25	3.6242424242424245	8.94578730524436	0.190803968791903	0.631399306974504	0.30219223664686	0.762505522022547	0.880558071131512
sense	NC_007493.2	RefSeq	CDS	207928	209721	.	+	0	ID=cds186;Parent=gene196;Dbxref=InterPro:IPR003594,InterPro:IPR003661,InterPro:IPR004358,InterPro:IPR005467,InterPro:IPR017055,Genbank:YP_351657.1,GeneID:3718564;Name=YP_351657.1;Note=IMG reference gene:2512953509~PFAM: Histidine kinase-%2C DNA gyrase B-%2C and HSP90-like ATPase;gbkey=CDS;product=sensor histidine kinase;protein_id=YP_351657.1;transl_table=11	43.39368686868686	46.46948051948053	23.46111111111111	12.174107142857142	14.45	10.0	20.7838358433095	-0.344282527434217	0.405583059444888	-0.848858253363513	0.395960170844985	0.61759007168171
sense	NC_007493.2	RefSeq	CDS	209718	211037	.	+	0	ID=cds187;Parent=gene197;Dbxref=InterPro:IPR001789,InterPro:IPR002078,InterPro:IPR002197,InterPro:IPR003593,InterPro:IPR009057,InterPro:IPR011006,InterPro:IPR020441,Genbank:YP_351658.1,GeneID:3718565;Name=YP_351658.1;Note=IMG reference gene:2512953510~PFAM: Response regulator receiver domain%3B Bacterial regulatory protein%2C Fis family%3B Sigma-54 interaction domain;gbkey=CDS;product=Sigma-54 de…	78.7039682539683	53.64285714285716	65.02142857142861	22.472222222222214	26.599999999999994	22.715079365079355	39.6507329468184	-0.500248869738542	0.308567367356879	-1.6211982298179	0.104975132303011	0.274455046925968
sense	NC_007493.2	RefSeq	CDS	211248	212201	.	+	0	ID=cds188;Parent=gene198;Dbxref=InterPro:IPR011852,InterPro:IPR015168,Genbank:YP_351659.1,GeneID:3718566;Name=YP_351659.1;Note=IMG reference gene:2512953511~PFAM: NMT1/THI5 like~TIGRFAM: TRAP transporter solute receptor%2C TAXI family;gbkey=CDS;product=TRAP-T family transporter%2C DctP subunit;protein_id=YP_351659.1;transl_table=11	218.25	230.5	161.5909090909091	23.0	14.333333333333332	47.392857142857146	76.8673138476393	0.899674744089913	0.369581314016286	2.43430798573942	0.0149202937253577	0.0673224421737517
sense	NC_007493.2	RefSeq	CDS	212305	214422	.	+	0	ID=cds189;Parent=gene199;Dbxref=InterPro:IPR010656,InterPro:IPR011853,Genbank:YP_351660.1,GeneID:3718567;Name=YP_351660.1;Note=IMG reference gene:2512953512~PFAM: DctM-like transporters~TIGRFAM: TRAP transporter%2C 4TM/12TM fusion protein;gbkey=CDS;product=TRAP-T family transporter with fused DctQ/DctM subunits;protein_id=YP_351660.1;transl_table=11	106.57499999999999	124.8845238095238	120.34358974358975	38.58333333333334	30.691666666666663	46.11587301587303	66.6708137455438	-0.358540001838625	0.259539116331388	-1.38144880396691	0.167141008848367	0.36733437328249
sense	NC_007493.2	RefSeq	CDS	214419	214787	.	+	0	ID=cds190;Parent=gene200;Dbxref=InterPro:IPR015001,Genbank:YP_351661.1,GeneID:3718568;Name=YP_351661.1;Note=IMG reference gene:2512953513~PFAM: Domain of unknown function (DUF1850);gbkey=CDS;product=protein of unknown function DUF1850;protein_id=YP_351661.1;transl_table=11	15.5	13.333333333333334	16.75	1.5	4.0	3.571428571428571	7.01217325986334	0.251958989202288	0.632452430648353	0.398384094980858	0.690347080123552	0.834797433497293
sense	NC_007493.2	RefSeq	tRNA	215728	215817	.	-	.	ID=rna7;Parent=gene203;Dbxref=GeneID:3718570;Note=IMG reference gene:2512953516;gbkey=tRNA;product=tRNA-Ser	10074.900000000049	8276.18650793651	9691.166666666702	8838.041269841298	9846.800000000037	7557.048412698403	10836.1054062429	-1.86726420121076	0.208496201452253	-8.95586676497978	3.37076864210738e-19	3.34360125305159e-17
sense	NC_007493.2	RefSeq	CDS	216000	216089	.	-	0	ID=cds191;Parent=gene204;Dbxref=Genbank:YP_008686485.1,GeneID:17312321;Name=YP_008686485.1;Note=IMG reference gene:2512953517~new gene;gbkey=CDS;product=hypothetical protein;protein_id=YP_008686485.1;transl_table=11	0.14285714285714285	4.0	7.0	0.2	0	0	0.94872636303621	2.4052547047289	2.04794360431399	1.17447311520797	0.240205574357731	NA
sense	NC_007493.2	RefSeq	CDS	217916	219379	.	+	0	ID=cds192;Parent=gene208;Dbxref=InterPro:IPR006674,Genbank:YP_351667.2,GeneID:3718575;Name=YP_351667.2;Note=IMG reference gene:2512953521~PFAM: HD domain~TIGRFAM: deoxyguanosinetriphosphate triphosphohydrolase%2C putative;gbkey=CDS;product=Deoxyguanosinetriphosphate triphosphohydrolase-like protein;protein_id=YP_351667.2;transl_table=11	823.7833333333334	746.8214285714286	776.3928571428571	115.08333333333333	108.16666666666667	101.66666666666667	300.098498116576	0.887022725533078	0.192019790354216	4.6194338817723	3.84788469727284e-06	5.82529423646362e-05
sense	NC_007493.2	RefSeq	CDS	219373	220209	.	+	0	ID=cds193;Parent=gene209;Dbxref=Genbank:YP_351668.1,GeneID:3718576;Name=YP_351668.1;Note=IMG reference gene:2512953522;gbkey=CDS;product=hypothetical protein;protein_id=YP_351668.1;transl_table=11	223.0	160.5	167.33333333333334	33.5	36.5	32.25	78.4858871794339	0.464933408832717	0.26279577044176	1.76918147522376	0.0768635946060312	0.222619451798655
sense	NC_007493.2	RefSeq	CDS	220168	221226	.	-	0	ID=cds194;Parent=gene210;Dbxref=InterPro:IPR001387,InterPro:IPR010359,InterPro:IPR010982,Genbank:YP_351669.1,GeneID:3718519;Name=YP_351669.1;Note=IMG reference gene:2512953523~PFAM: Helix-turn-helix%3B Domain of unknown function (DUF955);gbkey=CDS;product=Putative DNA-binding protein;protein_id=YP_351669.1;transl_table=11	129.95	102.66666666666667	107.25	46.5	46.583333333333336	40.916666666666664	71.5818762733657	-0.622820893193153	0.246438555002607	-2.52728674369384	0.0114947609747111	0.0550787176913696
sense	NC_007493.2	RefSeq	CDS	221248	221892	.	-	0	ID=cds195;Parent=gene211;Dbxref=Genbank:YP_351670.1,GeneID:3718520;Name=YP_351670.1;Note=IMG reference gene:2512953524;gbkey=CDS;product=hypothetical protein;protein_id=YP_351670.1;transl_table=11	149.75	99.66666666666666	117.5	52.5	45.5	28.833333333333336	72.1082698905798	-0.441489766925921	0.32397845371271	-1.36271335907238	0.172972865922608	0.376293835326238
sense	NC_007493.2	RefSeq	CDS	222106	222588	.	-	0	ID=cds196;Parent=gene212;Dbxref=Genbank:YP_351671.1,GeneID:3718521;Name=YP_351671.1;Note=IMG reference gene:2512953525;gbkey=CDS;product=hypothetical protein;protein_id=YP_351671.1;transl_table=11	9.7	7.791666666666666	7.866666666666667	1.2	1.1111111111111112	1.5	3.42367041689432	0.741148130156881	0.921821364879065	0.804004071064368	0.421394623862278	0.640423420925509
sense	NC_007493.2	RefSeq	CDS	222601	223410	.	-	0	ID=cds197;Parent=gene213;Dbxref=Genbank:YP_351672.1,GeneID:3718522;Name=YP_351672.1;Note=IMG reference gene:2512953526;gbkey=CDS;product=hypothetical protein;protein_id=YP_351672.1;transl_table=11	0.47619047619047616	1.5	1.380952380952381	0.14285714285714285	0.601190476190476	125	0.561188361029872	-0.48757481285492	2.06191571696511	-0.236466897673476	0.81307039081101	NA
sense	NC_007493.2	RefSeq	CDS	223464	224270	.	-	0	ID=cds198;Parent=gene214;Dbxref=InterPro:IPR012327,InterPro:IPR023095,Genbank:YP_351673.1,GeneID:3718523;Name=YP_351673.1;Note=IMG reference gene:2512953527~PFAM: D12 class N6 adenine-specific DNA methyltransferase;gbkey=CDS;product=Putative N-6 adenine-specific DNA methylase;protein_id=YP_351673.1;transl_table=11	3.2	3.45	3.0583333333333336	0.14285714285714285	0.5	0.2	0.746439659265797	2.0654460228637	1.69290883614632	1.22005744122962	0.222443100474514	NA
sense	NC_007493.2	RefSeq	CDS	224672	225670	.	+	0	ID=cds199;Parent=gene215;Dbxref=InterPro:IPR000014,InterPro:IPR003594,InterPro:IPR011102,InterPro:IPR013656,Genbank:YP_351674.1,GeneID:3718524;Name=YP_351674.1;Note=IMG reference gene:2512953528~PFAM: HWE histidine kinase%3B PAS fold;gbkey=CDS;product=putative sensor histidine protein kinase;protein_id=YP_351674.1;transl_table=11	485.6666666666667	418.9166666666667	414.5	60.86666666666667	88.75	88.75757575757575	185.617232553967	0.509181758470324	0.199670635979558	2.55010836206508	0.0107689441243771	0.0528584953106427
sense	NC_007493.2	RefSeq	CDS	225683	226072	.	+	0	ID=cds200;Parent=gene216;Dbxref=InterPro:IPR001789,InterPro:IPR011006,Genbank:YP_351675.1,GeneID:3718525;Name=YP_351675.1;Note=IMG reference gene:2512953529~PFAM: Response regulator receiver domain;gbkey=CDS;product=response regulator receiver domain protein;protein_id=YP_351675.1;transl_table=11	59.75	54.5	44.0	8.5	11.0	12.5	22.9242520618649	0.385669379548164	0.371364721363556	1.03851916286524	0.29902841851923	0.52450326457609
sense	NC_007493.2	RefSeq	CDS	226143	226460	.	-	0	ID=cds201;Parent=gene217;Dbxref=Genbank:YP_351676.1,GeneID:3718526;Name=YP_351676.1;Note=IMG reference gene:2512953530;gbkey=CDS;product=hypothetical protein;protein_id=YP_351676.1;transl_table=11	1.3333333333333333	0.2	0	0.5	0	0	0.0797455703883206	-1.00181359758785	4.0804728567969	-0.245514094259716	0.806058396430753	NA
sense	NC_007493.2	RefSeq	CDS	226594	226932	.	-	0	ID=cds202;Parent=gene218;Dbxref=Genbank:YP_351677.1,GeneID:3718527;Name=YP_351677.1;Note=IMG reference gene:2512953531;gbkey=CDS;product=hypothetical protein;protein_id=YP_351677.1;transl_table=11	1.6666666666666665	2.5625	2.0	0	1.0	0	0.889747151173458	0.733225535665253	1.62448165568627	0.451359689473071	0.651730331322179	NA
sense	NC_007493.2	RefSeq	CDS	226936	227253	.	-	0	ID=cds203;Parent=gene219;Dbxref=Genbank:YP_351678.1,GeneID:3718528;Name=YP_351678.1;Note=IMG reference gene:2512953532;gbkey=CDS;product=hypothetical protein;protein_id=YP_351678.1;transl_table=11	3.026190476190476	2.1166666666666663	4.7	2.667857142857143	2.242857142857143	3.1095238095238096	3.44726234956357	-1.62862940265984	0.875171108865748	-1.86092683609106	0.0627545094438941	0.193354877034826
sense	NC_007493.2	RefSeq	CDS	227260	228744	.	-	0	ID=cds204;Parent=gene220;Dbxref=Genbank:YP_351679.1,GeneID:3718529;Name=YP_351679.1;Note=IMG reference gene:2512953533;gbkey=CDS;product=hypothetical protein;protein_id=YP_351679.1;transl_table=11	6.666666666666667	3.4226190476190474	0.6178571428571429	0	0	0.5	0.88378476377346	2.31936990338422	1.76445965898019	1.31449301863028	0.188680345951739	NA
sense	NC_007493.2	RefSeq	CDS	228761	229651	.	-	0	ID=cds205;Parent=gene221;Dbxref=Genbank:YP_351680.1,GeneID:3718530;Name=YP_351680.1;Note=IMG reference gene:2512953534;gbkey=CDS;product=hypothetical protein;protein_id=YP_351680.1;transl_table=11	1.8964285714285711	5.49404761904762	4.1119047619047615	0.8500000000000001	1.970238095238095	0.9952380952380953	2.19831785821238	-0.498688479676435	1.06209533085192	-0.469532691831371	0.638688922845272	0.803072090284957
sense	NC_007493.2	RefSeq	CDS	229651	234657	.	-	0	ID=cds206;Parent=gene222;Dbxref=Genbank:YP_351681.1,GeneID:3718531;Name=YP_351681.1;Note=IMG reference gene:2512953535;gbkey=CDS;product=phage-related protein%2C putative phage tail tape measure protein%2C lambda family;protein_id=YP_351681.1;transl_table=11	24.574971270559505	30.30039682539682	22.98882783882783	4.375000000000001	3.8444444444444446	0.8	9.40196592496524	1.1426523673076	0.614147842691683	1.86054934639124	0.0628078436997088	0.193429531616434
sense	NC_007493.2	RefSeq	CDS	234720	234956	.	-	0	ID=cds207;Parent=gene223;Dbxref=Genbank:YP_351682.1,GeneID:3718532;Name=YP_351682.1;Note=IMG reference gene:2512953536;gbkey=CDS;product=hypothetical protein;protein_id=YP_351682.1;transl_table=11	1.6333333333333333	2.0	1.0	0	1.0	0	0.720679501806513	0.238859379795141	1.73301596422154	0.137828724447114	0.890375782182885	NA
sense	NC_007493.2	RefSeq	CDS	235040	235414	.	-	0	ID=cds208;Parent=gene224;Dbxref=Genbank:YP_351683.1,GeneID:3718533;Name=YP_351683.1;Note=IMG reference gene:2512953537;gbkey=CDS;product=hypothetical protein;protein_id=YP_351683.1;transl_table=11	0.8611111111111112	0.41666666666666663	5.083333333333333	0	0	0	0.53383851300237	1.56887419776277	2.42213389466024	0.647723976457891	0.517163493772971	NA
sense	NC_007493.2	RefSeq	CDS	235417	235857	.	-	0	ID=cds209;Parent=gene225;Dbxref=Genbank:YP_351684.1,GeneID:3718534;Name=YP_351684.1;Note=IMG reference gene:2512953538;gbkey=CDS;product=hypothetical protein;protein_id=YP_351684.1;transl_table=11	8.559523809523808	7.003968253968254	7.419047619047619	0.4	0.8761904761904762	0.9968253968253968	2.51829343965282	1.56888427764916	1.21353600308388	1.2928205456305	0.196073132721624	0.40381222189895
sense	NC_007493.2	RefSeq	CDS	235867	236247	.	-	0	ID=cds210;Parent=gene226;Dbxref=InterPro:IPR021508,Genbank:YP_351685.1,GeneID:3718535;Name=YP_351685.1;Note=IMG reference gene:2512953539~PFAM: Protein of unknown function (DUF3168);gbkey=CDS;product=Protein of unknown function (DUF3168);protein_id=YP_351685.1;transl_table=11	0	1.3333333333333333	1.0	0	0	0.14285714285714285	0.169067649366945	-0.0824082328928085	3.23376712659998	-0.0254836633766679	0.97966917899334	NA
sense	NC_007493.2	RefSeq	CDS	236251	236418	.	-	0	ID=cds211;Parent=gene227;Dbxref=Genbank:YP_351686.1,GeneID:3718536;Name=YP_351686.1;Note=IMG reference gene:2512953540;gbkey=CDS;product=hypothetical protein;protein_id=YP_351686.1;transl_table=11	0.25	0.45	0.25	125	0.09090909090909091	0.1111111111111111	0	NA	NA	NA	NA	NA
sense	NC_007493.2	RefSeq	CDS	236415	236888	.	-	0	ID=cds212;Parent=gene228;Dbxref=InterPro:IPR006967,InterPro:IPR010064,Genbank:YP_351687.1,GeneID:3718537;Name=YP_351687.1;Note=IMG reference gene:2512953541~PFAM: Bacteriophage protein of unknown function (DUF646)~TIGRFAM: phage protein%2C HK97 gp10 family;gbkey=CDS;product=phage protein%2C HK97 gp10 family;protein_id=YP_351687.1;transl_table=11	1.8333333333333333	1.6	0.1111111111111111	0	0.5	0.5	0.315989262464912	0.839294846051453	2.61313307570811	0.321183354132862	0.748071445907356	NA
sense	NC_007493.2	RefSeq	CDS	236885	237217	.	-	0	ID=cds213;Parent=gene229;Dbxref=InterPro:IPR008767,Genbank:YP_351688.1,GeneID:3718499;Name=YP_351688.1;Note=IMG reference gene:2512953542~PFAM: Phage head-tail joining protein;gbkey=CDS;product=bacteriophage head-tail adaptor;protein_id=YP_351688.1;transl_table=11	1.25	1.1428571428571428	2.25	0	0	0	0.339631808278076	0.920437975714609	2.19191408640173	0.419924294216116	0.674540759569615	NA
sense	NC_007493.2	RefSeq	CDS	237214	237720	.	-	0	ID=cds214;Parent=gene230;Dbxref=Genbank:YP_351689.1,GeneID:3718500;Name=YP_351689.1;Note=IMG reference gene:2512953543;gbkey=CDS;product=hypothetical protein;protein_id=YP_351689.1;transl_table=11	2.5	0.5	0.25396825396825395	0.95	0.25	375	0.512816788492353	-1.10068709588955	2.42967447946223	-0.453018338544336	0.650535536393901	NA
sense	NC_007493.2	RefSeq	CDS	237725	238015	.	-	0	ID=cds215;Parent=gene231;Dbxref=Genbank:YP_351690.1,GeneID:3718501;Name=YP_351690.1;Note=IMG reference gene:2512953544;gbkey=CDS;product=hypothetical protein;protein_id=YP_351690.1;transl_table=11	0.3611111111111111	0	0	0.1	0.1111111111111111	0.1	0	NA	NA	NA	NA	NA
sense	NC_007493.2	RefSeq	CDS	238148	239482	.	-	0	ID=cds216;Parent=gene232;Dbxref=InterPro:IPR006444,Genbank:YP_351691.1,GeneID:3718502;Name=YP_351691.1;Note=IMG reference gene:2512953545~PFAM: Phage capsid family~TIGRFAM: phage major capsid protein%2C HK97 family;gbkey=CDS;product=putative phage-related protein;protein_id=YP_351691.1;transl_table=11	8.880952380952383	12.652380952380948	6.490909090909092	11.699999999999996	13.449999999999992	5.316666666666666	12.116289237691	-2.08677752297243	0.545032297573452	-3.82872268719305	0.000128810048532411	0.00129120902344858
sense	NC_007493.2	RefSeq	CDS	239736	240479	.	+	0	ID=cds217;Parent=gene233;Dbxref=InterPro:IPR002781,Genbank:YP_351692.1,GeneID:3718503;Name=YP_351692.1;Note=IMG reference gene:2512953546~PFAM: Sulfite exporter TauE/SafE;gbkey=CDS;product=putative transmembrane protein;protein_id=YP_351692.1;transl_table=11	33.111111111111114	33.916666666666664	28.666666666666668	9.25	8.666666666666666	6.0	15.7500153041103	0.0309485326705382	0.427292330105181	0.0724294130505924	0.942260178029131	0.973218026451455
sense	NC_007493.2	RefSeq	CDS	240490	241449	.	-	0	ID=cds218;Parent=gene234;Dbxref=InterPro:IPR002142,Genbank:YP_351693.1,GeneID:3718504;Name=YP_351693.1;Note=IMG reference gene:2512953547~PFAM: Peptidase family S49;gbkey=CDS;product=putative peptidase;protein_id=YP_351693.1;transl_table=11	2.4333333333333336	0.5	0.37662337662337664	1.1666666666666667	0.7777777777777778	1.0	1.12992654908167	-2.56637182642564	1.66020508459213	-1.54581614659742	0.122148976347229	NA
sense	NC_007493.2	RefSeq	CDS	241446	242714	.	-	0	ID=cds219;Parent=gene235;Dbxref=InterPro:IPR006427,InterPro:IPR006944,Genbank:YP_351694.1,GeneID:3718505;Name=YP_351694.1;Note=IMG reference gene:2512953548~PFAM: Phage portal protein~TIGRFAM: phage portal protein%2C HK97 family;gbkey=CDS;product=phage portal protein%2C HK97 family;protein_id=YP_351694.1;transl_table=11	8.717857142857143	8.642857142857142	8.747619047619047	1.2678571428571428	1.4166666666666665	1.1428571428571428	3.20975438610242	1.20916022757395	1.01303804664888	1.19359804064007	0.232635240807873	0.449707332870599
sense	NC_007493.2	RefSeq	CDS	242828	243700	.	-	0	ID=cds220;Parent=gene236;Dbxref=InterPro:IPR000620,Genbank:YP_351695.1,GeneID:3718506;Name=YP_351695.1;Note=IMG reference gene:2512953549~PFAM: EamA-like transporter family;gbkey=CDS;product=putative transporter%2C DMT superfamily;protein_id=YP_351695.1;transl_table=11	66.66666666666666	76.80952380952381	84.11111111111111	4.0	6.0	4.0	23.5063772717896	2.07199397954281	0.480143231155098	4.31536642630186	1.59338376262046e-05	0.000201707209264297
sense	NC_007493.2	RefSeq	CDS	244019	245677	.	-	0	ID=cds221;Parent=gene237;Dbxref=InterPro:IPR005021,Genbank:YP_351696.1,GeneID:3718507;Name=YP_351696.1;Note=IMG reference gene:2512953551~PFAM: Phage Terminase;gbkey=CDS;product=phage terminase-like protein%2C large subunit;protein_id=YP_351696.1;transl_table=11	10.911446886446884	11.929901960784312	9.465909090909088	2.390909090909091	1.1833333333333333	1.6666666666666672	4.2605564668977	0.708760780890343	0.827334402935004	0.856679933018601	0.391621796469907	0.613663029193733
sense	NC_007493.2	RefSeq	CDS	245664	246101	.	-	0	ID=cds222;Parent=gene238;Dbxref=Genbank:YP_351697.1,GeneID:3718508;Name=YP_351697.1;Note=IMG reference gene:2512953552~PFAM: Phage terminase%2C small subunit~TIGRFAM: phage terminase%2C small subunit%2C putative%2C P27 family;gbkey=CDS;product=phage terminase%2C small subunit;protein_id=YP_351697.1;transl_table=11	0.5595238095238095	4.0	1.3611111111111112	0.5333333333333333	0.6666666666666666	0.5833333333333333	1.4539958105927	-0.982262895005108	1.30446742507305	-0.752999175084884	0.451450409727449	NA
sense	NC_007493.2	RefSeq	CDS	246366	246779	.	-	0	ID=cds223;Parent=gene239;Dbxref=InterPro:IPR002711,Genbank:YP_351698.2,GeneID:3718509;Name=YP_351698.2;Note=IMG reference gene:2512953553~PFAM: HNH endonuclease~truncated by 23 aa;gbkey=CDS;product=restriction endonuclease;protein_id=YP_351698.2;transl_table=11	3.333333333333333	6.111111111111111	4.420634920634921	0.3333333333333333	1.1111111111111112	0.1111111111111111	1.3858770811398	1.62820932311277	1.48530575248202	1.09621155131996	0.272986205657793	NA
sense	NC_007493.2	RefSeq	CDS	246883	247422	.	-	0	ID=cds224;Parent=gene240;Dbxref=Genbank:YP_351699.2,GeneID:3718510;Name=YP_351699.2;Note=IMG reference gene:2512953554~truncated by 30 aa;gbkey=CDS;product=hypothetical protein;protein_id=YP_351699.2;transl_table=11	6.0	2.4761904761904763	4.333333333333333	0	0	1.3333333333333333	1.30148400787996	1.52153776169454	1.52909060136225	0.995060567594243	0.319706807514673	NA
sense	NC_007493.2	RefSeq	CDS	247577	248155	.	-	0	ID=cds225;Parent=gene241;Dbxref=Genbank:YP_351700.1,GeneID:3718511;Name=YP_351700.1;Note=IMG reference gene:2512953555;gbkey=CDS;product=hypothetical protein;protein_id=YP_351700.1;transl_table=11	3.6277777777777773	2.5416666666666665	4.978787878787879	0.5	1.5833333333333333	2.569444444444444	2.54528003764889	-0.666302447190816	1.00580519877961	-0.662456754050656	0.507678541505124	0.710921109743585
sense	NC_007493.2	RefSeq	CDS	248364	249020	.	-	0	ID=cds226;Parent=gene242;Dbxref=Genbank:YP_351701.2,GeneID:3718512;Name=YP_351701.2;Note=IMG reference gene:2512953556~truncated by 11 aa;gbkey=CDS;product=hypothetical protein;protein_id=YP_351701.2;transl_table=11	0.75	2.0	3.25	1.0	375	1.5909090909090908	1.46850132490178	-0.941187848965727	1.32081523901555	-0.712581003886074	0.47610506995814	NA
sense	NC_007493.2	RefSeq	CDS	249060	249611	.	-	0	ID=cds227;Parent=gene243;Dbxref=InterPro:IPR015235,Genbank:YP_351702.1,GeneID:3718513;Name=YP_351702.1;Note=IMG reference gene:2512953557~PFAM: Domain of unknown function (DUF1937);gbkey=CDS;product=protein of unknown function (DUF1937);protein_id=YP_351702.1;transl_table=11	1.4999999999999998	2.311111111111111	0.9166666666666665	2.083333333333333	1.3333333333333333	1.3333333333333333	1.65082333662014	-1.98170659472062	1.25816688227234	-1.57507451725442	0.115239245261234	0.291474913303136
sense	NC_007493.2	RefSeq	CDS	250094	250456	.	+	0	ID=cds228;Parent=gene244;Dbxref=InterPro:IPR001387,InterPro:IPR010982,Genbank:YP_351703.1,GeneID:3718514;Name=YP_351703.1;Note=IMG reference gene:2512953558~PFAM: Helix-turn-helix;gbkey=CDS;product=putative transcriptional regulator;protein_id=YP_351703.1;transl_table=11	62.0	59.333333333333336	60.07692307692308	16.0	12.0	6.333333333333333	26.2491340971485	0.438504960435703	0.392573047179522	1.11700220783414	0.263993381184335	0.486550197268743
sense	NC_007493.2	RefSeq	CDS	250741	250926	.	+	0	ID=cds229;Parent=gene245;Dbxref=Genbank:YP_351704.1,GeneID:3718515;Name=YP_351704.1;Note=IMG reference gene:2512953559;gbkey=CDS;product=hypothetical protein;protein_id=YP_351704.1;transl_table=11	1.5	0.5833333333333334	1.0	0	0	0	0.328558790143586	0.8855189809678	2.19917899182351	0.402658894187394	0.687199177471511	NA
sense	NC_007493.2	RefSeq	CDS	250923	251120	.	+	0	ID=cds230;Parent=gene246;Dbxref=Genbank:YP_351705.1,GeneID:3718516;Name=YP_351705.1;Note=IMG reference gene:2512953560;gbkey=CDS;product=hypothetical protein;protein_id=YP_351705.1;transl_table=11	0.5	0.08333333333333333	0	125	0	0	0	NA	NA	NA	NA	NA
sense	NC_007493.2	RefSeq	CDS	251117	251449	.	+	0	ID=cds231;Parent=gene247;Dbxref=Genbank:YP_351706.1,GeneID:3718517;Name=YP_351706.1;Note=IMG reference gene:2512953561;gbkey=CDS;product=hypothetical protein;protein_id=YP_351706.1;transl_table=11	0	0	0.55	125	0.8333333333333333	0	0.404690239341601	-1.96362665747067	2.56133443800497	-0.766642039530042	0.443294373247974	NA
sense	NC_007493.2	RefSeq	CDS	251449	251844	.	+	0	ID=cds232;Parent=gene248;Dbxref=InterPro:IPR018753,Genbank:YP_351707.1,GeneID:3718518;Name=YP_351707.1;Note=IMG reference gene:2512953562~PFAM: Uncharacterized protein conserved in bacteria (DUF2312);gbkey=CDS;product=hypothetical protein;protein_id=YP_351707.1;transl_table=11	0.6111111111111112	0	0.14090909090909093	0.3333333333333333	0	0	0.0797455703883206	-1.00181359758785	4.0804728567969	-0.245514094259716	0.806058396430753	NA
sense	NC_007493.2	RefSeq	CDS	253861	254103	.	+	0	ID=cds233;Parent=gene250;Dbxref=Genbank:YP_351710.1,GeneID:3717926;Name=YP_351710.1;Note=IMG reference gene:2512953564;gbkey=CDS;product=hypothetical protein;protein_id=YP_351710.1;transl_table=11	5.35	2.0	4.0	2.5	1.5	2.0	2.85937114433117	-1.0837359874153	0.929649944576391	-1.16574630455028	0.243717032667205	0.463131223064366
sense	NC_007493.2	RefSeq	CDS	254073	255161	.	+	0	ID=cds234;Parent=gene251;Dbxref=InterPro:IPR002104,InterPro:IPR011010,InterPro:IPR013762,Genbank:YP_351711.2,GeneID:3717927;Name=YP_351711.2;Note=IMG reference gene:2512953565~PFAM: Phage integrase family~extended by 14 aa;gbkey=CDS;product=Integrase/recombinase;protein_id=YP_351711.2;transl_table=11	12.916666666666666	12.11111111111111	11.642857142857142	3.5	2.5	4.0	6.31950253903404	-0.077152147761738	0.644449077375558	-0.11971798931877	0.904706549436646	0.952498069578515
sense	NC_007493.2	RefSeq	tRNA	255192	255267	.	-	.	ID=rna8;Parent=gene252;Dbxref=GeneID:3717928;Note=IMG reference gene:2512953566;gbkey=tRNA;product=tRNA-Arg	1185.699999999992	1154.0249999999896	1275.592857142851	2020.3333333333073	2185.491666666698	1233.4499999999912	2074.18213642164	-2.55982370958117	0.281693623129575	-9.08726183128289	1.01564582556352e-19	1.03845879333772e-17
sense	NC_007493.2	RefSeq	CDS	255566	256603	.	+	0	ID=cds235;Parent=gene253;Dbxref=InterPro:IPR000843,InterPro:IPR001761,InterPro:IPR010982,Genbank:YP_351712.1,GeneID:3717929;Name=YP_351712.1;Note=IMG reference gene:2512953567~PFAM: Bacterial regulatory proteins%2C lacI family%3B family;gbkey=CDS;product=transcriptional regulator%2C LacI family;protein_id=YP_351712.1;transl_table=11	120.94358974358975	119.39285714285714	99.9	15.0	23.0	10.333333333333332	43.594024891993	0.855862692307501	0.326296403188229	2.62296085382769	0.00871692875562659	0.0442234416106064
sense	NC_007493.2	RefSeq	CDS	256610	257062	.	-	0	ID=cds236;Parent=gene254;Dbxref=InterPro:IPR021836,Genbank:YP_351713.1,GeneID:3717930;Name=YP_351713.1;Note=IMG reference gene:2512953568~PFAM: Protein of unknown function (DUF3429);gbkey=CDS;product=Protein of unknown function (DUF3429);protein_id=YP_351713.1;transl_table=11	25.2	22.9	17.833333333333336	13.5	14.916666666666668	12.5	18.7215934000818	-1.28357651270143	0.387806313060459	-3.30983913740807	0.000933496032053058	0.00709841490735083
sense	NC_007493.2	RefSeq	CDS	257059	257667	.	-	0	ID=cds237;Parent=gene255;Dbxref=InterPro:IPR001123,Genbank:YP_351714.1,GeneID:3717931;Name=YP_351714.1;Note=IMG reference gene:2512953569~PFAM: LysE type translocator;gbkey=CDS;product=putative RhtB family transporter;protein_id=YP_351714.1;transl_table=11	79.4	111.5	84.24285714285713	22.75	38.03333333333333	21.366666666666667	49.114169244893	-0.219275872927656	0.314706963635265	-0.696762062061611	0.485951711975691	0.693437115918531
sense	NC_007493.2	RefSeq	CDS	257678	258637	.	-	0	ID=cds238;Parent=gene256;Dbxref=InterPro:IPR003451,Genbank:YP_351715.1,GeneID:3717932;Name=YP_351715.1;Note=IMG reference gene:2512953570~PFAM: LytB protein~TIGRFAM: (E)-4-hydroxy-3-methyl-but-2-enyl pyrophosphate reductase (IPP and DMAPP forming);gbkey=CDS;gene=LytB;product=4-hydroxy-3-methylbut-2-enyl diphosphate reductase;protein_id=YP_351715.1;transl_table=11	419.5833333333333	393.09999999999997	312.3026315789474	165.16666666666669	154.33333333333334	182.0	254.404722171378	-0.803907051659588	0.176260675767586	-4.56089849967219	5.09351991439441e-06	7.42358187523361e-05
sense	NC_007493.2	RefSeq	CDS	258788	259360	.	-	0	ID=cds239;Parent=gene257;Dbxref=InterPro:IPR021139,Genbank:YP_351716.1,GeneID:3717933;Name=YP_351716.1;Note=IMG reference gene:2512953571~PFAM: Protein of unknown function DUF88;gbkey=CDS;product=hypothetical protein;protein_id=YP_351716.1;transl_table=11	365875	420.8666666666667	352.5	83625	91125	91.0	179.934219159283	0.133587351930091	0.178608578723235	0.747933570072759	0.454500227592008	0.669152465464604
sense	NC_007493.2	RefSeq	CDS	259550	260086	.	+	0	ID=cds240;Parent=gene258;Dbxref=InterPro:IPR000550,Genbank:YP_351717.1,GeneID:3717934;Name=YP_351717.1;Note=IMG reference gene:2512953572~PFAM: 7%2C8-dihydro-6-hydroxymethylpterin-pyrophosphokinase (HPPK)~TIGRFAM: 2-amino-4-hydroxy-6-hydroxymethyldihydropteridine diphosphokinase;gbkey=CDS;gene=FolK;product=2-amino-4-hydroxy-6- hydroxymethyldihydropteridine pyrophosphokinase;protein_id=YP_351717.1…	46.083333333333336	52.142857142857146	43.6	4.166666666666667	2.052631578947368	1.0	14.0775492990324	2.37229777948919	0.630323256995524	3.76362089318566	0.00016747070843999	0.00162010237014873
sense	NC_007493.2	RefSeq	CDS	260171	260524	.	+	0	ID=cds241;Parent=gene259;Dbxref=InterPro:IPR003716,InterPro:IPR006110,InterPro:IPR012293,Genbank:YP_351718.1,GeneID:3717935;Name=YP_351718.1;Note=IMG reference gene:2512953573~PFAM: RNA polymerase Rpb6~TIGRFAM: DNA-directed RNA polymerase%2C omega subunit;gbkey=CDS;gene=rpoZ;product=DNA-directed RNA polymerase subunit omega;protein_id=YP_351718.1;transl_table=11	402.75	374.5833333333333	299.0	54.5	55.5	117.2	160.770876917016	0.293600796555279	0.29649291579145	0.990245570527542	0.322054103477441	0.54881322351566
sense	NC_007493.2	RefSeq	CDS	260555	262672	.	+	0	ID=cds242;Parent=gene260;Dbxref=InterPro:IPR004095,InterPro:IPR006674,InterPro:IPR007685,InterPro:IPR012675,InterPro:IPR012676,Genbank:YP_351719.1,GeneID:3717936;Name=YP_351719.1;Note=IMG reference gene:2512953574~PFAM: HD domain%3B Region found in RelA / SpoT proteins%3B TGS domain~TIGRFAM: (p)ppGpp synthetase%2C RelA/SpoT family;gbkey=CDS;gene=spoT/relA;product=RelA/SpoT family protein;protein_…	503.6428571428571	593.3958333333333	458.8904761904762	106.10476190476192	121.2	101.29761904761902	234.337230182018	0.276469343479557	0.184609477120453	1.49759019846618	0.134239754884771	0.320228790726558
sense	NC_007493.2	RefSeq	CDS	262689	263345	.	+	0	ID=cds243;Parent=gene261;Dbxref=InterPro:IPR018639,Genbank:YP_351720.1,GeneID:3717937;Name=YP_351720.1;Note=IMG reference gene:2512953575~PFAM: Uncharacterized protein conserved in bacteria (DUF2062);gbkey=CDS;product=hypothetical protein;protein_id=YP_351720.1;transl_table=11	55.25	47.9	63.60336134453782	5.2	6.958823529411765	7.135714285714286	20.0407475200397	1.18708758829231	0.450843766634398	2.63303537975929	0.00846255315789352	0.0431967191147161
sense	NC_007493.2	RefSeq	CDS	263382	264140	.	+	0	ID=cds244;Parent=gene262;Dbxref=InterPro:IPR004569,InterPro:IPR013785,Genbank:YP_351721.1,GeneID:3717938;Name=YP_351721.1;Note=IMG reference gene:2512953576~PFAM: Pyridoxal phosphate biosynthesis protein PdxJ~TIGRFAM: pyridoxine 5'-phosphate synthase;gbkey=CDS;gene=pdxJ;product=pyridoxine 5'-phosphate synthase;protein_id=YP_351721.1;transl_table=11	61.08333333333333	70.28333333333333	68.36666666666667	19.2	23.142857142857142	23.166666666666668	37.4242898724809	-0.343674857358122	0.294838270738471	-1.1656385600734	0.243760610634841	0.463131223064366
sense	NC_007493.2	RefSeq	CDS	264172	264585	.	+	0	ID=cds245;Parent=gene263;Dbxref=InterPro:IPR002582,InterPro:IPR004568,InterPro:IPR008278,Genbank:YP_351722.1,GeneID:3717939;Name=YP_351722.1;Note=IMG reference gene:2512953577~PFAM: 4'-phosphopantetheinyl transferase superfamily~TIGRFAM: phosphopantetheine--protein transferase domain%3B holo-[acyl-carrier-protein] synthase;gbkey=CDS;product=4'-phosphopantetheinyl transferase;protein_id=YP_351722.…	16.333333333333336	14125	9.5	2.0	2.0	6.0	6.43342511895127	0.0388350581905239	0.659568457444333	0.0588794957554524	0.953048089729729	0.977462593262929
sense	NC_007493.2	RefSeq	CDS	264657	265445	.	+	0	ID=cds246;Parent=gene264;Dbxref=InterPro:IPR000223,InterPro:IPR011056,InterPro:IPR015927,InterPro:IPR019757,InterPro:IPR019758,InterPro:IPR019759,Genbank:YP_351723.2,GeneID:3717940;Name=YP_351723.2;Note=IMG reference gene:2512953578~PFAM: Peptidase S24-like~TIGRFAM: signal peptidase I%2C bacterial type~truncated by 17 aa;gbkey=CDS;product=signal peptidase I;protein_id=YP_351723.2;transl_table=11	74.83333333333333	63.58333333333333	59.166666666666664	15.5	25.0	22.5	36.5183944448672	-0.308386873127252	0.29970611657783	-1.02896422885373	0.303496484430732	0.529823387319844
sense	NC_007493.2	RefSeq	CDS	265442	266131	.	+	0	ID=cds247;Parent=gene265;Dbxref=InterPro:IPR000999,InterPro:IPR001159,InterPro:IPR011907,InterPro:IPR014720,Genbank:YP_351724.1,GeneID:3717941;Name=YP_351724.1;Note=IMG reference gene:2512953579~PFAM: Double-stranded RNA binding motif%3B RNase3 domain~TIGRFAM: ribonuclease III%2C bacterial;gbkey=CDS;gene=rnc;product=RNAse III;protein_id=YP_351724.1;transl_table=11	53.96666666666666	60.93809523809523	42.22619047619047	14.983333333333334	10.74761904761905	7.56904761904762	24.0722119833262	0.227043331643448	0.381204413286683	0.595594709111357	0.551446012071658	0.745791643654652
sense	NC_007493.2	RefSeq	CDS	266124	267038	.	+	0	ID=cds248;Parent=gene266;Dbxref=InterPro:IPR002917,InterPro:IPR004044,InterPro:IPR005662,InterPro:IPR009019,InterPro:IPR015946,Genbank:YP_351725.1,GeneID:3717981;Name=YP_351725.1;Note=IMG reference gene:2512953580~PFAM: GTPase of unknown function%3B KH domain~TIGRFAM: GTP-binding protein Era%3B small GTP-binding protein domain;gbkey=CDS;gene=era;product=GTP-binding protein Era;protein_id=YP_35172…	62.02777777777778	72.52941176470587	51.203968253968256	15.0	14.0	10.0	28.0146237452651	0.278692355546191	0.350703969237938	0.794665529882012	0.426808088618802	0.643942464690252
sense	NC_007493.2	RefSeq	CDS	267060	267395	.	+	0	ID=cds249;Parent=gene267;Dbxref=InterPro:IPR009964,Genbank:YP_351726.1,GeneID:3717982;Name=YP_351726.1;Note=IMG reference gene:2512953581~PFAM: Protein of unknown function (DUF1491);gbkey=CDS;product=hypothetical protein;protein_id=YP_351726.1;transl_table=11	10.583333333333334	8.500000000000002	9.2	1.25	1.4166666666666667	1.5	3.67248363664958	0.898817688005827	0.908914226810405	0.988891648401181	0.322716157109205	0.549237280447574
sense	NC_007493.2	RefSeq	CDS	267432	268151	.	+	0	ID=cds250;Parent=gene268;Dbxref=InterPro:IPR001164,InterPro:IPR003717,InterPro:IPR016027,InterPro:IPR022572,Genbank:YP_351727.1,GeneID:3717983;Name=YP_351727.1;Note=IMG reference gene:2512953582~PFAM: Recombination protein O C terminal%3B Recombination protein O N terminal~TIGRFAM: DNA repair protein RecO;gbkey=CDS;gene=recO;product=DNA replication and repair protein RecO;protein_id=YP_351727.1;t…	23.5	20.809523809523807	24.25	4.0	3.1	5.0	9.60787818376581	0.565705414510536	0.559271027816647	1.01150495265061	0.311774811898503	0.537219445132863
sense	NC_007493.2	RefSeq	CDS	268191	269858	.	-	0	ID=cds251;Parent=gene269;Dbxref=InterPro:IPR006089,InterPro:IPR006090,InterPro:IPR006091,InterPro:IPR006092,InterPro:IPR009075,InterPro:IPR009100,InterPro:IPR013786,Genbank:YP_351728.2,GeneID:3717984;Name=YP_351728.2;Note=IMG reference gene:2512953583~PFAM: Acyl-CoA dehydrogenase%2C C-terminal domain%3B Acyl-CoA dehydrogenase%2C middle domain%3B Acyl-CoA dehydrogenase%2C N-terminal domain~extende…	63.47619047619048	56.88333333333333	49.25595238095239	25.75	17.74285714285714	16.5	33.6222445518727	-0.483683320084143	0.329488305345238	-1.46798327053623	0.14210876723726	0.331387672652221
sense	NC_007493.2	RefSeq	CDS	270573	272171	.	-	0	ID=cds252;Parent=gene270;Dbxref=InterPro:IPR001272,InterPro:IPR008210,InterPro:IPR013035,Genbank:YP_351729.1,GeneID:3717985;Name=YP_351729.1;Note=IMG reference gene:2512953584~PFAM: Phosphoenolpyruvate carboxykinase~TIGRFAM: phosphoenolpyruvate carboxykinase (ATP);gbkey=CDS;gene=pckA;product=phosphoenolpyruvate carboxykinase;protein_id=YP_351729.1;transl_table=11	643.9499999999999	670.3928571428571	580.55	273.8095238095238	338.5333333333333	419.0	486.819103122927	-1.07840910842664	0.168406262120944	-6.40361643827806	1.51739033140102e-10	4.71241875817344e-09
sense	NC_007493.2	RefSeq	CDS	272510	273211	.	+	0	ID=cds253;Parent=gene271;Dbxref=InterPro:IPR001789,InterPro:IPR001867,InterPro:IPR011006,InterPro:IPR011991,Genbank:YP_351730.1,GeneID:3717986;Name=YP_351730.1;Note=IMG reference gene:2512953585~PFAM: Response regulator receiver domain%3B Transcriptional regulatory protein%2C C terminal;gbkey=CDS;product=two-component transcriptional regulator%2C winged helix family;protein_id=YP_351730.1;transl_…	226.38888888888886	240.58333333333331	215875	28.0	41.0	53.333333333333336	95.3308133295721	0.532122875452805	0.239062861520653	2.22587009988934	0.0260228836625385	0.101614620929043
sense	NC_007493.2	RefSeq	CDS	273234	274952	.	+	0	ID=cds254;Parent=gene272;Dbxref=InterPro:IPR003594,InterPro:IPR003660,InterPro:IPR003661,InterPro:IPR004358,InterPro:IPR005467,InterPro:IPR009082,Genbank:YP_351731.1,GeneID:3717987;Name=YP_351731.1;Note=IMG reference gene:2512953586~PFAM: HAMP domain%3B Histidine kinase-%2C DNA gyrase B-%2C and HSP90-like ATPase%3B His Kinase A (phosphoacceptor) domain;gbkey=CDS;product=Two-component sensor histi…	77.53157993966819	81.92063492063491	75.6857142857143	14.983333333333333	21.73333333333333	16.694444444444443	36.8988991070896	0.167574296512987	0.301727649417458	0.555382633432902	0.578632968669591	0.76321680837684
sense	NC_007493.2	RefSeq	CDS	274949	275377	.	+	0	ID=cds255;Parent=gene273;Dbxref=InterPro:IPR011104,Genbank:YP_351732.1,GeneID:3717988;Name=YP_351732.1;Note=IMG reference gene:2512953587~PFAM: HPr Serine kinase C-terminal domain;gbkey=CDS;product=Hpr(Ser) kinase/phosphatase;protein_id=YP_351732.1;transl_table=11	33.00952380952381	50.0	33.333333333333336	9.316666666666666	10.166666666666666	13.416666666666666	19.8018130509202	-0.107199399418081	0.39757064627326	-0.269636102219679	0.787440223128594	0.893974670808444
sense	NC_007493.2	RefSeq	CDS	275399	276307	.	+	0	ID=cds256;Parent=gene274;Dbxref=InterPro:IPR005337,Genbank:YP_351733.1,GeneID:3717989;Name=YP_351733.1;Note=IMG reference gene:2512953588~PFAM: P-loop ATPase protein family;gbkey=CDS;product=putative P-loop-containing kinase;protein_id=YP_351733.1;transl_table=11	292.84285714285716	308.1833333333333	240.95	48.0	50.833333333333336	46.833333333333336	116.572719139096	0.558329205994431	0.206555601595595	2.70304558037383	0.00687073238263298	0.0370941408732565
sense	NC_007493.2	RefSeq	CDS	276304	276702	.	+	0	ID=cds257;Parent=gene275;Dbxref=InterPro:IPR004701,Genbank:YP_351734.1,GeneID:3717990;Name=YP_351734.1;Note=IMG reference gene:2512953589~PFAM: PTS system fructose IIA component;gbkey=CDS;product=PTS system protein%2C IIA component;protein_id=YP_351734.1;transl_table=11	92.16666666666667	83.0	73.16666666666667	19.5	23.0	24.0	42.0242970455929	-0.0760090117640581	0.279183119783261	-0.272255041146709	0.785425922853239	0.892958335154721
sense	NC_007493.2	RefSeq	CDS	276699	276968	.	+	0	ID=cds258;Parent=gene276;Dbxref=InterPro:IPR000032,InterPro:IPR001020,InterPro:IPR005698,Genbank:YP_351735.1,GeneID:3717991;Name=YP_351735.1;Note=IMG reference gene:2512953590~PFAM: PTS HPr component phosphorylation site~TIGRFAM: Phosphotransferase System HPr (HPr) Family;gbkey=CDS;product=Putative Phosphocarrier HPr protein;protein_id=YP_351735.1;transl_table=11	109.7	98.5	98.0	30.0	22.5	31.75	52.5492076428174	-0.0991069021245814	0.272884910003802	-0.363182054013908	0.716468892537819	0.850902834132656
sense	NC_007493.2	RefSeq	CDS	277112	278209	.	+	0	ID=cds259;Parent=gene277;Dbxref=InterPro:IPR002656,Genbank:YP_351736.1,GeneID:3717992;Name=YP_351736.1;Note=IMG reference gene:2512953591~PFAM: Acyltransferase family;gbkey=CDS;product=acyltransferase;protein_id=YP_351736.1;transl_table=11	37.36666666666666	52.76666666666667	39.5	8.5	13.0	18.166666666666664	23.0957524882588	-0.218047573006171	0.380491498876773	-0.573068185885509	0.566598527119399	0.755995545319319
sense	NC_007493.2	RefSeq	CDS	278176	279051	.	-	0	ID=cds260;Parent=gene278;Dbxref=InterPro:IPR006108,InterPro:IPR006176,InterPro:IPR006180,InterPro:IPR008927,InterPro:IPR013328,InterPro:IPR016040,Genbank:YP_351737.1,GeneID:3717993;Name=YP_351737.1;Note=IMG reference gene:2512953592~PFAM: 3-hydroxyacyl-CoA dehydrogenase%2C C-terminal domain%3B 3-hydroxyacyl-CoA dehydrogenase%2C NAD binding domain;gbkey=CDS;gene=hbdA;product=3-hydroxyacyl-CoA dehy…	132.30882352941177	127.20833333333334	97.85	18.0	19625	33.208333333333336	52.0084199913848	0.368162911492166	0.28787101249829	1.27891623507717	0.200926554882374	0.40973693128155
sense	NC_007493.2	RefSeq	CDS	279220	280044	.	+	0	ID=cds261;Parent=gene279;Dbxref=Genbank:YP_351738.1,GeneID:3717994;Name=YP_351738.1;Note=IMG reference gene:2512953593;gbkey=CDS;product=hypothetical protein;protein_id=YP_351738.1;transl_table=11	1.0	2.111111111111111	3.353968253968254	1.6190476190476188	0.14285714285714285	0.1	1.21535075307644	-0.400880926103419	1.53600326988173	-0.260989630662887	0.794100503744832	NA
sense	NC_007493.2	RefSeq	CDS	280092	281018	.	-	0	ID=cds262;Parent=gene280;Dbxref=InterPro:IPR001308,InterPro:IPR014729,InterPro:IPR014730,InterPro:IPR014731,InterPro:IPR018206,Genbank:YP_351739.1,GeneID:3717995;Name=YP_351739.1;Note=IMG reference gene:2512953594~PFAM: Electron transfer flavoprotein domain%3B Electron transfer flavoprotein FAD-binding domain;gbkey=CDS;gene=etfA;product=electron transfer flavoprotein alpha subunit apoprotein;prot…	313.70202020202015	288.4166666666667	279.70833333333337	160.33333333333331	156.25	135.7159090909091	219.741507502467	-1.00495747852331	0.193586760084708	-5.19125108599148	2.08885706250371e-07	4.03562326668595e-06
sense	NC_007493.2	RefSeq	CDS	281018	281779	.	-	0	ID=cds263;Parent=gene281;Dbxref=InterPro:IPR000049,InterPro:IPR012255,InterPro:IPR014729,InterPro:IPR014730,Genbank:YP_351740.1,GeneID:3717996;Name=YP_351740.1;Note=IMG reference gene:2512953595~PFAM: Electron transfer flavoprotein domain;gbkey=CDS;gene=etfB;product=electron transfer flavoprotein beta subunit;protein_id=YP_351740.1;transl_table=11	444.7833333333333	409.1075757575758	346.5111111111111	67.33333333333334	76.14285714285714	160.74285714285713	195.353094457704	0.0361069080142914	0.31086259817194	0.116150698818777	0.907533108840845	0.953088198814553
sense	NC_007493.2	RefSeq	CDS	281910	282488	.	-	0	ID=cds264;Parent=gene282;Dbxref=InterPro:IPR002779,InterPro:IPR016030,InterPro:IPR017858,Genbank:YP_351741.1,GeneID:3717997;Name=YP_351741.1;Note=IMG reference gene:2512953596~PFAM: Cobalamin adenosyltransferase~TIGRFAM: ATP:cob(I)alamin adenosyltransferase;gbkey=CDS;gene=pduO;product=ATP:cob(I)alamin adenosyltransferase;protein_id=YP_351741.1;transl_table=11	23.666666666666664	35.476190476190474	26.558823529411764	8.333333333333334	9.5	8.583333333333332	15.7991773868286	-0.291904415457642	0.424822858749644	-0.687120312491628	0.492006915008821	0.698511927271784
sense	NC_007493.2	RefSeq	CDS	282488	282697	.	-	0	ID=cds265;Parent=gene283;Dbxref=InterPro:IPR007667,Genbank:YP_351742.1,GeneID:3717998;Name=YP_351742.1;Note=IMG reference gene:2512953597~PFAM: Hypoxia induced protein conserved region;gbkey=CDS;product=hypoxia-induced family protein;protein_id=YP_351742.1;transl_table=11	8.2	8.0	13.0	3.0	4.5	5.0	6.2762527959311	-0.67021106641332	0.651344617686876	-1.02896538670028	0.30349594032614	0.529823387319844
sense	NC_007493.2	RefSeq	CDS	282865	283680	.	-	0	ID=cds266;Parent=gene284;Dbxref=InterPro:IPR002198,InterPro:IPR002347,InterPro:IPR016040,InterPro:IPR020904,Genbank:YP_351743.1,GeneID:3717999;Name=YP_351743.1;Note=IMG reference gene:2512953598~PFAM: short chain dehydrogenase;gbkey=CDS;product=putative short-chain dehydrogenase/reductase;protein_id=YP_351743.1;transl_table=11	11.0	13.0	13.25	8.0	10.5	6.0	10.8598310645786	-1.33870282589382	0.499911395509738	-2.67788019620718	0.00740897136387813	0.0391614285579733
sense	NC_007493.2	RefSeq	CDS	283981	284541	.	-	0	ID=cds267;Parent=gene285;Dbxref=InterPro:IPR013247,Genbank:YP_351744.2,GeneID:3718000;Name=YP_351744.2;Note=IMG reference gene:2512953599~PFAM: Bacterial SH3 domain;gbkey=CDS;product=SH3 domain-containing protein;protein_id=YP_351744.2;transl_table=11	4.0	1.2	2.9761904761904763	0	0	0	0.669687107965847	1.90608219105157	1.8320021626258	1.0404366490046	0.298137082211555	NA
sense	NC_007493.2	RefSeq	CDS	284675	286978	.	+	0	ID=cds268;Parent=gene286;Dbxref=InterPro:IPR002205,InterPro:IPR005742,InterPro:IPR006691,InterPro:IPR013757,InterPro:IPR013758,InterPro:IPR013760,InterPro:IPR020899,Genbank:YP_351745.1,GeneID:3718902;Name=YP_351745.1;Note=IMG reference gene:2512953600~PFAM: DNA gyrase/topoisomerase IV%2C subunit A%3B DNA gyrase C-terminal domain%2C beta-propeller~TIGRFAM: DNA topoisomerase IV%2C A subunit%2C prot…	158.9714285714286	169.29166666666666	141.10833333333335	27.416666666666664	28.0	25625	64.921447521402	0.566841257928801	0.247204329514739	2.29300699968122	0.0218476019692043	0.0884282354977661
sense	NC_007493.2	RefSeq	CDS	287137	287712	.	+	0	ID=cds269;Parent=gene287;Dbxref=Genbank:YP_351746.2,GeneID:3718903;Name=YP_351746.2;Note=IMG reference gene:2512953601~truncated by 10 aa;gbkey=CDS;product=hypothetical protein;protein_id=YP_351746.2;transl_table=11	86.28571428571429	67.83333333333334	78.0	14.0	8.75	10.0	30.0666901186703	0.848310495675055	0.368418849609406	2.30257082821475	0.0213030020609735	0.0870724180179766
sense	NC_007493.2	RefSeq	CDS	287813	288988	.	+	0	ID=cds270;Parent=gene288;Dbxref=InterPro:IPR000795,InterPro:IPR004160,InterPro:IPR004161,InterPro:IPR004541,InterPro:IPR009000,InterPro:IPR009001,Genbank:YP_351747.1,GeneID:3718904;Name=YP_351747.1;Note=IMG reference gene:2512953602~PFAM: Elongation factor Tu domain 2%3B Elongation factor Tu C-terminal domain%3B Elongation factor Tu GTP binding domain~TIGRFAM: small GTP-binding protein domain%3B …	1102.8095238095239	1041.941666666667	936.1539682539684	338.8333333333333	359.2651515151515	532.5984848484848	648.584314122518	-0.631620217076059	0.194535606353069	-3.24681033419512	0.00116706135678249	0.00857137277186022
sense	NC_007493.2	RefSeq	CDS	289156	289800	.	+	0	ID=cds271;Parent=gene289;Dbxref=InterPro:IPR011004,InterPro:IPR018357,Genbank:YP_351748.1,GeneID:3718905;Name=YP_351748.1;Note=IMG reference gene:2512953603~PFAM: Bacterial transferase hexapeptide (three repeats);gbkey=CDS;product=Putative acetyltransferase;protein_id=YP_351748.1;transl_table=11	28.86111111111111	40.25	38.33333333333333	2.0	12.333333333333334	8.75	16.0959444320851	0.277537807261519	0.490860317829361	0.565410967602397	0.571794266383634	0.759452451805283
sense	NC_007493.2	RefSeq	tRNA	289875	289950	.	+	.	ID=rna9;Parent=gene290;Dbxref=GeneID:3718906;Note=IMG reference gene:2512953604;gbkey=tRNA;product=tRNA-Trp	11299.283333333346	10972.083333333347	11648.866666666678	19483.328571428534	17871.426190476202	7694.649999999995	17644.0007540137	-2.39565397242081	0.368126297626151	-6.50769583121092	7.63122362695989e-11	2.47400547437929e-09
sense	NC_007493.2	RefSeq	CDS	290043	290237	.	+	0	ID=cds272;Parent=gene291;Dbxref=InterPro:IPR001901,Genbank:YP_351749.1,GeneID:3718907;Name=YP_351749.1;Note=IMG reference gene:2512953605~PFAM: SecE/Sec61-gamma subunits of protein translocation complex~TIGRFAM: preprotein translocase%2C SecE subunit%2C bacterial;gbkey=CDS;product=protein translocase subunit secE/sec61 gamma;protein_id=YP_351749.1;transl_table=11	225125	202.5	179.75	27.333333333333332	34.0	50.0	85.4697436666826	0.494627434109863	0.250014080280951	1.97839831082325	0.0478837901511441	0.161050439951672
sense	NC_007493.2	RefSeq	CDS	290400	290933	.	+	0	ID=cds273;Parent=gene292;Dbxref=InterPro:IPR001062,InterPro:IPR005824,InterPro:IPR006645,InterPro:IPR008991,InterPro:IPR014722,InterPro:IPR015869,Genbank:YP_351750.1,GeneID:3718908;Name=YP_351750.1;Note=IMG reference gene:2512953606~PFAM: Transcription termination factor nusG%3B KOW motif~TIGRFAM: transcription termination/antitermination factor NusG;gbkey=CDS;product=transcription antiterminatio…	787.4520202020201	823.1666666666666	677.45	51.0	73.33333333333333	81.0	254.137450834959	1.52092164421059	0.190112203180919	8.00012633993417	1.24291615259407e-15	8.97871820667412e-14
sense	NC_007493.2	RefSeq	CDS	291026	291478	.	+	0	ID=cds274;Parent=gene293;Dbxref=InterPro:IPR000911,InterPro:IPR020783,InterPro:IPR020784,Genbank:YP_351751.1,GeneID:3718909;Name=YP_351751.1;Note=IMG reference gene:2512953607~PFAM: Ribosomal protein L11%2C RNA binding domain%3B Ribosomal protein L11%2C N-terminal domain~TIGRFAM: 50S ribosomal protein L11;gbkey=CDS;gene=rplK;product=Ribosomal protein L11;protein_id=YP_351751.1;transl_table=11	342.6666666666667	375.4583333333333	312.0	63.0	86.25	136.5	175.524388784159	-0.0941523261938911	0.257147978099691	-0.366140643569012	0.714260130853607	0.849458825341918
sense	NC_007493.2	RefSeq	CDS	291482	292180	.	+	0	ID=cds275;Parent=gene294;Dbxref=InterPro:IPR002143,InterPro:IPR016094,InterPro:IPR016095,Genbank:YP_351752.1,GeneID:3718910;Name=YP_351752.1;Note=IMG reference gene:2512953608~PFAM: Ribosomal protein L1p/L10e family~TIGRFAM: ribosomal protein L1%2C bacterial/chloroplast;gbkey=CDS;gene=rplA;product=LSU ribosomal protein L1P;protein_id=YP_351752.1;transl_table=11	816.4999999999999	801.0	673.4777777777778	154.16666666666666	199.83333333333331	287.22222222222223	393.086610664991	-0.114754608564697	0.217605426967697	-0.527351776854959	0.59794932475254	0.778795118696572
sense	NC_007493.2	RefSeq	CDS	292419	292934	.	+	0	ID=cds276;Parent=gene295;Dbxref=InterPro:IPR001790,InterPro:IPR002363,InterPro:IPR022973,Genbank:YP_351753.1,GeneID:3718911;Name=YP_351753.1;Note=IMG reference gene:2512953609~PFAM: Ribosomal protein L10;gbkey=CDS;gene=rplJ;product=LSU ribosomal protein L10P;protein_id=YP_351753.1;transl_table=11	1200.2142857142858	866.6761904761905	896.8666666666667	277.83333333333337	287.3333333333333	535.6666666666666	595.842214809772	-0.518803238598028	0.280337081888848	-1.85064078966097	0.0642212474658475	0.19677935023422
sense	NC_007493.2	RefSeq	CDS	293004	293381	.	+	0	ID=cds277;Parent=gene296;Dbxref=InterPro:IPR000206,InterPro:IPR008932,InterPro:IPR013823,InterPro:IPR014719,Genbank:YP_351754.1,GeneID:3718912;Name=YP_351754.1;Note=IMG reference gene:2512953610~PFAM: Ribosomal protein L7/L12 C-terminal domain~TIGRFAM: ribosomal protein L7/L12;gbkey=CDS;gene=rplL;product=LSU ribosomal protein L12P;protein_id=YP_351754.1;transl_table=11	695.4761904761904	572.4444444444443	613.8333333333333	275.83333333333337	299.5	386.5333333333333	464.9767700721	-0.987766534113681	0.186008012185984	-5.31034401424625	1.09418499702055e-07	2.20362226975714e-06
sense	NC_007493.2	RefSeq	CDS	293626	297759	.	+	0	ID=cds278;Parent=gene297;Dbxref=InterPro:IPR007120,InterPro:IPR007121,InterPro:IPR007641,InterPro:IPR007642,InterPro:IPR007644,InterPro:IPR007645,InterPro:IPR010243,InterPro:IPR014724,InterPro:IPR015712,InterPro:IPR019462,Genbank:YP_351755.1,GeneID:3718913;Name=YP_351755.1;Note=IMG reference gene:2512953611~PFAM: RNA polymerase Rpb2%2C domain 6%3B RNA polymerase Rpb2%2C domain 7%3B RNA polymerase…	1833.651680672269	1836.8039682539684	1570.6269230769233	330.45833333333337	439.5833333333333	606.1666666666667	871.136188059582	-0.0202592377093695	0.208649873806245	-0.0970968126641786	0.922649512028715	0.961268013316012
sense	NC_007493.2	RefSeq	CDS	297841	302088	.	+	0	ID=cds279;Parent=gene298;Dbxref=InterPro:IPR000722,InterPro:IPR006592,InterPro:IPR007066,InterPro:IPR007080,InterPro:IPR007081,InterPro:IPR007083,InterPro:IPR012754,Genbank:YP_351756.1,GeneID:3718914;Name=YP_351756.1;Note=IMG reference gene:2512953612~PFAM: RNA polymerase Rpb1%2C domain 2%3B RNA polymerase Rpb1%2C domain 4%3B RNA polymerase Rpb1%2C domain 1%3B RNA polymerase Rpb1%2C domain 3%3B R…	2774.3439865689866	2669.5138888888887	2363.852380952381	471.79166666666663	592.7214646464646	772.2277777777776	1231.82976337917	0.134768321256045	0.180137290784427	0.74814226787348	0.454374349293103	0.669127393175707
sense	NC_007493.2	RefSeq	CDS	302280	303206	.	+	0	ID=cds280;Parent=gene299;Dbxref=InterPro:IPR000620,Genbank:YP_351757.1,GeneID:3718915;Name=YP_351757.1;Note=IMG reference gene:2512953613~PFAM: EamA-like transporter family;gbkey=CDS;product=putative transporter%2C RhaT family%2C DMT superfamily;protein_id=YP_351757.1;transl_table=11	1204.6166666666668	1244.0428571428572	934.1666666666666	98.7	142625	96.2	387.233549417248	1.35290261893805	0.211400364729793	6.39971752493094	1.55664666178495e-10	4.81184823917338e-09
sense	NC_007493.2	RefSeq	CDS	303419	303790	.	+	0	ID=cds281;Parent=gene300;Dbxref=InterPro:IPR005679,InterPro:IPR006032,InterPro:IPR012340,InterPro:IPR016027,Genbank:YP_351758.1,GeneID:3718916;Name=YP_351758.1;Note=IMG reference gene:2512953614~PFAM: Ribosomal protein S12~TIGRFAM: ribosomal protein S12%2C bacterial/organelle;gbkey=CDS;gene=rpsL;product=SSU ribosomal protein S12P;protein_id=YP_351758.1;transl_table=11	156.0	109.33333333333333	87.5	35.0	29.5	62.0	69.5448024029822	-0.488650757354336	0.331419801092814	-1.47441630144932	0.140369538000231	0.329296134680387
sense	NC_007493.2	RefSeq	CDS	303803	304273	.	+	0	ID=cds282;Parent=gene301;Dbxref=InterPro:IPR000235,InterPro:IPR020606,Genbank:YP_351759.1,GeneID:3718917;Name=YP_351759.1;Note=IMG reference gene:2512953615~PFAM: Ribosomal protein S7p/S5e~TIGRFAM: ribosomal protein S7%2C bacterial/organelle;gbkey=CDS;gene=rpsG;product=SSU ribosomal protein S7P;protein_id=YP_351759.1;transl_table=11	226.66666666666669	188.36666666666665	210.56666666666666	58.166666666666664	67.53333333333335	87.33333333333333	120.193665468384	-0.396392891927637	0.224633890754382	-1.76461748757697	0.0776280744076517	0.224072601638602
sense	NC_007493.2	RefSeq	CDS	304298	306415	.	+	0	ID=cds283;Parent=gene302;Dbxref=InterPro:IPR000640,InterPro:IPR000795,InterPro:IPR004161,InterPro:IPR004540,InterPro:IPR005225,InterPro:IPR005517,InterPro:IPR009000,InterPro:IPR009022,InterPro:IPR014721,InterPro:IPR020568,Genbank:YP_351760.1,GeneID:3718918;Name=YP_351760.1;Note=IMG reference gene:2512953616~PFAM: Elongation factor Tu domain 2%3B Elongation factor G C-terminus%3B Elongation factor…	1749.717156862745	1707.1607142857144	1480.7656746031746	355.4	392.7833333333333	523.6111111111111	815.307157873399	-0.000983656079969111	0.166424262708009	-0.00591053289924999	0.995284104511416	0.997234759322007
sense	NC_007493.2	RefSeq	CDS	306490	307665	.	+	0	ID=cds284;Parent=gene303;Dbxref=InterPro:IPR000795,InterPro:IPR004160,InterPro:IPR004161,InterPro:IPR004541,InterPro:IPR009000,InterPro:IPR009001,Genbank:YP_351761.1,GeneID:3718919;Name=YP_351761.1;Note=IMG reference gene:2512953617~PFAM: Elongation factor Tu C-terminal domain%3B Elongation factor Tu domain 2%3B Elongation factor Tu GTP binding domain~TIGRFAM: small GTP-binding protein domain%3B …	1181.4761904761908	1157.6916666666668	1040.1539682539683	345.8333333333333	364.2651515151515	549.5984848484848	682.524178531302	-0.531062017765081	0.197321168204999	-2.69135857341649	0.00711616632159193	0.0379650754404177
sense	NC_007493.2	RefSeq	CDS	307738	308046	.	+	0	ID=cds285;Parent=gene304;Dbxref=InterPro:IPR001848,InterPro:IPR005731,Genbank:YP_351762.1,GeneID:3718920;Name=YP_351762.1;Note=IMG reference gene:2512953618~PFAM: Ribosomal protein S10p/S20e~TIGRFAM: ribosomal protein S10%2C bacterial/organelle;gbkey=CDS;gene=rpsJ;product=SSU ribosomal protein S10P;protein_id=YP_351762.1;transl_table=11	199.5	174.11111111111111	157.0	66.5	80.5	141.5	135.31200546478	-1.06542551977028	0.28090463520379	-3.79283709219442	0.00014893586932119	0.0014556290992774
sense	NC_007493.2	RefSeq	CDS	308060	308782	.	+	0	ID=cds286;Parent=gene305;Dbxref=InterPro:IPR000597,InterPro:IPR009000,Genbank:YP_351763.1,GeneID:3718921;Name=YP_351763.1;Note=IMG reference gene:2512953619~PFAM: Ribosomal protein L3~TIGRFAM: 50S ribosomal protein L3%2C bacterial;gbkey=CDS;gene=rplC;product=LSU ribosomal protein L3P;protein_id=YP_351763.1;transl_table=11	857.0	721.4083333333333	675.0333333333333	195.33333333333334	213.25	332.5333333333333	422.79352742686	-0.348767936926827	0.223492412387222	-1.56053591798254	0.118633288882252	0.297186897064246
sense	NC_007493.2	RefSeq	CDS	308772	309392	.	+	0	ID=cds287;Parent=gene306;Dbxref=InterPro:IPR002136,InterPro:IPR013005,InterPro:IPR015498,Genbank:YP_351764.1,GeneID:3718922;Name=YP_351764.1;Note=IMG reference gene:2512953620~PFAM: Ribosomal protein L4/L1 family~TIGRFAM: 50S ribosomal protein L4%2C bacterial/organelle;gbkey=CDS;gene=rplD;product=LSU ribosomal protein L4P;protein_id=YP_351764.1;transl_table=11	785.3666666666667	737375	612.5666666666666	294.75	389.16666666666663	591.3333333333333	581.482486480466	-1.20569667401914	0.240389595311711	-5.01559425837761	5.28697967487352e-07	9.29557325905011e-06
sense	NC_007493.2	RefSeq	CDS	309389	309685	.	+	0	ID=cds288;Parent=gene307;Dbxref=InterPro:IPR012677,InterPro:IPR012678,InterPro:IPR013025,Genbank:YP_351765.1,GeneID:3718923;Name=YP_351765.1;Note=IMG reference gene:2512953621~PFAM: Ribosomal protein L23;gbkey=CDS;gene=rplW;product=LSU ribosomal protein L23P;protein_id=YP_351765.1;transl_table=11	244.5	237.83333333333334	187.5	114.2	126.9	152.25	181.38810647664	-1.19479692815262	0.180289691688802	-6.62709507660015	3.42357141073943e-11	1.16087018345787e-09
sense	NC_007493.2	RefSeq	CDS	309808	310647	.	+	0	ID=cds289;Parent=gene308;Dbxref=InterPro:IPR002171,InterPro:IPR005880,InterPro:IPR008991,InterPro:IPR012340,InterPro:IPR014722,InterPro:IPR014726,InterPro:IPR016027,InterPro:IPR022666,InterPro:IPR022669,InterPro:IPR022671,Genbank:YP_351766.1,GeneID:3718924;Name=YP_351766.1;Note=IMG reference gene:2512953622~PFAM: Ribosomal Proteins L2%2C RNA binding domain%3B Ribosomal Proteins L2%2C C-terminal d…	1731.7	1538.0	1465.0	150.0	179.7	275.0	584.401840168401	1.01930589981681	0.22296221712667	4.57165304934923	4.83891664324219e-06	7.08357709493118e-05
sense	NC_007493.2	RefSeq	CDS	310651	310929	.	+	0	ID=cds290;Parent=gene309;Dbxref=InterPro:IPR002222,InterPro:IPR020934,Genbank:YP_351767.1,GeneID:3718925;Name=YP_351767.1;Note=IMG reference gene:2512953623~PFAM: Ribosomal protein S19~TIGRFAM: ribosomal protein S19%2C bacterial/organelle;gbkey=CDS;gene=rpsS;product=SSU ribosomal protein S19P;protein_id=YP_351767.1;transl_table=11	227.5	211.2	206.0	65.2	70.03333333333333	80.0	122.597402562827	-0.375099845513442	0.194779938274891	-1.92576221573737	0.0541340713621111	0.174706634170378
sense	NC_007493.2	RefSeq	CDS	310933	311313	.	+	0	ID=cds291;Parent=gene310;Dbxref=InterPro:IPR001063,InterPro:IPR005727,Genbank:YP_351768.1,GeneID:3718926;Name=YP_351768.1;Note=IMG reference gene:2512953624~PFAM: Ribosomal protein L22p/L17e~TIGRFAM: ribosomal protein L22%2C bacterial type;gbkey=CDS;gene=rplV;product=LSU ribosomal protein L22P;protein_id=YP_351768.1;transl_table=11	596.3095238095239	526.5333333333333	495.1666666666667	105.0	95.16666666666667	201.0	261.5886762369	0.0627392851180193	0.284035897429986	0.220885056028822	0.825181933606851	0.914941463255111
sense	NC_007493.2	RefSeq	CDS	311313	312029	.	+	0	ID=cds292;Parent=gene311;Dbxref=InterPro:IPR001351,InterPro:IPR004044,InterPro:IPR008282,InterPro:IPR009019,InterPro:IPR015946,InterPro:IPR018280,Genbank:YP_351769.1,GeneID:3718927;Name=YP_351769.1;Note=IMG reference gene:2512953625~PFAM: KH domain%3B Ribosomal protein S3%2C C-terminal domain%3B Ribosomal protein S3%2C N-terminal domain~TIGRFAM: ribosomal protein S3%2C bacterial type;gbkey=CDS;ge…	482.977355977356	472.1111111111111	433.4444444444444	110.0909090909091	158.0	220.56709956709955	270.248280383751	-0.440868153804742	0.233678722359222	-1.88664226401845	0.0592084581155808	0.18535064184463
sense	NC_007493.2	RefSeq	CDS	312044	312457	.	+	0	ID=cds293;Parent=gene312;Dbxref=InterPro:IPR000114,InterPro:IPR016180,InterPro:IPR020798,Genbank:YP_351770.1,GeneID:3718928;Name=YP_351770.1;Note=IMG reference gene:2512953626~PFAM: Ribosomal protein L16p/L10e~TIGRFAM: ribosomal protein L16%2C bacterial/organelle;gbkey=CDS;gene=rplP;product=LSU ribosomal protein L16P;protein_id=YP_351770.1;transl_table=11	257.8611111111111	264825	222.67619047619047	69.0	64.0	121.14285714285714	142.721970151489	-0.401256083598223	0.257080853183406	-1.56081667938125	0.118567010844203	0.297132863525858
sense	NC_007493.2	RefSeq	CDS	312697	312903	.	+	0	ID=cds294;Parent=gene313;Dbxref=InterPro:IPR001854,InterPro:IPR018254,Genbank:YP_351771.1,GeneID:3718929;Name=YP_351771.1;Note=IMG reference gene:2512953627~PFAM: Ribosomal L29 protein~TIGRFAM: ribosomal protein L29;gbkey=CDS;gene=rpmC;product=50S ribosomal protein L29;protein_id=YP_351771.1;transl_table=11	171625	153.5	122.25	34.5	52.0	57.0	82.465431398402	-0.313015184368089	0.242467646026201	-1.29095650284931	0.196718760866515	0.404390004552694
sense	NC_007493.2	RefSeq	CDS	312917	313159	.	+	0	ID=cds295;Parent=gene314;Dbxref=InterPro:IPR000266,InterPro:IPR012340,InterPro:IPR016027,Genbank:YP_351772.1,GeneID:3718930;Name=YP_351772.1;Note=IMG reference gene:2512953628~PFAM: Ribosomal protein S17~TIGRFAM: 30S ribosomal protein S17;gbkey=CDS;gene=rpsQ;product=SSU ribosomal protein S17P;protein_id=YP_351772.1;transl_table=11	238.2	202.5	158.5	49.5	57.0	74.0	107.131679635015	-0.240884637609474	0.231655144909238	-1.03984151832178	0.298413536368155	0.52413562912053
sense	NC_007493.2	RefSeq	CDS	313233	313601	.	+	0	ID=cds296;Parent=gene315;Dbxref=InterPro:IPR000218,InterPro:IPR005745,InterPro:IPR019972,Genbank:YP_351773.1,GeneID:3718931;Name=YP_351773.1;Note=IMG reference gene:2512953629~PFAM: Ribosomal protein L14p/L23e~TIGRFAM: ribosomal protein L14%2C bacterial/organelle;gbkey=CDS;gene=rplN;product=LSU ribosomal protein L14P;protein_id=YP_351773.1;transl_table=11	1154.65	1117.2261904761904	1127.7333333333336	94.75	66.41666666666667	132.2	376.262598591881	1.57977059426688	0.258521954039432	6.11077925716872	9.91458238433800e-10	2.79204722569112e-08
sense	NC_007493.2	RefSeq	CDS	313601	313906	.	+	0	ID=cds297;Parent=gene316;Dbxref=InterPro:IPR003256,InterPro:IPR005824,InterPro:IPR005825,InterPro:IPR008991,InterPro:IPR014723,Genbank:YP_351774.1,GeneID:3718932;Name=YP_351774.1;Note=IMG reference gene:2512953630~PFAM: KOW motif~TIGRFAM: ribosomal protein L24%2C bacterial/organelle;gbkey=CDS;gene=rplX;product=LSU ribosomal protein L24P;protein_id=YP_351774.1;transl_table=11	297.1666666666667	316.5	261.0	62.0	64.5	99.16666666666667	144.12933791459	-0.000988717423279042	0.217418827854386	-0.00454752439352319	0.996371613002365	0.998030046877466
sense	NC_007493.2	RefSeq	CDS	313906	314466	.	+	0	ID=cds298;Parent=gene317;Dbxref=InterPro:IPR002132,InterPro:IPR020929,InterPro:IPR022803,Genbank:YP_351775.1,GeneID:3718933;Name=YP_351775.1;Note=IMG reference gene:2512953631~PFAM: ribosomal L5P family C-terminus%3B Ribosomal protein L5;gbkey=CDS;gene=rplE;product=LSU ribosomal protein L5P;protein_id=YP_351775.1;transl_table=11	572.4166666666665	535.3928571428571	416.33333333333337	134.5	112.0	212.33333333333334	272.043987596182	-0.229465890913258	0.25404772031705	-0.903239323017289	0.366398891992838	0.589752249015356
sense	NC_007493.2	RefSeq	CDS	314486	314791	.	+	0	ID=cds299;Parent=gene318;Dbxref=InterPro:IPR001209,InterPro:IPR018271,InterPro:IPR023036,Genbank:YP_351776.1,GeneID:3718934;Name=YP_351776.1;Note=IMG reference gene:2512953632~PFAM: Ribosomal protein S14p/S29e;gbkey=CDS;gene=rpsN;product=SSU ribosomal protein S14P;protein_id=YP_351776.1;transl_table=11	818625	708.3333333333334	658.5	108.66666666666667	103.5	168.28571428571428	302.569738201306	0.562187196842385	0.218314335602226	2.57512725992811	0.0100203211072761	0.0498839356396682
sense	NC_007493.2	RefSeq	CDS	314804	315202	.	+	0	ID=cds300;Parent=gene319;Dbxref=InterPro:IPR000630,Genbank:YP_351777.1,GeneID:3718935;Name=YP_351777.1;Note=IMG reference gene:2512953633~PFAM: Ribosomal protein S8;gbkey=CDS;gene=rpsH;product=SSU ribosomal protein S8P;protein_id=YP_351777.1;transl_table=11	434.08333333333337	427.33333333333337	392.5833333333333	69.0	74.5	128.16666666666669	190.134081722043	0.259558477919943	0.242998331186728	1.06814922000633	0.285453206513055	0.510665413320529
sense	NC_007493.2	RefSeq	CDS	315213	315746	.	+	0	ID=cds301;Parent=gene320;Dbxref=InterPro:IPR000702,InterPro:IPR002358,InterPro:IPR019906,InterPro:IPR020040,Genbank:YP_351778.1,GeneID:3718936;Name=YP_351778.1;Note=IMG reference gene:2512953634~PFAM: Ribosomal protein L6~TIGRFAM: ribosomal protein L6%2C bacterial type;gbkey=CDS;gene=rplF;product=LSU ribosomal protein L6P;protein_id=YP_351778.1;transl_table=11	473.3333333333333	412.84285714285716	370.08333333333337	76.7	85.83333333333334	177.5	211.814815059422	-0.0646023969975896	0.303935861399201	-0.212552729711412	0.83167584505819	0.917854145841371
sense	NC_007493.2	RefSeq	CDS	315758	316117	.	+	0	ID=cds302;Parent=gene321;Dbxref=InterPro:IPR005484,Genbank:YP_351779.1,GeneID:3718937;Name=YP_351779.1;Note=IMG reference gene:2512953635~PFAM: Ribosomal L18p/L5e family~TIGRFAM: ribosomal protein L18%2C bacterial type;gbkey=CDS;gene=rplR;product=LSU ribosomal protein L18P;protein_id=YP_351779.1;transl_table=11	593.5769230769231	552.1666666666666	529.3111111111111	91.5	92.5	183.5	255.783347388142	0.239815047239166	0.276179184263094	0.868331362043249	0.385212958065523	0.607817027374992
sense	NC_007493.2	RefSeq	CDS	316129	316692	.	+	0	ID=cds303;Parent=gene322;Dbxref=InterPro:IPR000851,InterPro:IPR005324,InterPro:IPR013810,InterPro:IPR014720,InterPro:IPR014721,InterPro:IPR018192,InterPro:IPR020568,Genbank:YP_351780.1,GeneID:3718938;Name=YP_351780.1;Note=IMG reference gene:2512953636~PFAM: Ribosomal protein S5%2C N-terminal domain%3B Ribosomal protein S5%2C C-terminal domain~TIGRFAM: ribosomal protein S5%2C bacterial/organelle t…	553.75	515.0333333333333	451.66666666666663	115.1	134.2	221.5909090909091	275.537425408251	-0.259383361864154	0.242994620998838	-1.06744487099323	0.285770995428865	0.510958847355457
sense	NC_007493.2	RefSeq	CDS	316705	316893	.	+	0	ID=cds304;Parent=gene323;Dbxref=InterPro:IPR005996,InterPro:IPR016082,Genbank:YP_351781.1,GeneID:3718939;Name=YP_351781.1;Note=IMG reference gene:2512953637~PFAM: Ribosomal protein L30p/L7e~TIGRFAM: ribosomal protein L30%2C bacterial/organelle;gbkey=CDS;gene=rpmD;product=LSU ribosomal protein L30P;protein_id=YP_351781.1;transl_table=11	111.25	124.25	99.0	43.25	58.2	100.0	91.2670516978525	-1.21506699601181	0.29457719543838	-4.12478295953488	3.71084524198156e-05	0.000431913791212074
sense	NC_007493.2	RefSeq	CDS	317050	317535	.	+	0	ID=cds305;Parent=gene324;Dbxref=InterPro:IPR001196,InterPro:IPR005749,InterPro:IPR021131,Genbank:YP_351782.1,GeneID:3718940;Name=YP_351782.1;Note=IMG reference gene:2512953638~PFAM: Ribosomal protein L18e/L15~TIGRFAM: ribosomal protein L15%2C bacterial/organelle;gbkey=CDS;gene=rplO;product=LSU ribosomal protein L15P;protein_id=YP_351782.1;transl_table=11	358.64285714285717	313.2	292.4095238095239	56.14285714285714	69.0	117.5	156.86512079378	0.039951186532377	0.266036226397218	0.150171978731671	0.880628932900278	0.942457308865579
sense	NC_007493.2	RefSeq	CDS	317636	318994	.	+	0	ID=cds306;Parent=gene325;Dbxref=InterPro:IPR002208,InterPro:IPR023201,Genbank:YP_351783.1,GeneID:3718941;Name=YP_351783.1;Note=IMG reference gene:2512953639~PFAM: eubacterial secY protein~TIGRFAM: preprotein translocase%2C SecY subunit;gbkey=CDS;gene=secY;product=protein translocase subunit secY/sec61 alpha;protein_id=YP_351783.1;transl_table=11	415.3666666666666	338.8564425770308	313.751923076923	64.34285714285714	85.83333333333334	143.11834733893556	181.106733254884	-0.0807957201210457	0.277801333039948	-0.290839929516923	0.771173745372852	0.883658743404823
sense	NC_007493.2	RefSeq	CDS	319005	319658	.	+	0	ID=cds307;Parent=gene326;Dbxref=InterPro:IPR000850,InterPro:IPR007862,Genbank:YP_351784.1,GeneID:3718942;Name=YP_351784.1;Note=IMG reference gene:2512953640~PFAM: Adenylate kinase%2C active site lid%3B Adenylate kinase~TIGRFAM: adenylate kinases;gbkey=CDS;gene=adk;product=adenylate kinase;protein_id=YP_351784.1;transl_table=11	196.76666666666665	208.61666666666667	183.33333333333331	35.5	33.5625	61.333333333333336	90.5726169242041	0.212343184989764	0.254035276996277	0.835880699328525	0.403222021405632	0.624228640638675
sense	NC_007493.2	RefSeq	CDS	319833	320201	.	+	0	ID=cds308;Parent=gene327;Dbxref=InterPro:IPR001892,InterPro:IPR010979,InterPro:IPR018269,Genbank:YP_351785.1,GeneID:3718943;Name=YP_351785.1;Note=IMG reference gene:2512953641~PFAM: Ribosomal protein S13/S18~TIGRFAM: 30S ribosomal protein S13;gbkey=CDS;gene=rpsM;product=30S ribosomal protein S13;protein_id=YP_351785.1;transl_table=11	461.25	391.1666666666667	352.1666666666667	38.833333333333336	42.5	57.0	143.573115751324	1.16356291090162	0.221784185075805	5.24637458033321	1.55121361474181e-07	3.05915895655017e-06
sense	NC_007493.2	RefSeq	CDS	320215	320604	.	+	0	ID=cds309;Parent=gene328;Dbxref=InterPro:IPR001971,InterPro:IPR018102,Genbank:YP_351786.1,GeneID:3718944;Name=YP_351786.1;Note=IMG reference gene:2512953642~PFAM: Ribosomal protein S11~TIGRFAM: 30S ribosomal protein S11;gbkey=CDS;gene=rpsK;product=30S ribosomal protein S11;protein_id=YP_351786.1;transl_table=11	334.0833333333333	316.5	258.75	35.83333333333333	39.5	61.5	118.959090320143	0.759610256913914	0.23508738206528	3.23118259364079	0.0012327915929082	0.008993559743653
sense	NC_007493.2	RefSeq	CDS	320720	321736	.	+	0	ID=cds310;Parent=gene329;Dbxref=InterPro:IPR009025,InterPro:IPR011260,InterPro:IPR011261,InterPro:IPR011262,InterPro:IPR011773,Genbank:YP_351787.1,GeneID:3718945;Name=YP_351787.1;Note=IMG reference gene:2512953643~PFAM: RNA polymerase Rpb3/Rpb11 dimerisation domain%3B RNA polymerase Rpb3/RpoA insert domain%3B Bacterial RNA polymerase%2C alpha chain C terminal domain~TIGRFAM: DNA-directed RNA poly…	1261.0666666666668	1386.6666666666665	1034.1428571428573	143.25	140.5	239.5	470.241777265977	0.85599322808755	0.230631060289103	3.71152622294039	0.000206013320451919	0.00195315909803631
sense	NC_007493.2	RefSeq	CDS	321837	322256	.	+	0	ID=cds311;Parent=gene330;Dbxref=InterPro:IPR000456,Genbank:YP_351788.1,GeneID:3718946;Name=YP_351788.1;Note=IMG reference gene:2512953644~PFAM: Ribosomal protein L17~TIGRFAM: ribosomal protein L17;gbkey=CDS;gene=rplQ;product=LSU ribosomal protein L17P;protein_id=YP_351788.1;transl_table=11	221.49999999999997	251.0	189.0	47.25	44.666666666666664	65.0	104.870005423076	0.108867051204234	0.222501358445081	0.489287130492306	0.62463843100574	0.796472127169577
sense	NC_007493.2	RefSeq	CDS	322515	323126	.	+	0	ID=cds312;Parent=gene331;Dbxref=InterPro:IPR000792,InterPro:IPR005143,InterPro:IPR011991,InterPro:IPR016032,Genbank:YP_351789.1,GeneID:3718947;Name=YP_351789.1;Note=IMG reference gene:2512953645~PFAM: Bacterial regulatory proteins%2C luxR family%3B Autoinducer binding domain;gbkey=CDS;product=putative LuxR family protein;protein_id=YP_351789.1;transl_table=11	101.25	118.86666666666666	91.0	13.0	16.0	13.6	39.4909457754404	0.888297644407092	0.311799314006284	2.84894034240623	0.00438651048224956	0.0258217437245621
sense	NC_007493.2	RefSeq	CDS	323182	324567	.	+	0	ID=cds313;Parent=gene332;Dbxref=InterPro:IPR001254,InterPro:IPR001478,InterPro:IPR001940,InterPro:IPR009003,InterPro:IPR011782,Genbank:YP_351790.1,GeneID:3718948;Name=YP_351790.1;Note=IMG reference gene:2512953646~PFAM: Trypsin~TIGRFAM: periplasmic serine protease%2C Do/DeqQ family;gbkey=CDS;product=Serine protease%2C trypsin family;protein_id=YP_351790.1;transl_table=11	60.67424242424243	79.94444444444446	55.3095238095238	8.75	9.5	8.25	24.8639792457664	0.889584387644418	0.385502072834071	2.30759949253844	0.0210214227703727	0.0862397381061092
sense	NC_007493.2	RefSeq	CDS	324606	325919	.	+	0	ID=cds314;Parent=gene333;Dbxref=InterPro:IPR003593,InterPro:IPR003959,InterPro:IPR021886,Genbank:YP_351791.1,GeneID:3718949;Name=YP_351791.1;Note=IMG reference gene:2512953647~PFAM: MgsA AAA+ ATPase C terminal%3B ATPase family associated with various cellular activities (AAA);gbkey=CDS;product=Recombination protein MgsA;protein_id=YP_351791.1;transl_table=11	55.0	66.33333333333334	74.86666666666667	10.303113553113553	14.86111111111111	16.2	29.4549795220487	0.310137149666707	0.360555857248267	0.860163948059666	0.38969867472123	0.612133630866769
sense	NC_007493.2	RefSeq	CDS	325951	326325	.	+	0	ID=cds315;Parent=gene334;Dbxref=InterPro:IPR003691,Genbank:YP_351792.1,GeneID:3718950;Name=YP_351792.1;Note=IMG reference gene:2512953648~PFAM: CrcB-like protein~TIGRFAM: protein CrcB;gbkey=CDS;product=camphor resistance protein CrcB;protein_id=YP_351792.1;transl_table=11	41.5	30.25	17.5	1.5	6.0	2.0	10.5278777949293	1.19390557135405	0.633257540546429	1.88533968395204	0.0593839916482888	0.185637821493193
sense	NC_007493.2	RefSeq	CDS	326322	327362	.	+	0	ID=cds316;Parent=gene335;Dbxref=InterPro:IPR002942,InterPro:IPR006145,InterPro:IPR006224,InterPro:IPR006225,InterPro:IPR020103,Genbank:YP_351793.1,GeneID:3718951;Name=YP_351793.1;Note=IMG reference gene:2512953649~PFAM: RNA pseudouridylate synthase%3B S4 domain~TIGRFAM: pseudouridine synthase%2C RluA family;gbkey=CDS;product=Pseudouridine synthase;protein_id=YP_351793.1;transl_table=11	70.64215686274511	61.449999999999996	49.666666666666664	10.500000000000004	10.166666666666668	16.83333333333333	27.1564041343632	0.295089451968635	0.354362798612542	0.832732592484359	0.40499555866234	0.625662594809371
sense	NC_007493.2	RefSeq	CDS	327362	328069	.	+	0	ID=cds317;Parent=gene336;Dbxref=InterPro:IPR011419,Genbank:YP_351794.1,GeneID:3718952;Name=YP_351794.1;Note=IMG reference gene:2512953650~PFAM: ATP12 chaperone protein;gbkey=CDS;product=chaperone required for the assembly of F1-ATPase;protein_id=YP_351794.1;transl_table=11	31.5	29.142156862745097	27.5	2.0	7.5	6.2	12.4010546561498	0.522644132631167	0.504565455969933	1.03583019100363	0.300281369968921	0.525868243692609
sense	NC_007493.2	RefSeq	CDS	328296	329312	.	+	0	ID=cds318;Parent=gene337;Dbxref=InterPro:IPR001638,Genbank:YP_351795.1,GeneID:3718953;Name=YP_351795.1;Note=IMG reference gene:2512953651~PFAM: Bacterial extracellular solute-binding proteins%2C family 3~TIGRFAM: lysine-arginine-ornithine-binding periplasmic protein;gbkey=CDS;gene=bztA;product=L-asparagine-binding protein%3BL-glutamine-binding protein%3BL-glutamate-binding protein%3BL-aspartate-b…	762.6111111111111	796.25	701.6761904761904	90.5	112.5	165.0	303.873993079488	0.672348956675813	0.21592566411909	3.11379825746416	0.00184695730124445	0.0126154966331661
sense	NC_007493.2	RefSeq	CDS	329461	330723	.	+	0	ID=cds319;Parent=gene338;Dbxref=InterPro:IPR000515,Genbank:YP_351796.1,GeneID:3718954;Name=YP_351796.1;Note=IMG reference gene:2512953652~PFAM: Binding-protein-dependent transport system inner membrane component~TIGRFAM: amine acid ABC transporter%2C permease protein%2C 3-TM region%2C His/Glu/Gln/Arg/opine family;gbkey=CDS;gene=bztB;product=L-aspartate ABC transporter membrane protein%3BL-glutami…	72825	69.41071428571429	43.50000000000001	4.5	5.0	4.75	19.7154811254058	1.75848264934679	0.48775533911428	3.60525556222519	0.000311845894939079	0.00278940486913206
sense	NC_007493.2	RefSeq	CDS	330725	332053	.	+	0	ID=cds320;Parent=gene339;Dbxref=InterPro:IPR000515,InterPro:IPR010065,Genbank:YP_351797.1,GeneID:3718955;Name=YP_351797.1;Note=IMG reference gene:2512953653~PFAM: Binding-protein-dependent transport system inner membrane component~TIGRFAM: amine acid ABC transporter%2C permease protein%2C 3-TM region%2C His/Glu/Gln/Arg/opine family;gbkey=CDS;gene=bztC;product=L-aspartate ABC transporter membrane …	28.04285714285714	35.791666666666664	28.771464646464644	6.333333333333333	6.65	13.533333333333333	16.2459702072365	-0.170897254234189	0.434570712713796	-0.393255341960285	0.694130898499068	0.836784681919971
sense	NC_007493.2	RefSeq	CDS	332066	332854	.	+	0	ID=cds321;Parent=gene340;Dbxref=InterPro:IPR003439,InterPro:IPR017871,Genbank:YP_351798.1,GeneID:3718956;Name=YP_351798.1;Note=IMG reference gene:2512953654~PFAM: ABC transporter;gbkey=CDS;gene=bztD;product=L-glutamate ABC transporter ATP-binding protein%3BL-asparagine ABC transporter ATP-binding protein%3BL-glutamine ABC transporter ATP-binding protein%3BL-aspartate ABC transporter ATP-binding p…	62.111111111111114	68.07142857142857	63.56111111111112	3.25	11.25	8.0	23.0160211472549	1.18854423069394	0.420743302489867	2.82486785567445	0.00473001189228518	0.0275268467917052
sense	NC_007493.2	RefSeq	CDS	333064	333432	.	+	0	ID=cds322;Parent=gene341;Dbxref=InterPro:IPR001041,InterPro:IPR006058,InterPro:IPR012675,Genbank:YP_351799.1,GeneID:3718957;Name=YP_351799.1;Note=IMG reference gene:2512953655~PFAM: 2Fe-2S iron-sulfur cluster binding domain;gbkey=CDS;product=putative 2Fe-2S ferredoxin protein;protein_id=YP_351799.1;transl_table=11	2.0	1.1666666666666667	4.7	4.0	1.75	1.3333333333333333	3.03611714650578	-1.76420139322969	1.01364795384635	-1.74044784141805	0.0817804111576392	0.231895920546977
sense	NC_007493.2	RefSeq	CDS	333741	334946	.	+	0	ID=cds323;Parent=gene342;Dbxref=InterPro:IPR000587,InterPro:IPR000994,Genbank:YP_351800.1,GeneID:3718958;Name=YP_351800.1;Note=IMG reference gene:2512953656~PFAM: Metallopeptidase family M24%3B Creatinase/Prolidase N-terminal domain;gbkey=CDS;product=Putative creatinase;protein_id=YP_351800.1;transl_table=11	48.25	44.78333333333334	29.5	1.9333333333333333	5.933333333333334	8.0	15.0893388508181	0.980391785009831	0.496408507342347	1.97496974872291	0.0482715811121229	0.161863233133788
sense	NC_007493.2	RefSeq	CDS	335203	337374	.	+	0	ID=cds324;Parent=gene343;Dbxref=InterPro:IPR015943,Genbank:YP_351801.1,GeneID:3718959;Name=YP_351801.1;Note=IMG reference gene:2512953657;gbkey=CDS;product=hypothetical protein;protein_id=YP_351801.1;transl_table=11	6.136111111111111	9.22136752136752	7.933766233766234	2.2777777777777777	1.592857142857143	3.071428571428571	4.1533726044902	-0.241669639131221	0.778212702576737	-0.310544454403057	0.756146959488768	0.876318044003877
sense	NC_007493.2	RefSeq	CDS	337804	338562	.	+	0	ID=cds325;Parent=gene344;Dbxref=InterPro:IPR005490,Genbank:YP_351802.2,GeneID:3718960;Name=YP_351802.2;Note=IMG reference gene:2512953658~PFAM: L%2CD-transpeptidase catalytic domain~truncated by 17 aa;gbkey=CDS;product=hypothetical protein;protein_id=YP_351802.2;transl_table=11	80.7	91.0	93.66666666666666	27.333333333333332	34.0	48.0	56.8838609445627	-0.661227629989878	0.277632887639637	-2.38166175344522	0.017234719819053	0.0747662845414011
sense	NC_007493.2	RefSeq	CDS	338608	338949	.	-	0	ID=cds326;Parent=gene345;Dbxref=InterPro:IPR008579,InterPro:IPR011051,InterPro:IPR014710,Genbank:YP_351803.1,GeneID:3718961;Name=YP_351803.1;Note=IMG reference gene:2512953659~PFAM: Protein of unknown function (DUF861);gbkey=CDS;product=putative enzyme of the cupin superfamily;protein_id=YP_351803.1;transl_table=11	5.25	9.0	7.0	2.0	5.0	2.0	4.62118528826492	-0.736990835235529	0.750402187215205	-0.982127781330907	0.326036900503385	0.552309155957731
sense	NC_007493.2	RefSeq	CDS	339114	339947	.	+	0	ID=cds327;Parent=gene346;Dbxref=InterPro:IPR003700,InterPro:IPR015813,Genbank:YP_351804.1,GeneID:3718962;Name=YP_351804.1;Note=IMG reference gene:2512953660~PFAM: Ketopantoate hydroxymethyltransferase~TIGRFAM: 3-methyl-2-oxobutanoate hydroxymethyltransferase;gbkey=CDS;gene=panB;product=ketopantoate hydroxymethyltransferase;protein_id=YP_351804.1;transl_table=11	87625	100.33333333333333	78.01666666666667	13.2	12.5	21.933333333333334	36.9572978284462	0.538821129189129	0.320830689896004	1.67945631810905	0.0930631452627476	0.253067783721858
sense	NC_007493.2	RefSeq	CDS	339947	340786	.	+	0	ID=cds328;Parent=gene347;Dbxref=InterPro:IPR003721,InterPro:IPR004821,InterPro:IPR014729,Genbank:YP_351805.1,GeneID:3718963;Name=YP_351805.1;Note=IMG reference gene:2512953661~PFAM: Pantoate-beta-alanine ligase~TIGRFAM: pantoate--beta-alanine ligase%3B cytidyltransferase-related domain;gbkey=CDS;gene=panC;product=pantothenate synthetase;protein_id=YP_351805.1;transl_table=11	91125	107.83333333333333	93.65833333333335	25.25	37.25	25.333333333333332	52.2720378150991	-0.209918618208529	0.274848494383546	-0.763761208440865	0.445009557596182	0.660838335265336
sense	NC_007493.2	RefSeq	CDS	340885	342204	.	-	0	ID=cds329;Parent=gene348;Dbxref=InterPro:IPR001261,InterPro:IPR002933,InterPro:IPR010182,InterPro:IPR011650,Genbank:YP_351806.1,GeneID:3718964;Name=YP_351806.1;Note=IMG reference gene:2512953662~PFAM: Peptidase family M20/M25/M40%3B Peptidase dimerisation domain~TIGRFAM: acetylornithine deacetylase or succinyl-diaminopimelate desuccinylase;gbkey=CDS;product=putative succinyl-diaminopimelate desuc…	30.666666666666664	27.33611111111111	26.75	3.5	7.333333333333333	5.0	12.1635339103925	0.449817052614987	0.493584439102433	0.911327458849725	0.362122862606615	0.587049326427963
sense	NC_007493.2	RefSeq	CDS	342288	342557	.	+	0	ID=cds330;Parent=gene349;Dbxref=Genbank:YP_351807.1,GeneID:3718965;Name=YP_351807.1;Note=IMG reference gene:2512953663;gbkey=CDS;product=hypothetical protein;protein_id=YP_351807.1;transl_table=11	113.0	108.16666666666666	99.0	62.5	55625	96.83333333333333	95.3502875407723	-1.38345111009502	0.252451712874486	-5.48006228336761	4.25176136741763e-08	9.1744175480057e-07
sense	NC_007493.2	RefSeq	CDS	342565	343221	.	+	0	ID=cds331;Parent=gene350;Dbxref=InterPro:IPR011088,Genbank:YP_351808.1,GeneID:3718966;Name=YP_351808.1;Note=IMG reference gene:2512953664~PFAM: Protein of unknown function (DUF1523);gbkey=CDS;product=Protein of unknown function (DUF1523);protein_id=YP_351808.1;transl_table=11	210.33333333333331	203.36666666666665	179.88333333333333	62625	63.5	80.5	115.584825307147	-0.44419270032628	0.197413617053933	-2.25006109991353	0.024445066996718	0.0969921882150374
sense	NC_007493.2	RefSeq	CDS	343332	345749	.	-	0	ID=cds332;Parent=gene351;Dbxref=InterPro:IPR002547,InterPro:IPR004532,InterPro:IPR005121,InterPro:IPR005146,InterPro:IPR005147,InterPro:IPR009061,InterPro:IPR012340,InterPro:IPR016027,InterPro:IPR020825,Genbank:YP_351809.1,GeneID:3718967;Name=YP_351809.1;Note=IMG reference gene:2512953665~PFAM: tRNA synthetase B5 domain%3B B3/4 domain%3B Ferredoxin-fold anticodon binding domain%3B Putative tRNA b…	225.97765567765566	262.01190476190476	187.32424242424244	53.34682539682541	61.419047619047625	74.07619047619049	115.818879054587	-0.121198875560255	0.210735500333462	-0.575123201209446	0.565207977746255	0.755049692482735
sense	NC_007493.2	RefSeq	CDS	345875	346096	.	+	0	ID=cds333;Parent=gene352;Dbxref=Genbank:YP_008686486.1,GeneID:17312323;Name=YP_008686486.1;Note=IMG reference gene:2512953666~new gene;gbkey=CDS;product=hypothetical protein;protein_id=YP_008686486.1;transl_table=11	0	0	0	0.25	0	0	0	NA	NA	NA	NA	NA
sense	NC_007493.2	RefSeq	CDS	346139	346855	.	-	0	ID=cds334;Parent=gene353;Dbxref=Genbank:YP_351810.1,GeneID:3718968;Name=YP_351810.1;Note=IMG reference gene:2512953667;gbkey=CDS;product=hypothetical protein;protein_id=YP_351810.1;transl_table=11	88.16666666666666	98.08333333333333	84.1	59.0	53.03333333333333	56.333333333333336	76.7775244485858	-1.28355836972709	0.228851062491072	-5.60870618539149	2.03844746576339e-08	4.73689575435787e-07
sense	NC_007493.2	RefSeq	CDS	346889	347971	.	-	0	ID=cds335;Parent=gene354;Dbxref=InterPro:IPR002319,InterPro:IPR004188,InterPro:IPR006195,InterPro:IPR010978,InterPro:IPR022911,Genbank:YP_351811.1,GeneID:3718969;Name=YP_351811.1;Note=IMG reference gene:2512953668~PFAM: tRNA synthetases class II core domain (F)%3B Aminoacyl tRNA synthetase class II%2C N-terminal domain~TIGRFAM: phenylalanyl-tRNA synthetase%2C alpha subunit;gbkey=CDS;gene=pheS;pro…	150.5	149.5666666666667	122.0	38.0	31.75	33.25	68.2561875464769	0.0628891719091781	0.243515042962244	0.258255798673303	0.796209496917229	0.899864971996152
sense	NC_007493.2	RefSeq	CDS	348176	348538	.	-	0	ID=cds336;Parent=gene355;Dbxref=InterPro:IPR005813,Genbank:YP_351812.1,GeneID:3718970;Name=YP_351812.1;Note=IMG reference gene:2512953669~PFAM: Ribosomal protein L20~TIGRFAM: ribosomal protein L20;gbkey=CDS;gene=rplT;product=LSU ribosomal protein L20P;protein_id=YP_351812.1;transl_table=11	127.5	154.84285714285713	121.0	17.5	16.0	50.0	59.8688002123157	0.320254781536731	0.390474755029931	0.820167699476969	0.412120512848512	0.631677335883581
sense	NC_007493.2	RefSeq	CDS	348551	348751	.	-	0	ID=cds337;Parent=gene356;Dbxref=InterPro:IPR001706,InterPro:IPR018265,InterPro:IPR021137,Genbank:YP_351813.1,GeneID:3718971;Name=YP_351813.1;Note=IMG reference gene:2512953670~PFAM: Ribosomal protein L35~TIGRFAM: ribosomal protein L35;gbkey=CDS;gene=rpmI;product=LSU ribosomal protein L35P;protein_id=YP_351813.1;transl_table=11	142.5	146.03333333333333	124.33333333333333	20.5	30.0	45.45	64.1381162737653	0.164213889462035	0.277635021270368	0.591473974395035	0.554202888081924	0.747864445521313
sense	NC_007493.2	RefSeq	CDS	348867	350312	.	-	0	ID=cds338;Parent=gene357;Dbxref=InterPro:IPR001697,InterPro:IPR011037,InterPro:IPR015793,InterPro:IPR015794,InterPro:IPR015795,InterPro:IPR015806,InterPro:IPR015813,Genbank:YP_351814.1,GeneID:3718972;Name=YP_351814.1;Note=IMG reference gene:2512953671~PFAM: Pyruvate kinase%2C barrel domain%3B Pyruvate kinase%2C alpha/beta domain~TIGRFAM: pyruvate kinase;gbkey=CDS;gene=pykA;product=pyruvate kinase…	107375	118.39285714285714	84.39920634920634	23.9	30.866666666666667	28.37222222222222	52.0954304412086	-0.0715436588000039	0.263361176781491	-0.271656056805074	0.785886492543415	0.893126133625776
sense	NC_007493.2	RefSeq	CDS	350453	351190	.	+	0	ID=cds339;Parent=gene358;Dbxref=InterPro:IPR002508,InterPro:IPR007709,InterPro:IPR011227,Genbank:YP_351815.1,GeneID:3718973;Name=YP_351815.1;Note=IMG reference gene:2512953672~PFAM: N-formylglutamate amidohydrolase;gbkey=CDS;product=putative N-formylglutamate amidohydrolase;protein_id=YP_351815.1;transl_table=11	25.083333333333332	33.75	17.9375	9.75	9.0	3.4583333333333335	13.556657585657	-0.183171300706418	0.511015562392949	-0.358445640772027	0.720009841173106	0.852670243128379
sense	NC_007493.2	RefSeq	CDS	351534	352394	.	-	0	ID=cds340;Parent=gene359;Dbxref=InterPro:IPR001544,InterPro:IPR018300,Genbank:YP_351816.1,GeneID:3718974;Name=YP_351816.1;Note=IMG reference gene:2512953673~PFAM: Aminotransferase class IV~TIGRFAM: D-amino acid aminotransferase;gbkey=CDS;product=Aminotransferase class IV%2C putative D-alanine aminotransferase;protein_id=YP_351816.1;transl_table=11	84.16666666666667	70.41666666666666	39.75000000000001	23.7	20.099999999999998	25.5	38.4502451282073	-0.511011430758985	0.341697508766004	-1.49550821311059	0.134781858049368	0.321126833760828
sense	NC_007493.2	RefSeq	CDS	352397	353359	.	-	0	ID=cds341;Parent=gene360;Dbxref=InterPro:IPR001354,InterPro:IPR013341,InterPro:IPR013342,Genbank:YP_351817.1,GeneID:3718975;Name=YP_351817.1;Note=IMG reference gene:2512953674~PFAM: Mandelate racemase / muconate lactonizing enzyme%2C C-terminal domain%3B Mandelate racemase / muconate lactonizing enzyme%2C N-terminal domain;gbkey=CDS;product=Mandelate racemase / muconate lactonizing enzyme;protein…	25.17261904761904	37.095238095238095	25.696825396825393	6.75	6.589285714285716	14.595238095238093	16.4690905488335	-0.356866179676836	0.440296918894765	-0.810512552694312	0.417645653493559	0.637792512205467
sense	NC_007493.2	RefSeq	CDS	353470	354471	.	-	0	ID=cds342;Parent=gene361;Dbxref=InterPro:IPR011669,InterPro:IPR016040,Genbank:YP_351818.1,GeneID:3718976;Name=YP_351818.1;Note=IMG reference gene:2512953675~PFAM: Protein of unknown function (DUF1611);gbkey=CDS;product=hypothetical protein;protein_id=YP_351818.1;transl_table=11	67.36666666666667	59.62017704517705	48.6	12.916666666666668	9.049999999999999	16075	26.757895738285	0.243574945030846	0.354291760789015	0.687498192135205	0.491768839620363	0.698511927271784
sense	NC_007493.2	RefSeq	CDS	354739	355695	.	+	0	ID=cds343;Parent=gene362;Dbxref=InterPro:IPR005000,InterPro:IPR011206,InterPro:IPR015813,Genbank:YP_351819.1,GeneID:3718977;Name=YP_351819.1;Note=IMG reference gene:2512953676~PFAM: HpcH/HpaI aldolase/citrate lyase family;gbkey=CDS;product=beta-methylmalyl-CoA/L-malyl-CoA lyase;protein_id=YP_351819.1;transl_table=11	148.33333333333331	124.16666666666666	118.33333333333333	55.39285714285714	61.0	31.5	80.504522244803	-0.578300615494618	0.29896940929723	-1.93431367059927	0.0530745734297759	0.172654730795052
sense	NC_007493.2	RefSeq	CDS	355786	356256	.	-	0	ID=cds344;Parent=gene363;Dbxref=InterPro:IPR010499,InterPro:IPR011256,Genbank:YP_351820.1,GeneID:3718978;Name=YP_351820.1;Note=IMG reference gene:2512953677~PFAM: Bacterial transcription activator%2C effector binding domain;gbkey=CDS;product=DNA gyrase inhibitor;protein_id=YP_351820.1;transl_table=11	26.571428571428573	24.23611111111111	15.816666666666666	16.333333333333336	20.257575757575758	23.0	24.3893251816581	-1.78294267917316	0.359290483078105	-4.96239884757974	6.96278299906431e-07	1.20821555644338e-05
sense	NC_007493.2	RefSeq	CDS	356471	357430	.	+	0	ID=cds345;Parent=gene364;Dbxref=InterPro:IPR001095,InterPro:IPR011763,Genbank:YP_351821.1,GeneID:3718998;Name=YP_351821.1;Note=IMG reference gene:2512953678~PFAM: Acetyl co-enzyme A carboxylase carboxyltransferase alpha subunit~TIGRFAM: acetyl-CoA carboxylase%2C carboxyl transferase%2C alpha subunit;gbkey=CDS;gene=accA;product=acetyl-CoA carboxylase carboxyl transferase subunit alpha;protein_id=Y…	480.1254901960784	539.5000000000001	507.3333333333333	47.0	47.17424242424242	58.25	175.523474421104	1.37010041194853	0.207554988542986	6.60114421516189	4.07996414087762e-11	1.36946675152892e-09
sense	NC_007493.2	RefSeq	CDS	357427	357741	.	+	0	ID=cds346;Parent=gene365;Dbxref=InterPro:IPR000390,Genbank:YP_351822.1,GeneID:3718999;Name=YP_351822.1;Note=IMG reference gene:2512953679~PFAM: Small Multidrug Resistance protein;gbkey=CDS;product=Multidrug efflux pump%2C SMR family%2C DMT superfamily;protein_id=YP_351822.1;transl_table=11	30825	37.0	21825	2.0	4.5	6.0	11.1469034381025	0.941545001327299	0.555330019668979	1.69546930289945	0.0899864287530713	0.247262458780754
sense	NC_007493.2	RefSeq	CDS	357880	359058	.	+	0	ID=cds347;Parent=gene366;Dbxref=InterPro:IPR011041,InterPro:IPR011042,InterPro:IPR012938,Genbank:YP_351823.1,GeneID:3719000;Name=YP_351823.1;Note=IMG reference gene:2512953680~PFAM: Glucose / Sorbosone dehydrogenase;gbkey=CDS;product=Putative glucose dehydrogenase B;protein_id=YP_351823.1;transl_table=11	7.433333333333333	9.416666666666668	10.083333333333334	2.0	0	2.205357142857143	3.48377394051603	0.741205343438837	0.943199287766713	0.785841712406132	0.431960225891967	0.649268783534218
sense	NC_007493.2	RefSeq	CDS	359083	360042	.	-	0	ID=cds348;Parent=gene367;Dbxref=Genbank:YP_351824.1,GeneID:3719001;Name=YP_351824.1;Note=IMG reference gene:2512953681;gbkey=CDS;product=hypothetical protein;protein_id=YP_351824.1;transl_table=11	151.5	155.29285714285714	122.91666666666666	45.25	52.3095238095238	36.14285714285714	78.5581694596944	-0.279103057366289	0.242313343189806	-1.15182702566926	0.249392159973506	0.46873877126242
sense	NC_007493.2	RefSeq	CDS	360053	360508	.	-	0	ID=cds349;Parent=gene368;Dbxref=InterPro:IPR001437,InterPro:IPR018151,InterPro:IPR022691,Genbank:YP_351825.2,GeneID:3719002;Name=YP_351825.2;Note=IMG reference gene:2512953682~PFAM: domain%3B Transcription elongation factor%2C GreA/GreB%2C C-term~TIGRFAM: transcription elongation factor GreA~truncated by 5 aa;gbkey=CDS;gene=greA;product=transcription elongation factor GreA;protein_id=YP_351825.2;…	248.29166666666669	245.5625	202.0	54.2	65.5	84.83333333333334	122.941878566752	-0.196431512881004	0.206871687558937	-0.949533090771745	0.342349550268747	0.56909832693499
sense	NC_007493.2	RefSeq	CDS	360796	362451	.	+	0	ID=cds350;Parent=gene369;Dbxref=InterPro:IPR003042,InterPro:IPR007859,InterPro:IPR017896,Genbank:YP_351826.1,GeneID:3719003;Name=YP_351826.1;Note=IMG reference gene:2512953683~PFAM: Electron transfer flavoprotein-ubiquinone oxidoreductase%3B Thi4 family;gbkey=CDS;product=Putative electron transfer flavoprotein-ubiquinone oxidoreductase precursor;protein_id=YP_351826.1;transl_table=11	514.6761904761905	618.3364468864469	475.2833333333333	120.70833333333333	139.01785714285714	161.70833333333334	268.070854520233	-0.0327321310374638	0.173516810379236	-0.188639538531886	0.850375341850378	0.926339046375613
sense	NC_007493.2	RefSeq	CDS	364245	365081	.	+	0	ID=cds351;Parent=gene371;Dbxref=InterPro:IPR004424,InterPro:IPR006204,InterPro:IPR013750,InterPro:IPR014721,InterPro:IPR020568,Genbank:YP_351828.1,GeneID:3719005;Name=YP_351828.1;Note=IMG reference gene:2512953685~PFAM: GHMP kinases C terminal%3B GHMP kinases N terminal domain~TIGRFAM: 4-diphosphocytidyl-2C-methyl-D-erythritol kinase;gbkey=CDS;gene=ispE;product=4-diphosphocytidyl-2C-methyl-D-eryt…	8.5	6.0	3.5588235294117645	0.3088235294117647	2.5588235294117645	1.0588235294117647	2.71558634448951	0.2094399041565	1.01732801402531	0.20587254186366	0.836890474417869	0.920575969512701
sense	NC_007493.2	RefSeq	CDS	365199	365708	.	+	0	ID=cds352;Parent=gene372;Dbxref=Genbank:YP_351829.2,GeneID:3719006;Name=YP_351829.2;Note=IMG reference gene:2512953686~extended by 8 aa;gbkey=CDS;product=hypothetical protein;protein_id=YP_351829.2;transl_table=11	10.2	17.5	18.12878787878788	6.2	2.0	4.0	7.80132301950217	-0.0265372009746767	0.634736788489976	-0.0418081974385133	0.966651600117421	0.982181085742351
sense	NC_007493.2	RefSeq	CDS	365716	367173	.	-	0	ID=cds353;Parent=gene373;Dbxref=InterPro:IPR011041,InterPro:IPR011042,InterPro:IPR012938,Genbank:YP_351830.1,GeneID:3719007;Name=YP_351830.1;Note=IMG reference gene:2512953687~PFAM: Glucose / Sorbosone dehydrogenase%3B Membrane bound L-sorbosone dehydrogenase;gbkey=CDS;product=putative membrane-anchored oxidoreductase%2C similar to L-sorbosone dehydrogenase;protein_id=YP_351830.1;transl_table=11	10.395833333333334	9.399999999999999	9.277777777777779	4.7	1.7	4.25	5.92638852748395	-0.621243160870866	0.657856855375815	-0.944343979688358	0.344993898565548	0.572063235994669
sense	NC_007493.2	RefSeq	CDS	367166	367621	.	-	0	ID=cds354;Parent=gene374;Dbxref=InterPro:IPR016923,InterPro:IPR019251,Genbank:YP_351831.1,GeneID:3719008;Name=YP_351831.1;Note=IMG reference gene:2512953688~PFAM: Predicted membrane protein (DUF2231);gbkey=CDS;product=hypothetical protein;protein_id=YP_351831.1;transl_table=11	4.15	2.8666666666666667	2.6833333333333336	0.2777777777777778	0.6444444444444444	0.8	1.44329499024343	0.370973430327258	1.34736964429248	0.275331592854803	0.783061494487715	NA
sense	NC_007493.2	RefSeq	CDS	367768	368862	.	+	0	ID=cds355;Parent=gene375;Dbxref=InterPro:IPR010343,Genbank:YP_351832.1,GeneID:3719009;Name=YP_351832.1;Note=IMG reference gene:2512953689~PFAM: Bacterial protein of unknown function (DUF939);gbkey=CDS;product=hypothetical protein;protein_id=YP_351832.1;transl_table=11	4.42063492063492	3.8607142857142858	0.7857142857142856	0	0.14285714285714285	0.5396825396825397	1.02603522322316	1.07260101890359	1.61285436515443	0.665032777960015	0.506029528343286	NA
sense	NC_007493.2	RefSeq	CDS	368890	369264	.	-	0	ID=cds356;Parent=gene376;Dbxref=InterPro:IPR001789,InterPro:IPR011006,Genbank:YP_351833.1,GeneID:3719010;Name=YP_351833.1;Note=IMG reference gene:2512953690~PFAM: Response regulator receiver domain;gbkey=CDS;product=response regulator receiver domain protein;protein_id=YP_351833.1;transl_table=11	7.5	10.190909090909091	4.333333333333333	19.0	9.0	2.0	11.9282379091479	-2.479287691292	0.726295490585299	-3.41360744136526	0.000641088751011579	0.00513953659737389
sense	NC_007493.2	RefSeq	CDS	369374	369466	.	-	0	ID=cds357;Parent=gene377;Dbxref=Genbank:YP_008686487.1,GeneID:17312324;Name=YP_008686487.1;Note=IMG reference gene:2512953691~new gene;gbkey=CDS;product=hypothetical protein;protein_id=YP_008686487.1;transl_table=11	0.25	1.0	1.0	0	0.5833333333333333	0	0.482939300185737	-1.05346668078561	2.17498915117635	-0.484354912858226	0.628134010720443	NA
sense	NC_007493.2	RefSeq	CDS	369637	370641	.	-	0	ID=cds358;Parent=gene378;Dbxref=InterPro:IPR000843,InterPro:IPR001761,InterPro:IPR010982,Genbank:YP_351834.1,GeneID:3719011;Name=YP_351834.1;Note=IMG reference gene:2512953692~PFAM: Bacterial regulatory proteins%2C lacI family%3B family;gbkey=CDS;product=transcriptional regulator%2C LacI family;protein_id=YP_351834.1;transl_table=11	26.142857142857142	40.53333333333333	46.979166666666664	3.0	8.324675324675326	9.25	15.8501631229101	0.575600993453415	0.50811287578443	1.13282111295605	0.25728938332169	0.478440190698363
sense	NC_007493.2	RefSeq	CDS	370809	373325	.	+	0	ID=cds359;Parent=gene379;Dbxref=InterPro:IPR000032,InterPro:IPR000121,InterPro:IPR001020,InterPro:IPR002178,InterPro:IPR005698,InterPro:IPR006318,InterPro:IPR008279,InterPro:IPR008731,InterPro:IPR015813,InterPro:IPR016152,InterPro:IPR018274,InterPro:IPR023151,Genbank:YP_351835.1,GeneID:3719012;Name=YP_351835.1;Note=IMG reference gene:2512953693~PFAM: PEP-utilising enzyme%2C mobile domain%3B PEP-u…	52.592857142857156	51.89285714285714	83.92777777777779	14125	14.200000000000001	25.53333333333333	33.1491808639087	-0.123882768791343	0.402299760459897	-0.307936471674066	0.758130672964164	0.877488062089836
sense	NC_007493.2	RefSeq	CDS	373322	374308	.	+	0	ID=cds360;Parent=gene380;Dbxref=InterPro:IPR002173,InterPro:IPR011611,InterPro:IPR017583,InterPro:IPR022463,Genbank:YP_351836.1,GeneID:3719013;Name=YP_351836.1;Note=IMG reference gene:2512953694~PFAM: pfkB family carbohydrate kinase~TIGRFAM: 1-phosphofructokinase%3B hexose kinase%2C 1-phosphofructokinase family;gbkey=CDS;gene=fruK;product=fructose-1-phosphate kinase;protein_id=YP_351836.1;transl_…	8.38349885408709	7.340909090909091	6.128787878787878	2.540909090909091	5.097474747474746	4.3136363636363635	5.57290715647556	-1.1549981636852	0.663061087535318	-1.74191818129227	0.0815227620655738	0.231637570195726
sense	NC_007493.2	RefSeq	CDS	374305	376050	.	+	0	ID=cds361;Parent=gene381;Dbxref=InterPro:IPR003352,InterPro:IPR003353,InterPro:IPR003501,InterPro:IPR006327,InterPro:IPR013011,InterPro:IPR013014,Genbank:YP_351837.1,GeneID:3719014;Name=YP_351837.1;Note=IMG reference gene:2512953695~PFAM: Phosphotransferase system%2C EIIC%3B PTS system%2C Lactose/Cellobiose specific IIB subunit~TIGRFAM: PTS system%2C fructose-specific%2C IIB component%3B PTS syst…	20.016666666666662	20.521428571428572	10.649206349206349	4.833333333333333	2.2666666666666666	8.36904761904762	9.0574225776245	-0.181191479535366	0.582227230207405	-0.311204062837839	0.755645494592756	0.876318044003877
sense	NC_007493.2	RefSeq	CDS	376154	376480	.	-	0	ID=cds362;Parent=gene382;Dbxref=InterPro:IPR003844,Genbank:YP_351838.1,GeneID:3719015;Name=YP_351838.1;Note=IMG reference gene:2512953696~PFAM: Uncharacterised BCR%2C YnfA/UPF0060 family;gbkey=CDS;product=hypothetical protein;protein_id=YP_351838.1;transl_table=11	5.142857142857142	4.25	8.0	1.5	2.2	0.5	2.77266740056963	0.131072420073761	1.02354608628929	0.128057174786281	0.898103726511041	0.949689318439519
sense	NC_007493.2	RefSeq	CDS	376480	376905	.	-	0	ID=cds363;Parent=gene383;Dbxref=InterPro:IPR000551,InterPro:IPR009061,InterPro:IPR015358,Genbank:YP_351839.1,GeneID:3719016;Name=YP_351839.1;Note=IMG reference gene:2512953697~PFAM: MerR family regulatory protein%3B MerR%2C DNA binding;gbkey=CDS;product=putative transcriptional regulator;protein_id=YP_351839.1;transl_table=11	14.833333333333334	11.2	7.75	3.9166666666666665	1.25	2.0666666666666664	5.11712239451546	0.295556150723609	0.758900442639267	0.389453127337413	0.696940977961023	0.839411219496993
sense	NC_007493.2	RefSeq	CDS	376989	379211	.	+	0	ID=cds364;Parent=gene384;Dbxref=InterPro:IPR000150,InterPro:IPR001366,InterPro:IPR001757,InterPro:IPR005834,InterPro:IPR006121,InterPro:IPR006404,InterPro:IPR006416,InterPro:IPR008250,InterPro:IPR018303,Genbank:YP_351840.1,GeneID:3719037;Name=YP_351840.1;Note=IMG reference gene:2512953698~PFAM: E1-E2 ATPase%3B Heavy-metal-associated domain%3B haloacid dehalogenase-like hydrolase~TIGRFAM: copper-(…	12.55	20.385714285714286	8.758333333333335	25.57777777777777	28.751190476190477	11.283333333333335	25.0434048504654	-2.64516021881782	0.478644976452171	-5.52635115576553	3.26959397574202e-08	7.24324052092715e-07
sense	NC_007493.2	RefSeq	CDS	379335	379856	.	-	0	ID=cds365;Parent=gene385;Dbxref=InterPro:IPR000424,InterPro:IPR011344,InterPro:IPR012340,InterPro:IPR016027,Genbank:YP_351841.1,GeneID:3719038;Name=YP_351841.1;Note=IMG reference gene:2512953699~PFAM: Single-strand binding protein family~TIGRFAM: single stranded DNA-binding protein (ssb);gbkey=CDS;product=single-strand binding protein;protein_id=YP_351841.1;transl_table=11	63.142857142857146	70.57142857142857	72.33333333333333	12.0	17.576923076923077	16.0	31.8599998716953	0.208270247245672	0.328020422372078	0.634930733091455	0.525473591876815	0.726234026825475
sense	NC_007493.2	RefSeq	CDS	380070	380684	.	+	0	ID=cds366;Parent=gene386;Dbxref=InterPro:IPR008258,Genbank:YP_351842.1,GeneID:3719039;Name=YP_351842.1;Note=IMG reference gene:2512953700~PFAM: Transglycosylase SLT domain;gbkey=CDS;product=putative lytic transglycosylase;protein_id=YP_351842.1;transl_table=11	220.25	243.42424242424244	223.39285714285714	35.5	37.5	49.0	96.3166059387774	0.521226751951895	0.22384848101011	2.32848018266585	0.0198866203425443	0.0832282612068951
sense	NC_007493.2	RefSeq	CDS	380797	382089	.	-	0	ID=cds367;Parent=gene387;Dbxref=InterPro:IPR002314,InterPro:IPR002317,InterPro:IPR006195,InterPro:IPR010978,InterPro:IPR015866,Genbank:YP_351843.1,GeneID:3719040;Name=YP_351843.1;Note=IMG reference gene:2512953701~PFAM: Seryl-tRNA synthetase N-terminal domain%3B tRNA synthetase class II core domain (G%2C H%2C P%2C S and T)~TIGRFAM: seryl-tRNA synthetase;gbkey=CDS;gene=serS;product=seryl-tRNA synt…	98.86666666666666	114.2	77.7	23.833333333333332	16.0	20.0	43.4655784631426	0.300820418680569	0.304935688564513	0.986504466225922	0.32388562468234	0.550100654648309
sense	NC_007493.2	RefSeq	CDS	382196	382753	.	-	0	ID=cds368;Parent=gene388;Dbxref=InterPro:IPR001424,InterPro:IPR018152,Genbank:YP_351844.1,GeneID:3719041;Name=YP_351844.1;Note=IMG reference gene:2512953702~PFAM: Copper/zinc superoxide dismutase (SODC);gbkey=CDS;gene=sodC;product=Putative Copper/Zinc superoxide dismutase;protein_id=YP_351844.1;transl_table=11	0.058823529411764705	2.5444444444444447	0.2	0	1.0	0	0.548618833351197	-0.540963498383732	2.41417069999215	-0.224078396107405	0.822696302484996	NA
sense	NC_007493.2	RefSeq	CDS	383045	383371	.	+	0	ID=cds369;Parent=gene389;Dbxref=InterPro:IPR003849,Genbank:YP_351845.1,GeneID:3719042;Name=YP_351845.1;Note=IMG reference gene:2512953703~PFAM: Preprotein translocase subunit~TIGRFAM: preprotein translocase%2C YajC subunit;gbkey=CDS;gene=YajC;product=protein translocase subunit yajC;protein_id=YP_351845.1;transl_table=11	141.25	144.66666666666666	112.75	30.0	22.5	40.5	62.4872098905361	0.149736354338587	0.271000118013885	0.552532432221728	0.580583620387114	0.76444565653708
sense	NC_007493.2	RefSeq	CDS	383387	385051	.	+	0	ID=cds370;Parent=gene390;Dbxref=InterPro:IPR001036,InterPro:IPR022646,InterPro:IPR022813,Genbank:YP_351846.1,GeneID:3719043;Name=YP_351846.1;Note=IMG reference gene:2512953704~PFAM: Protein export membrane protein%3B SecD/SecF GG Motif~TIGRFAM: protein-export membrane protein SecD%3B protein-export membrane protein%2C SecD/SecF family;gbkey=CDS;gene=SecD;product=Protein-export membrane protein se…	550.4539072039072	483.86507936507934	412.1539072039072	57.67222222222222	66.63888888888889	81.75396825396825	185.537680807089	0.841463898479828	0.198392296477918	4.24141417493742	2.22115824401032e-05	0.000270859040177845
sense	NC_007493.2	RefSeq	CDS	385061	386035	.	+	0	ID=cds371;Parent=gene391;Dbxref=InterPro:IPR005665,InterPro:IPR022645,InterPro:IPR022646,InterPro:IPR022813,Genbank:YP_351847.1,GeneID:3719044;Name=YP_351847.1;Note=IMG reference gene:2512953705~PFAM: Protein export membrane protein%3B SecD/SecF GG Motif~TIGRFAM: protein-export membrane protein%2C SecD/SecF family%3B protein-export membrane protein SecF;gbkey=CDS;gene=secF;product=protein translo…	168.3722222222222	169.0	142.76111111111112	31.833333333333336	30.166666666666664	49.08333333333333	75.1896428968807	0.151479166257638	0.247223131858835	0.612722462977828	0.540059867041435	0.736352796678635
sense	NC_007493.2	RefSeq	CDS	386211	386564	.	+	0	ID=cds372;Parent=gene392;Dbxref=InterPro:IPR007523,Genbank:YP_351848.1,GeneID:3719045;Name=YP_351848.1;Note=IMG reference gene:2512953706~PFAM: Protein of unknown function (DUF498/DUF598);gbkey=CDS;product=hypothetical protein;protein_id=YP_351848.1;transl_table=11	9.392156862745097	12.916666666666666	13.524242424242424	1.5	1.0	4.25	5.23988354912029	0.412869304857834	0.752953528395291	0.548333050165459	0.583463237731852	0.766494698154949
sense	NC_007493.2	RefSeq	CDS	386632	387264	.	+	0	ID=cds373;Parent=gene393;Dbxref=InterPro:IPR003439,InterPro:IPR003593,InterPro:IPR005895,InterPro:IPR017871,Genbank:YP_351849.1,GeneID:3719046;Name=YP_351849.1;Note=IMG reference gene:2512953707~PFAM: ABC transporter~TIGRFAM: heme ABC exporter%2C ATP-binding protein CcmA;gbkey=CDS;gene=ccmA;product=ABC heme exporter%2C ATPase subunt CcmA;protein_id=YP_351849.1;transl_table=11	53.900000000000006	60.03333333333334	49.83333333333333	20.0	24.444444444444443	21.0	34.5095667569042	-0.629433958841599	0.295961540597778	-2.1267424056865	0.0334414920354027	0.123187876643735
sense	NC_007493.2	RefSeq	CDS	387261	387917	.	+	0	ID=cds374;Parent=gene394;Dbxref=InterPro:IPR003544,Genbank:YP_351850.1,GeneID:3719047;Name=YP_351850.1;Note=IMG reference gene:2512953708~PFAM: CcmB protein~TIGRFAM: heme exporter protein CcmB;gbkey=CDS;gene=ccmB;product=ABC heme exporter%2C inner membrane subunit CcmB;protein_id=YP_351850.1;transl_table=11	61.45695970695971	63.52884615384615	36.54102564102564	3.846153846153847	15.194139194139197	8.53846153846154	22.0832278041356	0.567029266300171	0.440289619311517	1.28785517856823	0.197796380331877	0.405977376061043
sense	NC_007493.2	RefSeq	CDS	387960	388694	.	+	0	ID=cds375;Parent=gene395;Dbxref=InterPro:IPR002541,InterPro:IPR003557,Genbank:YP_351851.2,GeneID:3719048;Name=YP_351851.2;Note=IMG reference gene:2512953709~PFAM: Cytochrome C assembly protein~TIGRFAM: heme exporter protein CcmC;gbkey=CDS;gene=ccmC;product=ABC heme exporter%2C inner membrane subunit CcmC;protein_id=YP_351851.2;transl_table=11	278.6547619047619	347.42857142857144	248.92787114845936	44.333333333333336	62.17857142857144	61.702380952380956	125.822400449465	0.417485577752226	0.21767648673161	1.91791765854332	0.0551214527743792	0.176803655954886
sense	NC_007493.2	RefSeq	CDS	388691	388852	.	+	0	ID=cds376;Parent=gene396;Dbxref=InterPro:IPR007078,Genbank:YP_351852.1,GeneID:3719049;Name=YP_351852.1;Note=IMG reference gene:2512953710~PFAM: Heme exporter protein D (CcmD)~TIGRFAM: heme exporter protein CcmD;gbkey=CDS;gene=ccmD;product=Heme exporter protein D;protein_id=YP_351852.1;transl_table=11	31.736507936507927	33.36468253968253	29.77619047619047	15.917857142857141	12.920634920634921	12.592857142857142	21.5342721670795	-0.790537011228201	0.363693085646796	-2.17363772484786	0.0297323529269269	0.112082369570253
sense	NC_007493.2	RefSeq	CDS	388845	389384	.	+	0	ID=cds377;Parent=gene397;Dbxref=InterPro:IPR005746,InterPro:IPR012335,InterPro:IPR012336,InterPro:IPR013740,InterPro:IPR017936,InterPro:IPR017937,Genbank:YP_351853.1,GeneID:3719050;Name=YP_351853.1;Note=IMG reference gene:2512953711~PFAM: Redoxin~TIGRFAM: periplasmic protein thiol:disulfide oxidoreductases%2C DsbE subfamily;gbkey=CDS;gene=ccmG;product=putative thiol-disulfide interchange protein;…	85.58333333333334	99.25	78.5	16.25	11.0	15.0	35.3429961507601	0.677297474652067	0.323923616631241	2.09091724060093	0.0365354833361395	0.131606949730072
sense	NC_007493.2	RefSeq	CDS	389583	392267	.	-	0	ID=cds378;Parent=gene398;Dbxref=InterPro:IPR000573,InterPro:IPR001030,InterPro:IPR006249,InterPro:IPR015928,InterPro:IPR015931,InterPro:IPR015932,InterPro:IPR015934,InterPro:IPR015937,InterPro:IPR018136,Genbank:YP_351854.4,GeneID:3719051;Name=YP_351854.4;Note=IMG reference gene:2512953712~PFAM: Aconitase family (aconitate hydratase)%3B Aconitase C-terminal domain~TIGRFAM: aconitate hydratase 1~tr…	457.58333333333337	516.7883458646617	344.5539682539682	88.2	121.08333333333333	160.31507936507938	225.899873045978	-0.121117528930922	0.23031508671818	-0.52587753002531	0.598973302013948	0.779474557506305
sense	NC_007493.2	RefSeq	CDS	392489	393196	.	+	0	ID=cds379;Parent=gene399;Dbxref=InterPro:IPR010634,InterPro:IPR012336,Genbank:YP_351855.1,GeneID:3719052;Name=YP_351855.1;Note=IMG reference gene:2512953713~PFAM: Protein of unknown function (DUF1223);gbkey=CDS;product=putative secreted protein;protein_id=YP_351855.1;transl_table=11	52.55882352941177	51.5	52.333333333333336	54.5	84.14285714285714	46.0	72.4117896925332	-2.1908928779585	0.298003849032751	-7.35189456468301	1.95416932498981e-13	9.91405292662767e-12
sense	NC_007493.2	RefSeq	CDS	393371	394429	.	-	0	ID=cds380;Parent=gene400;Dbxref=Genbank:YP_351856.1,GeneID:3719053;Name=YP_351856.1;Note=IMG reference gene:2512953714;gbkey=CDS;product=hypothetical protein;protein_id=YP_351856.1;transl_table=11	11.0625	20.88095238095238	17.95	7.055555555555555	8.0	3.5	10.3523713250514	-0.569310922439178	0.541482744418222	-1.05139254816117	0.293078336900345	0.51819493928911
sense	NC_007493.2	RefSeq	CDS	394426	395469	.	-	0	ID=cds381;Parent=gene401;Dbxref=InterPro:IPR001412,InterPro:IPR002305,InterPro:IPR002306,InterPro:IPR014729,Genbank:YP_351857.2,GeneID:3719054;Name=YP_351857.2;Note=IMG reference gene:2512953715~PFAM: tRNA synthetases class I (W and Y)~TIGRFAM: tryptophanyl-tRNA synthetase~truncated by 10 aa;gbkey=CDS;gene=trpS;product=tryptophanyl-tRNA synthetase;protein_id=YP_351857.2;transl_table=11	113.0952380952381	112.29761904761905	91.39285714285714	25.900793650793652	38.23809523809524	40.81428571428571	59.5859878963131	-0.370935584813931	0.249028092861689	-1.48953309062986	0.136347046326892	0.322602723085019
sense	NC_007493.2	RefSeq	CDS	395561	396247	.	+	0	ID=cds382;Parent=gene402;Dbxref=InterPro:IPR022764,Genbank:YP_008686488.1,GeneID:3719055;Name=YP_008686488.1;Note=IMG reference gene:2512953716~PFAM: Rhomboid family~extended by 114 aa~old pseudo%2C frameshift corrected;gbkey=CDS;product=hypothetical protein;protein_id=YP_008686488.1;transl_table=11	23.5	37.0	22.566666666666666	11.45	8.366666666666667	8.666666666666668	16.0246347959352	-0.39013486157326	0.434040004556496	-0.898845400142093	0.368735013897572	0.591649662569596
sense	NC_007493.2	RefSeq	CDS	396279	397820	.	-	0	ID=cds383;Parent=gene403;Dbxref=InterPro:IPR004268,Genbank:YP_351858.1,GeneID:3719056;Name=YP_351858.1;Note=IMG reference gene:2512953717~PFAM: MviN-like protein~TIGRFAM: integral membrane protein MviN;gbkey=CDS;gene=mviN;product=putative virulence factor%2C MviN;protein_id=YP_351858.1;transl_table=11	42.8	41.33333333333333	44.55952380952381	7.25	10.5	10.842857142857142	19.6717227545074	0.249983621832127	0.395646822001197	0.631835283214712	0.527494515492335	0.727329574680925
sense	NC_007493.2	RefSeq	CDS	397817	400609	.	-	0	ID=cds384;Parent=gene404;Dbxref=InterPro:IPR002912,InterPro:IPR003607,InterPro:IPR005190,InterPro:IPR006674,InterPro:IPR010043,InterPro:IPR013546,Genbank:YP_351859.1,GeneID:3719057;Name=YP_351859.1;Note=IMG reference gene:2512953718~PFAM: GlnD PII-uridylyltransferase%3B HD domain%3B Glutamate-ammonia ligase adenylyltransferase%3B ACT domain~TIGRFAM: [Protein-PII] uridylyltransferase;gbkey=CDS;gen…	105.85549450549452	105.34444444444446	75.51944444444445	13525	19.176190476190474	18.541666666666668	40.2430390967467	0.497265100755469	0.301989144975637	1.64663236751634	0.0996336333121813	0.265396844486075
sense	NC_007493.2	RefSeq	CDS	400593	401768	.	-	0	ID=cds385;Parent=gene405;Dbxref=InterPro:IPR007443,Genbank:YP_351860.1,GeneID:3719058;Name=YP_351860.1;Note=IMG reference gene:2512953719~PFAM: LppC putative lipoprotein;gbkey=CDS;product=amino acid/amide ABC transporter substrate-binding protein%2C HAAT family;protein_id=YP_351860.1;transl_table=11	180.26111111111112	165.25396825396825	132.25	33.24285714285715	47.5	47.144444444444446	80.231128167326	-0.0654002082320456	0.233384812415032	-0.280224782218233	0.779305054570285	0.889754576992632
sense	NC_007493.2	RefSeq	CDS	401851	402738	.	+	0	ID=cds386;Parent=gene406;Dbxref=InterPro:IPR000878,InterPro:IPR008189,InterPro:IPR014776,InterPro:IPR014777,Genbank:YP_351861.1,GeneID:3719059;Name=YP_351861.1;Note=IMG reference gene:2512953720~PFAM: Tetrapyrrole (Corrin/Porphyrin) Methylases~TIGRFAM: probable S-adenosylmethionine-dependent methyltransferase%2C YraL family;gbkey=CDS;product=putative S-adenosylmethionine-dependent methyltransfera…	33.80168067226891	36.75	37.45833333333333	6.0	7.333333333333333	7.142857142857143	15.4065746301994	0.474444402299558	0.444155002230551	1.06819556217288	0.285432306186363	0.510665413320529
sense	NC_007493.2	RefSeq	CDS	402735	403088	.	+	0	ID=cds387;Parent=gene407;Dbxref=InterPro:IPR003509,InterPro:IPR011335,InterPro:IPR011856,Genbank:YP_351862.1,GeneID:3719060;Name=YP_351862.1;Note=IMG reference gene:2512953721~PFAM: Uncharacterised protein family UPF0102;gbkey=CDS;product=Holliday junction resolvase-like putative endonuclease;protein_id=YP_351862.1;transl_table=11	11.558823529411764	10.0	8.833333333333332	0	0	0	2.55680474980649	3.8439528295774	1.35022168163743	2.84690498001468	0.00441465372535615	0.0259324339472337
sense	NC_007493.2	RefSeq	CDS	403141	404091	.	+	0	ID=cds388;Parent=gene408;Dbxref=InterPro:IPR004215,InterPro:IPR004218,InterPro:IPR006284,InterPro:IPR011761,InterPro:IPR013815,InterPro:IPR013816,InterPro:IPR013817,InterPro:IPR016185,Genbank:YP_351863.1,GeneID:3719061;Name=YP_351863.1;Note=IMG reference gene:2512953722~PFAM: Prokaryotic glutathione synthetase%2C N-terminal domain%3B Prokaryotic glutathione synthetase%2C ATP-grasp domain~TIGRFAM:…	140.10476190476192	137.97619047619045	112.67777777777778	26.0	35.66666666666667	31.45	62.1114784269043	0.107414179366399	0.246032994136215	0.43658444975445	0.662412742060763	0.817517375211673
sense	NC_007493.2	RefSeq	CDS	404456	405994	.	-	0	ID=cds389;Parent=gene409;Dbxref=InterPro:IPR000523,InterPro:IPR003593,InterPro:IPR004482,InterPro:IPR020568,Genbank:YP_351864.1,GeneID:3719062;Name=YP_351864.1;Note=IMG reference gene:2512953723~PFAM: Magnesium chelatase%2C subunit ChlI~TIGRFAM: Mg chelatase-related protein;gbkey=CDS;product=Mg chelatase-related protein;protein_id=YP_351864.1;transl_table=11	25.06111111111111	14.95	15.533333333333333	7.666666666666667	9.968589743589742	5.583333333333334	12.4052229372718	-0.745912738726978	0.484781773479923	-1.53865673078542	0.123888120910691	0.304680954277357
sense	NC_007493.2	RefSeq	CDS	406083	406319	.	-	0	ID=cds390;Parent=gene410;Dbxref=InterPro:IPR015102,Genbank:YP_351865.1,GeneID:3719063;Name=YP_351865.1;Note=IMG reference gene:2512953724~PFAM: FeoC like transcriptional regulator;gbkey=CDS;product=FeoC like transcriptional regulator;protein_id=YP_351865.1;transl_table=11	16125	20.95	9.0	3.0	5.5	12.5	10.3185908659514	-0.829838504203952	0.566152767763707	-1.4657501498788	0.142716366281714	0.33245459877612
sense	NC_007493.2	RefSeq	CDS	406326	408638	.	-	0	ID=cds391;Parent=gene411;Dbxref=InterPro:IPR003373,InterPro:IPR005225,InterPro:IPR006073,InterPro:IPR011619,InterPro:IPR011640,InterPro:IPR011642,Genbank:YP_351866.1,GeneID:3719064;Name=YP_351866.1;Note=IMG reference gene:2512953725~PFAM: Ferrous iron transport protein B%3B Ferrous iron transport protein B C terminus%3B Nucleoside recognition~TIGRFAM: ferrous iron transporter FeoB%3B small GTP-bi…	228.78333333333336	290.6575757575757	246.50833333333333	64.08333333333333	115.29166666666666	236.64444444444445	194.039917003284	-1.04352153881705	0.391294033320019	-2.66684756208283	0.0076566391662069	0.0399419339863509
sense	NC_007493.2	RefSeq	CDS	408635	408874	.	-	0	ID=cds392;Parent=gene412;Dbxref=InterPro:IPR007167,InterPro:IPR008988,Genbank:YP_351867.1,GeneID:3719065;Name=YP_351867.1;Note=IMG reference gene:2512953726~PFAM: FeoA domain;gbkey=CDS;gene=feoA1;product=ferrous iron transport protein A;protein_id=YP_351867.1;transl_table=11	14.0	48.0	41.25	8.5	15.5	17.0	21.5995544963155	-0.607685224453494	0.52237596948785	-1.16331006774543	0.244703722385876	0.463729951233684
sense	NC_007493.2	RefSeq	CDS	408881	409129	.	-	0	ID=cds393;Parent=gene413;Dbxref=InterPro:IPR007167,InterPro:IPR008988,Genbank:YP_351868.1,GeneID:3719066;Name=YP_351868.1;Note=IMG reference gene:2512953727~PFAM: FeoA domain;gbkey=CDS;gene=feoA2;product=ferrous iron transport protein A;protein_id=YP_351868.1;transl_table=11	61.57142857142857	128.5	113.66666666666666	34.5	63.5	101.0	88.0413310052853	-1.31432299153647	0.40810395368192	-3.22055931994442	0.00127940711916917	0.00925444851809464
sense	NC_007493.2	RefSeq	CDS	409731	410240	.	-	0	ID=cds394;Parent=gene414;Dbxref=InterPro:IPR009078,InterPro:IPR010287,InterPro:IPR012347,Genbank:YP_351869.1,GeneID:3719067;Name=YP_351869.1;Note=IMG reference gene:2512953728~PFAM: Domain of unknown function (DUF892);gbkey=CDS;product=hypothetical protein;protein_id=YP_351869.1;transl_table=11	2.5333333333333337	2.333333333333333	8.75	4.0	2.0	0.3333333333333333	3.25414802205895	-0.73207801101017	1.06831333103499	-0.68526525855568	0.493176550405708	0.698623826772336
sense	NC_007493.2	RefSeq	CDS	410424	412724	.	-	0	ID=cds395;Parent=gene415;Dbxref=InterPro:IPR006656,InterPro:IPR006657,InterPro:IPR009010,InterPro:IPR010046,Genbank:YP_351870.1,GeneID:3719068;Name=YP_351870.1;Note=IMG reference gene:2512953729~PFAM: Molybdopterin oxidoreductase%3B Molydopterin dinucleotide binding domain~TIGRFAM: oxidoreductase alpha (molybdopterin) subunit;gbkey=CDS;product=Molybdopterin-containing oxidoreductase%2C putative f…	44.766666666666666	34.67619047619048	26.75	3.0000000000000004	4.583333333333333	4.958333333333333	12.9248954332287	1.07411289039264	0.526747577303145	2.03914158635889	0.0414358987752569	0.144866470723688
sense	NC_007493.2	RefSeq	CDS	412971	414515	.	+	0	ID=cds396;Parent=gene416;Dbxref=InterPro:IPR003694,InterPro:IPR008136,InterPro:IPR014729,InterPro:IPR022310,Genbank:YP_351871.1,GeneID:3719069;Name=YP_351871.1;Note=IMG reference gene:2512953730~PFAM: Competence-damaged protein%3B NAD synthase~TIGRFAM: NAD+ synthetase%3B competence/damage-inducible protein CinA C-terminal domain;gbkey=CDS;product=NH(3)-dependent NAD(+) synthetase;protein_id=YP_35…	3.142156862745098	1.9083333333333332	1.5714285714285714	0.1111111111111111	0.14285714285714285	0.85	0.880610119669376	0.735602622967012	1.62744071653863	0.451999643054002	0.651269239585925	NA
sense	NC_007493.2	RefSeq	CDS	414538	415083	.	-	0	ID=cds397;Parent=gene417;Dbxref=InterPro:IPR001453,InterPro:IPR020817,Genbank:YP_351872.1,GeneID:3719070;Name=YP_351872.1;Note=IMG reference gene:2512953731~PFAM: Probable molybdopterin binding domain~TIGRFAM: molybdenum cofactor synthesis domain;gbkey=CDS;gene=mogA;product=molybdopterin adenylyltransferase;protein_id=YP_351872.1;transl_table=11	45.39583333333333	51.3125	36.64285714285714	13.75	16.05	17.5	26.3663320028594	-0.49568345248809	0.332212638473404	-1.49206681228587	0.135681631106183	0.321820171424586
sense	NC_007493.2	RefSeq	CDS	415374	416498	.	+	0	ID=cds398;Parent=gene418;Dbxref=InterPro:IPR002085,InterPro:IPR002328,InterPro:IPR011032,InterPro:IPR013149,InterPro:IPR013154,InterPro:IPR016040,Genbank:YP_351873.1,GeneID:3719071;Name=YP_351873.1;Note=IMG reference gene:2512953732~PFAM: Alcohol dehydrogenase GroES-like domain%3B Zinc-binding dehydrogenase;gbkey=CDS;gene=adh;product=Zinc-containing alcohol dehydrogenase;protein_id=YP_351873.1;tr…	19.333333333333332	24.03333333333333	30.833333333333332	5.666666666666667	10.25	2.5	12.0736661558677	0.0856338415362903	0.56491318125445	0.151587614482868	0.879512202719825	0.941618112709415
sense	NC_007493.2	RefSeq	CDS	416537	417958	.	-	0	ID=cds399;Parent=gene419;Dbxref=InterPro:IPR002510,Genbank:YP_351874.1,GeneID:3719072;Name=YP_351874.1;Note=IMG reference gene:2512953733~PFAM: Putative modulator of DNA gyrase;gbkey=CDS;gene=tldD;product=microcin-processing peptidase 2;protein_id=YP_351874.1;transl_table=11	195.24761904761905	224.83333333333334	172.35470085470087	40.0	53.0	44.05263157894737	92.8879223735037	0.145350514569846	0.221630765459231	0.655822824365885	0.511938128988561	0.713741369722781
sense	NC_007493.2	RefSeq	CDS	418128	419039	.	+	0	ID=cds400;Parent=gene420;Dbxref=InterPro:IPR001505,InterPro:IPR002429,InterPro:IPR008972,InterPro:IPR011759,InterPro:IPR015964,Genbank:YP_351875.1,GeneID:3719073;Name=YP_351875.1;Note=IMG reference gene:2512953734~PFAM: Cytochrome C oxidase subunit II%2C periplasmic domain%3B Cytochrome C oxidase subunit II%2C transmembrane domain~TIGRFAM: cytochrome c oxidase%2C subunit II;gbkey=CDS;gene=coxII;p…	67.58333333333333	56.90833333333334	45.5	6.983766233766233	9.09090909090909	21.5	26.0299131329014	0.21651801935636	0.410613238229593	0.527304039903592	0.597982469261001	0.778795118696572
sense	NC_007493.2	RefSeq	CDS	419110	420042	.	+	0	ID=cds401;Parent=gene421;Dbxref=InterPro:IPR000537,InterPro:IPR006369,Genbank:YP_351876.1,GeneID:3719074;Name=YP_351876.1;Note=IMG reference gene:2512953735~PFAM: UbiA prenyltransferase family~TIGRFAM: protoheme IX farnesyltransferase;gbkey=CDS;gene=cox10;product=protoheme IX farnesyltransferase;protein_id=YP_351876.1;transl_table=11	176.61111111111111	149.83333333333334	137.66666666666666	6.5	7.5	9.75	46.0485984920506	2.31452609618051	0.367993413608692	6.28958565720874	3.1831442991069e-10	9.4866264627195e-09
sense	NC_007493.2	RefSeq	CDS	420044	420220	.	+	0	ID=cds402;Parent=gene422;Dbxref=Genbank:YP_351877.1,GeneID:3719075;Name=YP_351877.1;Note=IMG reference gene:2512953736;gbkey=CDS;product=hypothetical protein;protein_id=YP_351877.1;transl_table=11	21.0	20.5	23.0	0.5	1.0	0.6666666666666666	5.94557549165138	3.04904534377913	1.11517349770644	2.73414437309536	0.00625426149140461	0.0344944579849585
sense	NC_007493.2	RefSeq	CDS	420217	420792	.	+	0	ID=cds403;Parent=gene423;Dbxref=InterPro:IPR007533,Genbank:YP_351878.1,GeneID:3719095;Name=YP_351878.1;Note=IMG reference gene:2512953737~PFAM: Cytochrome c oxidase assembly protein CtaG/Cox11;gbkey=CDS;gene=cox11;product=cytochrome C oxidase assembly protein;protein_id=YP_351878.1;transl_table=11	21.30952380952381	17.7	18.666666666666668	3125	2.0	5.75	8.31584215869042	0.442384668965828	0.596871071361125	0.741172910184773	0.458588606501442	0.67277482530312
sense	NC_007493.2	RefSeq	CDS	420820	421620	.	+	0	ID=cds404;Parent=gene424;Dbxref=InterPro:IPR000298,InterPro:IPR013833,Genbank:YP_351879.1,GeneID:3719096;Name=YP_351879.1;Note=IMG reference gene:2512953738~PFAM: Cytochrome c oxidase subunit III;gbkey=CDS;gene=coxIII;product=Cytochrome c oxidase%2C aa3-type%2C subunit III;protein_id=YP_351879.1;transl_table=11	41.666666666666664	38.611111111111114	29.0	6.833333333333334	2.4761904761904763	3.5000000000000004	13.3487416711219	1.10141576500024	0.53088886476737	2.07466352771002	0.0380177298716498	0.135550339445807
sense	NC_007493.2	RefSeq	CDS	421821	422492	.	+	0	ID=cds405;Parent=gene425;Dbxref=InterPro:IPR002994,Genbank:YP_351880.1,GeneID:3719097;Name=YP_351880.1;Note=IMG reference gene:2512953739~PFAM: SURF1 family;gbkey=CDS;gene=surf-1;product=Surf1 protein;protein_id=YP_351880.1;transl_table=11	12.642857142857142	17.833333333333336	19.11025641025641	4.25	7.0	6.0	9.60056149739352	-0.39504431862173	0.534173478988464	-0.739543115037843	0.459577269192754	0.673200052073262
sense	NC_007493.2	RefSeq	CDS	422504	423889	.	+	0	ID=cds406;Parent=gene426;Dbxref=InterPro:IPR000634,InterPro:IPR001926,InterPro:IPR004450,Genbank:YP_351881.1,GeneID:3719098;Name=YP_351881.1;Note=IMG reference gene:2512953740~PFAM: Pyridoxal-phosphate dependent enzyme~TIGRFAM: threonine synthase;gbkey=CDS;gene=thrC;product=threonine synthase;protein_id=YP_351881.1;transl_table=11	78.63333333333333	106.95	82.28571428571428	22.5	13.0	16.642857142857142	39.1282174063591	0.391992001237752	0.329879369707583	1.18828892387308	0.234719599939821	0.451634760046337
sense	NC_007493.2	RefSeq	CDS	423886	425145	.	+	0	ID=cds407;Parent=gene427;Dbxref=InterPro:IPR001431,InterPro:IPR007863,InterPro:IPR011237,InterPro:IPR011249,InterPro:IPR011765,Genbank:YP_351882.1,GeneID:3719099;Name=YP_351882.1;Note=IMG reference gene:2512953741~PFAM: Peptidase M16 inactive domain%3B Insulinase (Peptidase family M16);gbkey=CDS;product=peptidase%2C M16 family;protein_id=YP_351882.1;transl_table=11	118.64285714285714	136.4039682539683	110325	19.0	19.61111111111111	23.494047619047617	50.086736736218	0.593322066258357	0.273733655216174	2.16751595922612	0.0301955341385387	0.113122615493082
sense	NC_007493.2	RefSeq	CDS	425145	425729	.	+	0	ID=cds408;Parent=gene428;Dbxref=InterPro:IPR000182,InterPro:IPR016181,Genbank:YP_351883.1,GeneID:3719100;Name=YP_351883.1;Note=IMG reference gene:2512953742~PFAM: Acetyltransferase (GNAT) family;gbkey=CDS;product=putative ribosomal-protein-alanine acetyltransferase;protein_id=YP_351883.1;transl_table=11	29.25	22.333333333333332	15.5	4.5	7.0	4.75	10.6137929916442	0.097030135633097	0.525423561098703	0.184670317087036	0.853487629232832	0.928056083750229
sense	NC_007493.2	RefSeq	CDS	426063	426869	.	+	0	ID=cds409;Parent=gene429;Dbxref=Genbank:YP_351884.1,GeneID:3719101;Name=YP_351884.1;Note=IMG reference gene:2512953743;gbkey=CDS;product=hypothetical protein;protein_id=YP_351884.1;transl_table=11	13.583333333333334	12.533333333333333	14.133333333333333	0	6.0	6.0	7.10779457926548	-0.163465399504303	0.66092500817945	-0.247328210434307	0.804654228061742	0.904861590473492
sense	NC_007493.2	RefSeq	CDS	426908	428323	.	+	0	ID=cds410;Parent=gene430;Dbxref=InterPro:IPR004113,InterPro:IPR006094,InterPro:IPR016164,InterPro:IPR016166,InterPro:IPR016167,InterPro:IPR016168,InterPro:IPR016171,Genbank:YP_351885.2,GeneID:3719102;Name=YP_351885.2;Note=IMG reference gene:2512953744~PFAM: FAD binding domain%3B FAD linked oxidases%2C C-terminal domain;gbkey=CDS;product=Putative FAD dependent oxidoreductase;protein_id=YP_351885.2…	25.257575757575754	30.767156862745097	21.095833333333328	5.666666666666666	3.654761904761905	5.166666666666666	11.2181815432773	0.387102285834062	0.5134096140091	0.753983321058729	0.450859236943737	0.666404112998848
sense	NC_007493.2	RefSeq	CDS	428452	428988	.	-	0	ID=cds411;Parent=gene431;Dbxref=InterPro:IPR000836,InterPro:IPR005764,Genbank:YP_351886.1,GeneID:3719103;Name=YP_351886.1;Note=IMG reference gene:2512953745~PFAM: Phosphoribosyl transferase domain~TIGRFAM: adenine phosphoribosyltransferase;gbkey=CDS;gene=apt;product=adenine phosphoribosyltransferase;protein_id=YP_351886.1;transl_table=11	72.58333333333333	69.68333333333334	60.111111111111114	23.076923076923077	19625	26.0	39.0360899766763	-0.409293714881294	0.285871316048465	-1.43174110833808	0.152217926960636	0.347046429701676
sense	NC_007493.2	RefSeq	CDS	428993	429865	.	-	0	ID=cds412;Parent=gene432;Dbxref=InterPro:IPR000845,InterPro:IPR001369,InterPro:IPR010044,Genbank:YP_351887.1,GeneID:3719104;Name=YP_351887.1;Note=IMG reference gene:2512953746~PFAM: Phosphorylase superfamily~TIGRFAM: 5'-deoxy-5'-methylthioadenosine phosphorylase;gbkey=CDS;product=methylthioadenosine phosphorylase;protein_id=YP_351887.1;transl_table=11	138625	146.5	142.33333333333331	78.5	60.64285714285714	54.333333333333336	98.4856658868394	-0.827721279489152	0.254574460242557	-3.25139167024258	0.00114841530745094	0.00845223492061896
sense	NC_007493.2	RefSeq	CDS	430170	430754	.	-	0	ID=cds413;Parent=gene433;Dbxref=InterPro:IPR002563,InterPro:IPR009002,InterPro:IPR012349,Genbank:YP_351888.1,GeneID:3719105;Name=YP_351888.1;Note=IMG reference gene:2512953747~PFAM: Flavin reductase like domain;gbkey=CDS;product=conserved protein of DIM6/NTAB family;protein_id=YP_351888.1;transl_table=11	10.833333333333332	5.483766233766234	8.833333333333332	1.1666666666666665	0	2.166666666666667	3.04561574245425	1.10769278506061	1.06964224792516	1.0355731434592	0.300401326656571	0.525939730495144
sense	NC_007493.2	RefSeq	CDS	430835	431320	.	+	0	ID=cds414;Parent=gene434;Dbxref=InterPro:IPR000182,InterPro:IPR016181,Genbank:YP_351889.1,GeneID:3719106;Name=YP_351889.1;Note=IMG reference gene:2512953748~PFAM: Acetyltransferase (GNAT) family;gbkey=CDS;product=putative acetyltransferase%2C GNAT family;protein_id=YP_351889.1;transl_table=11	52.038742690058484	52.16666666666667	54.891666666666666	5125	10.0	9.61111111111111	21.148469037314	0.717274943163579	0.40390703987093	1.77584164760482	0.0757590210310496	0.220540715625211
sense	NC_007493.2	RefSeq	CDS	431539	432303	.	+	0	ID=cds415;Parent=gene435;Dbxref=Genbank:YP_351890.1,GeneID:3719107;Name=YP_351890.1;Note=IMG reference gene:2512953749;gbkey=CDS;product=hypothetical protein;protein_id=YP_351890.1;transl_table=11	21.0	52.0	36.73333333333333	11.0	28.28333333333333	15.333333333333332	26.3274559117506	-0.92560430454004	0.462953928931554	-1.9993443120274	0.0455711127906411	0.155795069756482
sense	NC_007493.2	RefSeq	CDS	432351	432953	.	-	0	ID=cds416;Parent=gene436;Dbxref=InterPro:IPR006008,Genbank:YP_351891.1,GeneID:3719108;Name=YP_351891.1;Note=IMG reference gene:2512953750~PFAM: Intracellular septation protein A~TIGRFAM: intracellular septation protein A;gbkey=CDS;product=putative intracellular septation protein;protein_id=YP_351891.1;transl_table=11	49.33333333333333	49.66666666666667	46.48571428571429	5.5	2.142857142857143	5625	16.5647669098387	1.40738502688772	0.49099476100768	2.86639520144636	0.00415175595245933	0.0247023903849997
sense	NC_007493.2	RefSeq	CDS	432965	433870	.	-	0	ID=cds417;Parent=gene437;Dbxref=InterPro:IPR000620,Genbank:YP_351892.1,GeneID:3719109;Name=YP_351892.1;Note=IMG reference gene:2512953751~PFAM: EamA-like transporter family;gbkey=CDS;product=putative transporter%2C DME family%2C DMT superfamily;protein_id=YP_351892.1;transl_table=11	26.5	25.0	25.333333333333332	5.0	1.0	2.5	8.98705217320836	1.27608022091215	0.646830114146164	1.97282129109993	0.0485159265423142	0.162191573340151
sense	NC_007493.2	RefSeq	CDS	433986	435131	.	-	0	ID=cds418;Parent=gene438;Dbxref=InterPro:IPR000897,InterPro:IPR013822,Genbank:YP_351893.2,GeneID:3719110;Name=YP_351893.2;Note=IMG reference gene:2512953752~PFAM: SRP54-type protein%2C GTPase domain%3B SRP54-type protein%2C helical bundle domain~TIGRFAM: signal recognition particle-docking protein FtsY~truncated by 12 aa;gbkey=CDS;gene=ftsY;product=signal recognition particle-docking protein FtsY…	98.0	94.3373015873016	82.78095238095239	28.62202380952381	32.89285714285714	35.34583333333333	53.9259625675415	-0.459809898181355	0.248232423176744	-1.85233617871895	0.0639775636225787	0.196576462244872
sense	NC_007493.2	RefSeq	CDS	435323	435721	.	+	0	ID=cds419;Parent=gene439;Dbxref=Genbank:YP_351894.1,GeneID:3719111;Name=YP_351894.1;Note=IMG reference gene:2512953753;gbkey=CDS;product=hypothetical protein;protein_id=YP_351894.1;transl_table=11	15.5	21.0	22.25	2.5	6.0	7.9	9.93295442995015	-0.0595842718908731	0.549706603670544	-0.108392861742996	0.913684063278984	0.956645794082789
sense	NC_007493.2	RefSeq	CDS	435842	437401	.	-	0	ID=cds420;Parent=gene440;Dbxref=InterPro:IPR003753,InterPro:IPR004365,InterPro:IPR020579,Genbank:YP_351895.1,GeneID:3719112;Name=YP_351895.1;Note=IMG reference gene:2512953754~PFAM: Exonuclease VII%2C large subunit%3B OB-fold nucleic acid binding domain~TIGRFAM: exodeoxyribonuclease VII%2C large subunit;gbkey=CDS;gene=xseA;product=Exodeoxyribonuclease VII large subunit;protein_id=YP_351895.1;tran…	116.1686507936508	121.44999999999999	115.60119047619047	9.95	15.700000000000001	14.833333333333332	42.3573533326471	1.14937000708295	0.314094566878077	3.6593119661605	0.000252893325537873	0.00232632662772896
sense	NC_007493.2	RefSeq	CDS	437632	437985	.	-	0	ID=cds421;Parent=gene441;Dbxref=Genbank:YP_351896.1,GeneID:3719113;Name=YP_351896.1;Note=IMG reference gene:2512953755;gbkey=CDS;product=hypothetical protein;protein_id=YP_351896.1;transl_table=11	6.0	12.0	6.0	1.0	0	2.5	2.92217555085317	1.02904722788199	1.0704260851477	0.961343564175188	0.336379450395414	0.56240951630891
sense	NC_007493.2	RefSeq	CDS	438145	439407	.	+	0	ID=cds422;Parent=gene442;Dbxref=InterPro:IPR000115,InterPro:IPR011054,InterPro:IPR011761,InterPro:IPR013815,InterPro:IPR013816,InterPro:IPR013817,InterPro:IPR016185,InterPro:IPR020559,InterPro:IPR020560,InterPro:IPR020561,InterPro:IPR020562,Genbank:YP_351897.1,GeneID:3719114;Name=YP_351897.1;Note=IMG reference gene:2512953756~PFAM: Phosphoribosylglycinamide synthetase%2C N domain%3B Phosphoribosy…	40.14285714285714	34.56263736263736	38.141666666666666	5.642857142857142	9.083333333333332	10.23611111111111	17.356826150313	0.221394589617484	0.415596866056946	0.532714771692114	0.594231039133254	0.775428919316632
sense	NC_007493.2	RefSeq	CDS	439609	441135	.	-	0	ID=cds423;Parent=gene443;Dbxref=InterPro:IPR001697,InterPro:IPR011037,InterPro:IPR015793,InterPro:IPR015806,InterPro:IPR015813,Genbank:YP_351898.1,GeneID:3719115;Name=YP_351898.1;Note=IMG reference gene:2512953757~PFAM: Pyruvate kinase%2C barrel domain;gbkey=CDS;product=pyruvate kinase;protein_id=YP_351898.1;transl_table=11	8.408333333333333	8.794444444444444	5.867857142857143	0.9178571428571429	0.7909090909090909	1.1	2.85755305014567	0.968326375065772	1.03466261819366	0.935886112089657	0.349331828393959	0.57638017167484
sense	NC_007493.2	RefSeq	CDS	441345	442604	.	+	0	ID=cds424;Parent=gene444;Dbxref=InterPro:IPR001048,InterPro:IPR002912,InterPro:IPR018042,Genbank:YP_351899.1,GeneID:3719116;Name=YP_351899.1;Note=IMG reference gene:2512953758~PFAM: ACT domain%3B Amino acid kinase family~TIGRFAM: aspartate kinase%2C monofunctional class%3B aspartate kinase;gbkey=CDS;product=aspartate kinase;protein_id=YP_351899.1;transl_table=11	633.7731092436975	595.5	554.0602564102564	78.45	82.2	88.83333333333334	227.79369758948	0.878101280710685	0.172861945474924	5.0797836290583	3.7786498782061e-07	6.86145002474255e-06
sense	NC_007493.2	RefSeq	CDS	442629	444872	.	+	0	ID=cds425;Parent=gene445;Dbxref=InterPro:IPR000121,InterPro:IPR003018,InterPro:IPR006318,InterPro:IPR008279,InterPro:IPR008731,InterPro:IPR015813,Genbank:YP_351900.1,GeneID:3719117;Name=YP_351900.1;Note=IMG reference gene:2512953759~PFAM: GAF domain%3B PEP-utilising enzyme%2C TIM barrel domain%3B PEP-utilising enzyme%2C mobile domain%3B PEP-utilising enzyme%2C N-terminal~TIGRFAM: phosphoenolpyruv…	372.5333333333333	349.9242424242424	271.9087301587301	67.7	52.28333333333334	51.83333333333333	137.950776723808	0.551837786643954	0.235563756672942	2.34262602379078	0.0191485659039129	0.0808522039373603
sense	NC_007493.2	RefSeq	CDS	445064	446245	.	+	0	ID=cds426;Parent=gene446;Dbxref=InterPro:IPR000277,InterPro:IPR015421,InterPro:IPR015422,InterPro:IPR015424,Genbank:YP_351901.2,GeneID:3719118;Name=YP_351901.2;Note=IMG reference gene:2512953760~PFAM: Cys/Met metabolism PLP-dependent enzyme~TIGRFAM: O-succinylhomoserine sulfhydrylase~truncated by 11 aa;gbkey=CDS;gene=metZ;product=O-succinylhomoserine sulfhydrylase;protein_id=YP_351901.2;transl_ta…	280.8928571428571	286.75	267.35	30.267857142857142	44.61666666666667	43.04545454545455	106.877781315425	0.866198372230906	0.22094828959681	3.9203669501654	8.84142388879761e-05	0.000937162729903492
sense	NC_007493.2	RefSeq	CDS	446341	447420	.	+	0	ID=cds427;Parent=gene447;Dbxref=InterPro:IPR002042,InterPro:IPR003801,Genbank:YP_351902.1,GeneID:3719119;Name=YP_351902.1;Note=IMG reference gene:2512953761~PFAM: Uncharacterized ACR%2C COG1469;gbkey=CDS;product=GTP cyclohydrolase I;protein_id=YP_351902.1;transl_table=11	252.91666666666669	297.6011904761905	232.79642857142858	454.41666666666663	491.7261904761905	260.5	458.331185371727	-2.6052991307419	0.294312238165199	-8.85216036881051	8.58412349094789e-19	8.38971834129996e-17
sense	NC_007493.2	RefSeq	CDS	447471	448919	.	+	0	ID=cds428;Parent=gene448;Dbxref=InterPro:IPR003445,Genbank:YP_351903.1,GeneID:3719120;Name=YP_351903.1;Note=IMG reference gene:2512953762~PFAM: Cation transport protein;gbkey=CDS;gene=TrkH2;product=potassium uptake transporter%2C transmembrane component%2C TrkH;protein_id=YP_351903.1;transl_table=11	91.86666666666667	109.2159090909091	96.88942307692308	78.5	76.5	33.0	86.0956468009298	-1.31149934381141	0.361516800843223	-3.6277687254158	0.000285881163729131	0.00260269344403261
sense	NC_007493.2	RefSeq	CDS	448962	450416	.	+	0	ID=cds429;Parent=gene449;Dbxref=InterPro:IPR003445,Genbank:YP_351904.1,GeneID:3719121;Name=YP_351904.1;Note=IMG reference gene:2512953763~PFAM: Cation transport protein;gbkey=CDS;gene=trkH3;product=potassium uptake transporter%2C transmembrane component%2C TrkH;protein_id=YP_351904.1;transl_table=11	57.48376623376624	72.5	58.142156862745104	6.666666666666667	5.033333333333333	8.166666666666668	21.9154506935031	1.26033196642804	0.422718811849641	2.98149013268029	0.0028684929049425	0.0182430658815769
sense	NC_007493.2	RefSeq	CDS	450486	452267	.	-	0	ID=cds430;Parent=gene450;Dbxref=InterPro:IPR002477,InterPro:IPR007730,InterPro:IPR009003,Genbank:YP_351905.1,GeneID:3719122;Name=YP_351905.1;Note=IMG reference gene:2512953764~PFAM: Putative peptidoglycan binding domain%3B Sporulation related domain;gbkey=CDS;product=trypsin-like serine protease with C-terminal PDZ domain;protein_id=YP_351905.1;transl_table=11	53.05833333333334	61.307539682539684	28.641666666666666	20.868686868686865	13.53174603174603	19.866666666666667	29.5122509181382	-0.607933895626499	0.373399909237062	-1.62810402623997	0.10350282998049	0.27156723570878
sense	NC_007493.2	RefSeq	CDS	452392	453315	.	+	0	ID=cds431;Parent=gene451;Dbxref=InterPro:IPR002310,InterPro:IPR006194,Genbank:YP_351906.1,GeneID:3719123;Name=YP_351906.1;Note=IMG reference gene:2512953765~PFAM: Glycyl-tRNA synthetase alpha subunit~TIGRFAM: glycyl-tRNA synthetase%2C tetrameric type%2C alpha subunit;gbkey=CDS;gene=glyQ;product=glycyl-tRNA synthetase alpha chain;protein_id=YP_351906.1;transl_table=11	94.44011544011545	98.11111111111111	85.86666666666666	12.521367521367521	8.833333333333332	25.833333333333336	38.277159323896	0.578194215545194	0.354860168066203	1.62935789242293	0.10323727723385	0.27115121622238
sense	NC_007493.2	RefSeq	CDS	453312	453782	.	+	0	ID=cds432;Parent=gene452;Dbxref=Genbank:YP_351907.1,GeneID:3719124;Name=YP_351907.1;Note=IMG reference gene:2512953766;gbkey=CDS;product=hypothetical protein;protein_id=YP_351907.1;transl_table=11	27.416666666666668	24.0	30.007575757575758	6375	13.583333333333332	5.052631578947368	14.7860130630382	-0.256387269009561	0.479713788382177	-0.534458827781918	0.5930241276457	0.774314508029719
sense	NC_007493.2	RefSeq	CDS	453786	455879	.	+	0	ID=cds433;Parent=gene453;Dbxref=InterPro:IPR002311,InterPro:IPR006194,InterPro:IPR008909,InterPro:IPR015944,Genbank:YP_351908.1,GeneID:3719125;Name=YP_351908.1;Note=IMG reference gene:2512953767~PFAM: Glycyl-tRNA synthetase beta subunit%3B DALR anticodon binding domain~TIGRFAM: glycyl-tRNA synthetase%2C tetrameric type%2C beta subunit;gbkey=CDS;gene=glyS;product=glycyl-tRNA synthetase beta chain;…	88.83852813852813	82.47900432900433	68.81111111111112	15.077380952380954	17625	19.023809523809522	36.4913598779674	0.24192939922488	0.300907085582902	0.804000340358309	0.421396778443512	0.640423420925509
sense	NC_007493.2	RefSeq	CDS	455998	458544	.	+	0	ID=cds434;Parent=gene454;Dbxref=InterPro:IPR000121,InterPro:IPR002192,InterPro:IPR008279,InterPro:IPR013815,InterPro:IPR013816,InterPro:IPR015813,InterPro:IPR018274,Genbank:YP_351909.1,GeneID:3719126;Name=YP_351909.1;Note=IMG reference gene:2512953768~PFAM: PEP-utilising enzyme%2C TIM barrel domain%3B PEP-utilising enzyme%2C mobile domain%3B Pyruvate phosphate dikinase%2C PEP/pyruvate binding dom…	133.29285714285714	158.10476190476192	119.73571428571427	27.616666666666664	34.64285714285714	42.14444444444445	67.4823696228168	0.00675511221643709	0.244416025475636	0.0276377631265854	0.977951062540498	0.987889469593016
sense	NC_007493.2	RefSeq	CDS	458762	459484	.	+	0	ID=cds435;Parent=gene455;Dbxref=InterPro:IPR011105,Genbank:YP_351910.1,GeneID:3719127;Name=YP_351910.1;Note=IMG reference gene:2512953769~PFAM: Cell Wall Hydrolase;gbkey=CDS;product=cell wall hydrolyses involved in spore germination;protein_id=YP_351910.1;transl_table=11	140.0	117.6421568627451	103.33333333333333	39.2	42.5	53.0	72.786013064962	-0.533733195317875	0.237830966534467	-2.24417031598164	0.0248214451494131	0.0981340419173108
sense	NC_007493.2	RefSeq	CDS	459584	460486	.	+	0	ID=cds436;Parent=gene456;Dbxref=InterPro:IPR006156,InterPro:IPR006157,Genbank:YP_351911.1,GeneID:3719128;Name=YP_351911.1;Note=IMG reference gene:2512953770~PFAM: Dihydroneopterin aldolase~TIGRFAM: dihydroneopterin aldolase%3B FolB domain;gbkey=CDS;product=putative dihydroneopterin aldolase;protein_id=YP_351911.1;transl_table=11	79.7	66.6047619047619	49.233333333333334	16.026190476190475	25.041666666666668	23.55952380952381	36.8501598136542	-0.37356617763807	0.31361502196249	-1.19116162006663	0.23359014325426	0.450669193646382
sense	NC_007493.2	RefSeq	CDS	460532	461569	.	+	0	ID=cds437;Parent=gene457;Dbxref=InterPro:IPR000489,InterPro:IPR006390,InterPro:IPR011005,Genbank:YP_351912.1,GeneID:3719129;Name=YP_351912.1;Note=IMG reference gene:2512953771~PFAM: Pterin binding enzyme~TIGRFAM: dihydropteroate synthase;gbkey=CDS;product=Dihydropteroate synthase;protein_id=YP_351912.1;transl_table=11	28.645833333333336	25.31111111111111	30.825396825396826	2.6666666666666665	6.5	7.166666666666667	12.1500979230253	0.461239786441359	0.506139184264079	0.911290413351412	0.362142376242555	0.587049326427963
sense	NC_007493.2	RefSeq	CDS	461566	462909	.	+	0	ID=cds438;Parent=gene458;Dbxref=InterPro:IPR005841,InterPro:IPR005843,InterPro:IPR005844,InterPro:IPR005845,InterPro:IPR005846,InterPro:IPR006352,InterPro:IPR016055,InterPro:IPR016066,Genbank:YP_351913.1,GeneID:3719130;Name=YP_351913.1;Note=IMG reference gene:2512953772~PFAM: Phosphoglucomutase/phosphomannomutase%2C alpha/beta/alpha domain II%3B Phosphoglucomutase/phosphomannomutase%2C alpha/beta…	54.89583333333333	54.91666666666667	52.07142857142857	13.25	18.253968253968253	19.0	29.4167185416536	-0.262133135738475	0.319483413334069	-0.820490594497231	0.411936488892112	0.631594366067376
sense	NC_007493.2	RefSeq	CDS	463008	463226	.	+	0	ID=cds439;Parent=gene459;Dbxref=Genbank:YP_351914.1,GeneID:3719131;Name=YP_351914.1;Note=IMG reference gene:2512953773;gbkey=CDS;product=hypothetical protein;protein_id=YP_351914.1;transl_table=11	9.75	3.0	9.75	4.0	1.0	0	3.66756301332535	0.22077479530228	1.01785843191376	0.216901278586634	0.82828528115677	0.91669415308885
sense	NC_007493.2	RefSeq	CDS	463299	464321	.	-	0	ID=cds440;Parent=gene460;Dbxref=InterPro:IPR000506,InterPro:IPR008927,InterPro:IPR013023,InterPro:IPR013116,InterPro:IPR013328,Genbank:YP_351915.1,GeneID:3719132;Name=YP_351915.1;Note=IMG reference gene:2512953774~PFAM: Acetohydroxy acid isomeroreductase%2C catalytic domain~TIGRFAM: ketol-acid reductoisomerase;gbkey=CDS;product=ketol-acid reductoisomerase;protein_id=YP_351915.1;transl_table=11	523.0333333333333	505625	437.1666666666667	239.75	202.0	230.11111111111111	338.933675449079	-0.8470797507414	0.177442728956816	-4.77382057704688	1.80763439829284e-06	2.88786976227266e-05
sense	NC_007493.2	RefSeq	CDS	464451	464906	.	+	0	ID=cds441;Parent=gene461;Dbxref=InterPro:IPR000485,InterPro:IPR011008,InterPro:IPR011991,InterPro:IPR019887,InterPro:IPR019888,Genbank:YP_351916.1,GeneID:3719133;Name=YP_351916.1;Note=IMG reference gene:2512953775~PFAM: AsnC family;gbkey=CDS;product=Transcriptional regulator%2C AsnC family;protein_id=YP_351916.1;transl_table=11	10.2	3.4928571428571424	5125	1.2916666666666667	0.75	0.5	2.15349312756416	1.19602820670468	1.29479866416721	0.923717516710551	0.355633409607381	0.581579635888448
sense	NC_007493.2	RefSeq	CDS	464903	465361	.	+	0	ID=cds442;Parent=gene462;Dbxref=InterPro:IPR000485,InterPro:IPR011008,InterPro:IPR011991,InterPro:IPR019885,InterPro:IPR019887,InterPro:IPR019888,Genbank:YP_351917.1,GeneID:3719134;Name=YP_351917.1;Note=IMG reference gene:2512953776~PFAM: AsnC family;gbkey=CDS;product=transcriptional regulator%2C AsnC family;protein_id=YP_351917.1;transl_table=11	3.111111111111111	4.822222222222221	4.436111111111111	1.5	1.0	2.4444444444444446	2.62075553526814	-0.7027323840463	0.96050152696879	-0.731630678676822	0.464394017876031	0.677030904794061
sense	NC_007493.2	RefSeq	CDS	465539	466666	.	+	0	ID=cds443;Parent=gene463;Dbxref=InterPro:IPR000192,InterPro:IPR015421,InterPro:IPR015422,InterPro:IPR015424,Genbank:YP_351918.1,GeneID:3719135;Name=YP_351918.1;Note=IMG reference gene:2512953777~PFAM: Aminotransferase class-V;gbkey=CDS;product=serine-pyruvate aminotransferase;protein_id=YP_351918.1;transl_table=11	104.41666666666667	111.26666666666668	102.98333333333335	28.34285714285714	26.0	35.73333333333334	55.3038527010011	-0.139237369281062	0.257590528914262	-0.540537611642572	0.588826329916951	0.770797673552896
sense	NC_007493.2	RefSeq	CDS	466671	467870	.	-	0	ID=cds444;Parent=gene464;Dbxref=InterPro:IPR002938,InterPro:IPR003042,InterPro:IPR010971,Genbank:YP_351919.1,GeneID:3719136;Name=YP_351919.1;Note=IMG reference gene:2512953778~PFAM: FAD binding domain~TIGRFAM: Ubiquinone biosynthesis hydroxylase%2C UbiH/UbiF/VisC/COQ6 family;gbkey=CDS;product=2-octaprenyl-6-methoxyphenyl hydroxylase;protein_id=YP_351919.1;transl_table=11	79.63333333333334	93.7	69.75	8.790909090909091	9.042857142857144	10.483333333333334	29.1295153315268	1.15600721456151	0.364236682863035	3.17378031634503	0.00150467528967025	0.0106383744416473
sense	NC_007493.2	RefSeq	CDS	467922	468152	.	-	0	ID=cds445;Parent=gene465;Dbxref=Genbank:YP_351920.1,GeneID:3719137;Name=YP_351920.1;Note=IMG reference gene:2512953779;gbkey=CDS;product=hypothetical protein;protein_id=YP_351920.1;transl_table=11	82.25	87.83333333333334	66.7	15.033333333333333	14.0	11.600000000000001	32.8428447015995	0.559984673435242	0.326282759771717	1.71625578325693	0.0861152373474946	0.239465216490146
sense	NC_007493.2	RefSeq	CDS	468233	468880	.	-	0	ID=cds446;Parent=gene466;Dbxref=InterPro:IPR006402,InterPro:IPR010237,Genbank:YP_351921.1,GeneID:3719138;Name=YP_351921.1;Note=IMG reference gene:2512953780~TIGRFAM: haloacid dehalogenase superfamily%2C subfamily IA%2C variant 3 with third motif having DD or ED%3B pyrimidine 5'-nucleotidase;gbkey=CDS;product=putative hydrolase;protein_id=YP_351921.1;transl_table=11	69.0	54.0	63.14285714285714	13.333333333333332	14.166666666666668	25125	32.0178539953449	-0.111569681726127	0.344975502798581	-0.323413346226119	0.746382223366225	0.871172507286957
sense	NC_007493.2	RefSeq	CDS	468996	469631	.	+	0	ID=cds447;Parent=gene467;Dbxref=InterPro:IPR000485,InterPro:IPR000524,InterPro:IPR011711,InterPro:IPR011991,Genbank:YP_351922.1,GeneID:3719139;Name=YP_351922.1;Note=IMG reference gene:2512953781~PFAM: Bacterial regulatory proteins%2C gntR family%3B FCD domain;gbkey=CDS;product=transcriptional regulator%2C GntR family;protein_id=YP_351922.1;transl_table=11	63.5	61.0	63.041666666666664	7.0	4.0	15.2	23.8758180771248	0.901981217881029	0.424162788419939	2.12649775630018	0.0334618358777958	0.123187876643735
sense	NC_007493.2	RefSeq	CDS	469639	471453	.	-	0	ID=cds448;Parent=gene468;Dbxref=InterPro:IPR001173,InterPro:IPR007831,Genbank:YP_351923.1,GeneID:3719140;Name=YP_351923.1;Note=IMG reference gene:2512953782~PFAM: GSPII_E N-terminal domain%3B Glycosyl transferase family 2;gbkey=CDS;product=Glycosyl transferase%2C family 2;protein_id=YP_351923.1;transl_table=11	3.3435897435897437	12.79120879120879	16.09285714285714	8.666666666666668	9.0	5.5	10.5337762639374	-1.53536476827463	0.634557447597574	-2.41958356030253	0.0155382903016146	0.0690732509837195
sense	NC_007493.2	RefSeq	CDS	471687	472562	.	-	0	ID=cds449;Parent=gene469;Dbxref=InterPro:IPR005490,Genbank:YP_351924.2,GeneID:3719141;Name=YP_351924.2;Note=IMG reference gene:2512953783~PFAM: L%2CD-transpeptidase catalytic domain;gbkey=CDS;product=hypothetical protein;protein_id=YP_351924.2;transl_table=11	13.366666666666665	7.5	10.5	10.337301587301587	5.75952380952381	1.7	8.59383338864027	-1.20210669401773	0.628584282831073	-1.9124033591861	0.0558244774703437	0.178113047176142
sense	NC_007493.2	RefSeq	CDS	472650	473813	.	-	0	ID=cds450;Parent=gene470;Dbxref=InterPro:IPR000991,InterPro:IPR001317,InterPro:IPR002474,InterPro:IPR006220,InterPro:IPR006274,InterPro:IPR011702,InterPro:IPR017926,Genbank:YP_351925.2,GeneID:3719142;Name=YP_351925.2;Note=IMG reference gene:2512953784~PFAM: Carbamoyl-phosphate synthase small chain%2C CPSase domain%3B Glutamine amidotransferase class-I~TIGRFAM: carbamoyl-phosphate synthase%2C smal…	143.6833333333333	170.1825396825397	147.41666666666666	19.392857142857146	20.833333333333332	16.842857142857145	56.5955748321663	1.05142663338204	0.281149565842968	3.7397412662885	0.000184209765968637	0.00176660621158378
sense	NC_007493.2	RefSeq	CDS	473991	474449	.	+	0	ID=cds451;Parent=gene471;Dbxref=InterPro:IPR003789,InterPro:IPR019004,InterPro:IPR023168,Genbank:YP_351926.1,GeneID:3719143;Name=YP_351926.1;Note=IMG reference gene:2512953785~PFAM: Yqey-like protein;gbkey=CDS;product=hypothetical protein;protein_id=YP_351926.1;transl_table=11	160.63247863247864	165.5	142.0	11.0	16.0	26.25	55.5173398948922	1.19028063270819	0.300134371503583	3.96582579577686	7.31422700120168e-05	0.000794286808006314
sense	NC_007493.2	RefSeq	CDS	474758	475288	.	-	0	ID=cds452;Parent=gene472;Dbxref=InterPro:IPR019253,Genbank:YP_351927.1,GeneID:3719144;Name=YP_351927.1;Note=IMG reference gene:2512953786~PFAM: Integral membrane protein (DUF2244);gbkey=CDS;product=integral membrane protein;protein_id=YP_351927.1;transl_table=11	2.75	4.158823529411765	3.166666666666667	0.8166666666666667	0.06666666666666667	2.0	1.78449058736669	-0.224875133662303	1.18691844332403	-0.189461318869161	0.849731269079694	0.926209030966336
sense	NC_007493.2	RefSeq	CDS	475302	477002	.	-	0	ID=cds453;Parent=gene473;Dbxref=InterPro:IPR000883,Genbank:YP_351928.1,GeneID:3719145;Name=YP_351928.1;Note=IMG reference gene:2512953787~PFAM: Cytochrome C and Quinol oxidase polypeptide I~TIGRFAM: cytochrome c oxidase%2C subunit I;gbkey=CDS;gene=coxI;product=Cytochrome c oxidase%2C aa3 type%2C subunit I;protein_id=YP_351928.1;transl_table=11	202.97619047619048	173.33779178338006	141.56666666666666	35.2	27.166666666666668	74.75882352941177	86.2054683600501	-0.0358199239584385	0.353227190322823	-0.101407606604978	0.919226898406305	0.959808635790778
sense	NC_007493.2	RefSeq	CDS	477417	478073	.	-	0	ID=cds454;Parent=gene474;Dbxref=InterPro:IPR000544,InterPro:IPR004143,InterPro:IPR020605,Genbank:YP_351929.1,GeneID:3719146;Name=YP_351929.1;Note=IMG reference gene:2512953788~PFAM: Biotin/lipoate A/B protein ligase family~TIGRFAM: lipoate-protein ligase B;gbkey=CDS;gene=lipB;product=lipoyltransferase;protein_id=YP_351929.1;transl_table=11	23.28333333333333	14.5	28.571428571428573	3.0	3.2833333333333337	3.0	8.47468026282584	0.930979070631505	0.664948678613734	1.40007657819906	0.161490387977432	0.359352082106585
sense	NC_007493.2	RefSeq	CDS	478170	479729	.	+	0	ID=cds455;Parent=gene475;Dbxref=InterPro:IPR002477,Genbank:YP_351930.1,GeneID:3719147;Name=YP_351930.1;Note=IMG reference gene:2512953789~PFAM: Putative peptidoglycan binding domain;gbkey=CDS;product=peptidoglycan-binding domain-containing protein;protein_id=YP_351930.1;transl_table=11	118.5595238095238	125.83333333333333	84.0	38.58333333333333	49325	74.45833333333334	78.5768972525396	-0.938889279531475	0.270377470906863	-3.47251298853555	0.000515610062053711	0.00427274871871442
sense	NC_007493.2	RefSeq	tRNA	479851	479937	.	+	.	ID=rna10;Parent=gene476;Dbxref=GeneID:3719148;Note=IMG reference gene:2512953790;gbkey=tRNA;product=tRNA-Leu	21561.48968253972	24103.08690476193	23197.009126984114	54101.438492063986	58209.7817460324	17401.653968254	48374.8394020886	-2.90086686203471	0.425944006698396	-6.81044178675053	9.72994795848314e-12	3.6951562361188e-10
sense	NC_007493.2	RefSeq	CDS	480227	481330	.	+	0	ID=cds456;Parent=gene477;Dbxref=InterPro:IPR003439,InterPro:IPR008995,InterPro:IPR013611,InterPro:IPR017871,Genbank:YP_351931.1,GeneID:3719149;Name=YP_351931.1;Note=IMG reference gene:2512953791~PFAM: ABC transporter%3B TOBE domain~TIGRFAM: spermidine/putrescine ABC transporter ATP-binding subunit;gbkey=CDS;product=ABC polyamine/opine transporter%2C ATPase subunit;protein_id=YP_351931.1;transl_ta…	404.0	355.42619047619047	348.44166666666666	93.0	74.5	57.0	164.970855497559	0.326000791134597	0.260658242647238	1.25068283981255	0.211050213643125	0.421466261980832
sense	NC_007493.2	RefSeq	CDS	481400	482476	.	+	0	ID=cds457;Parent=gene478;Dbxref=InterPro:IPR006059,Genbank:YP_351932.2,GeneID:3719150;Name=YP_351932.2;Note=IMG reference gene:2512953792~PFAM: Bacterial extracellular solute-binding protein;gbkey=CDS;product=ABC polyamine/opine transporter%2C periplasmic substrate-binding protein;protein_id=YP_351932.2;transl_table=11	101.77777777777779	75.03333333333333	78.5	6.033333333333333	11.11111111111111	18.766666666666666	32.4206437786389	0.87552706345883	0.38305734495305	2.2856292275668	0.0222759587908056	0.0899429052999354
sense	NC_007493.2	RefSeq	CDS	482528	483802	.	+	0	ID=cds458;Parent=gene479;Dbxref=InterPro:IPR000515,Genbank:YP_351933.1,GeneID:3719151;Name=YP_351933.1;Note=IMG reference gene:2512953793~PFAM: Binding-protein-dependent transport system inner membrane component;gbkey=CDS;product=ABC polyamine/opine transporter%2C inner membrane subunit;protein_id=YP_351933.1;transl_table=11	59.75757575757576	66.34285714285716	47.738095238095234	2.7777777777777777	3.0	9.333333333333334	19.0391993716453	1.57448815199788	0.481569903038039	3.2694903524183	0.00107741411336957	0.00804549909826314
sense	NC_007493.2	RefSeq	CDS	483881	484789	.	+	0	ID=cds459;Parent=gene480;Dbxref=InterPro:IPR000515,Genbank:YP_351934.1,GeneID:3719152;Name=YP_351934.1;Note=IMG reference gene:2512953794~PFAM: Binding-protein-dependent transport system inner membrane component;gbkey=CDS;product=ABC polyamine/opine transporter%2C inner membrane subunit;protein_id=YP_351934.1;transl_table=11	30.5	36.1359649122807	23.75	2.0	2.7	5.0	10.5534362233263	1.20551216192051	0.580835179869788	2.07548062462532	0.0379420127441442	0.135391169014479
sense	NC_007493.2	RefSeq	CDS	484969	485136	.	+	0	ID=cds460;Parent=gene481;Dbxref=InterPro:IPR001705,InterPro:IPR011332,InterPro:IPR018264,Genbank:YP_351935.1,GeneID:3719173;Name=YP_351935.1;Note=IMG reference gene:2512953795~PFAM: Ribosomal protein L33~TIGRFAM: ribosomal protein L33%2C bacterial type;gbkey=CDS;product=LSU ribosomal protein L33P;protein_id=YP_351935.1;transl_table=11	521.0	572.95	437.0	96.0	130.0	125.5	239.00245583871	0.157234374663197	0.174405638561027	0.901544101214244	0.367299096612426	0.590486162575275
sense	NC_007493.2	RefSeq	CDS	485211	485696	.	+	0	ID=cds461;Parent=gene482;Dbxref=InterPro:IPR000182,InterPro:IPR016181,Genbank:YP_351936.1,GeneID:3719174;Name=YP_351936.1;Note=IMG reference gene:2512953796~PFAM: Acetyltransferase (GNAT) family;gbkey=CDS;product=Acetyltransferase%2C GNAT family;protein_id=YP_351936.1;transl_table=11	11.5	6.0	3.0	1.0	3.0	5.25	4.51002812431779	-0.741324812227007	0.81570270829371	-0.908817397183481	0.363446521791582	0.587990648448602
sense	NC_007493.2	RefSeq	CDS	485747	486487	.	-	0	ID=cds462;Parent=gene483;Dbxref=InterPro:IPR006214,Genbank:YP_351937.1,GeneID:3719175;Name=YP_351937.1;Note=IMG reference gene:2512953797~PFAM: Uncharacterised protein family UPF0005;gbkey=CDS;product=FtsH-interacting integral membrane protein;protein_id=YP_351937.1;transl_table=11	530.0595238095239	597.1166666666666	547.0833333333333	114.5	139.2	310.2	316.568706884001	-0.361539985922635	0.338836806767912	-1.067003285066	0.285970352522875	0.511057105863669
sense	NC_007493.2	RefSeq	CDS	486618	486848	.	-	0	ID=cds463;Parent=gene484;Dbxref=InterPro:IPR009506,Genbank:YP_351938.1,GeneID:3719176;Name=YP_351938.1;Note=IMG reference gene:2512953798~PFAM: Domain of unknown function (DUF1127);gbkey=CDS;product=putative conserved small protein;protein_id=YP_351938.1;transl_table=11	4.166666666666666	1.0	2.6666666666666665	1.5	2.0	2.0	2.6105579245759	-1.5424852363823	0.993596051218852	-1.55242689872824	0.120560111411438	0.299194646457393
sense	NC_007493.2	RefSeq	CDS	486966	487901	.	+	0	ID=cds464;Parent=gene485;Dbxref=InterPro:IPR000847,InterPro:IPR005119,InterPro:IPR011991,Genbank:YP_351939.2,GeneID:3719177;Name=YP_351939.2;Note=IMG reference gene:2512953799~PFAM: LysR substrate binding domain%3B Bacterial regulatory helix-turn-helix protein%2C lysR family~truncated 11 aa;gbkey=CDS;product=transcriptional regulator%2C LysR family;protein_id=YP_351939.2;transl_table=11	67.65757575757576	68.54761904761905	60.766666666666666	40.5	45.52619047619048	52.94444444444444	61.0045595486732	-1.45054412331198	0.240147769669694	-6.04021484483115	1.53909156586003e-09	4.20938376407646e-08
sense	NC_007493.2	RefSeq	CDS	487909	488868	.	-	0	ID=cds465;Parent=gene486;Dbxref=InterPro:IPR002085,InterPro:IPR011032,InterPro:IPR013149,InterPro:IPR013154,InterPro:IPR016040,Genbank:YP_351940.1,GeneID:3719178;Name=YP_351940.1;Note=IMG reference gene:2512953800~PFAM: Alcohol dehydrogenase GroES-like domain%3B Zinc-binding dehydrogenase;gbkey=CDS;product=Zinc-binding dehydrogenase;protein_id=YP_351940.1;transl_table=11	15.567099567099566	15.75	17.333333333333336	4.75	2.25	8.75	9.19534463275792	-0.340044404456824	0.565895586448224	-0.600896017922797	0.547909245635488	0.742992215158836
sense	NC_007493.2	RefSeq	CDS	489229	489591	.	+	0	ID=cds466;Parent=gene487;Dbxref=InterPro:IPR001387,InterPro:IPR010982,Genbank:YP_351941.1,GeneID:3719179;Name=YP_351941.1;Note=IMG reference gene:2512953801~PFAM: Helix-turn-helix;gbkey=CDS;product=putative Cro/CI transcriptional regulator;protein_id=YP_351941.1;transl_table=11	12.0	7.75	4.0	0	0	1.3333333333333333	2.24945179527469	2.49525381039961	1.40214682055472	1.77959524196791	0.0751422254623837	0.219292355751935
sense	NC_007493.2	RefSeq	CDS	489680	490480	.	+	0	ID=cds467;Parent=gene488;Dbxref=InterPro:IPR000760,Genbank:YP_351942.1,GeneID:3719180;Name=YP_351942.1;Note=IMG reference gene:2512953802~PFAM: Inositol monophosphatase family~TIGRFAM: histidinol-phosphate phosphatase HisN%2C inositol monophosphatase family;gbkey=CDS;product=Inositol monophosphatase family protein;protein_id=YP_351942.1;transl_table=11	44.583333333333336	32.5	33625	10.0	11.25	8.0	18.5921021385903	-0.0294846986693552	0.407984927886055	-0.0722690880325607	0.942387764527961	0.973218026451455
sense	NC_007493.2	RefSeq	CDS	490799	491308	.	+	0	ID=cds468;Parent=gene489;Dbxref=InterPro:IPR011105,Genbank:YP_351943.2,GeneID:3719181;Name=YP_351943.2;Note=IMG reference gene:2512953803~PFAM: Cell Wall Hydrolase~extended by 40;gbkey=CDS;product=Cell Wall Hydrolase;protein_id=YP_351943.2;transl_table=11	77.83333333333333	99.5	82.14444444444446	10.5	13.0	16.333333333333336	33.9575825277027	0.777847633047985	0.334597556609326	2.32472598105728	0.0200866171111367	0.0836963368781283
sense	NC_007493.2	RefSeq	CDS	491608	493971	.	+	0	ID=cds469;Parent=gene490;Dbxref=InterPro:IPR006685,InterPro:IPR010920,InterPro:IPR011014,InterPro:IPR011066,Genbank:YP_351944.1,GeneID:3719182;Name=YP_351944.1;Note=IMG reference gene:2512953804~PFAM: Mechanosensitive ion channel;gbkey=CDS;product=Small-conductance mechanosensitive ion channel;protein_id=YP_351944.1;transl_table=11	61.85995670995672	74.7	58.05952380952381	18.46666666666666	13.65	14.15	31.0797813688422	0.112334834137194	0.328675939022314	0.341779913891317	0.732516526691359	0.862010211538956
sense	NC_007493.2	RefSeq	CDS	494015	495301	.	-	0	ID=cds470;Parent=gene491;Dbxref=InterPro:IPR006680,InterPro:IPR011059,InterPro:IPR014311,Genbank:YP_351945.2,GeneID:3719183;Name=YP_351945.2;Note=IMG reference gene:2512953805~PFAM: Amidohydrolase family~TIGRFAM: guanine deaminase~truncated by 5 aa;gbkey=CDS;product=guanine deaminase;protein_id=YP_351945.2;transl_table=11	32.24761904761904	41.22619047619048	27.4	14.833333333333336	22.583333333333336	15.666666666666666	25.5829140780479	-1.0787619791846	0.350639615973484	-3.07655475890717	0.00209407835526739	0.0139655678350666
sense	NC_007493.2	RefSeq	CDS	495433	496812	.	+	0	ID=cds471;Parent=gene492;Dbxref=InterPro:IPR000644,InterPro:IPR006667,InterPro:IPR006668,InterPro:IPR011002,InterPro:IPR013785,Genbank:YP_351946.2,GeneID:3719184;Name=YP_351946.2;Note=IMG reference gene:2512953806~PFAM: MgtE intracellular N domain%3B CBS domain%3B Divalent cation transporter~TIGRFAM: Mg2+ transporter (mgtE)~extended by 15;gbkey=CDS;gene=mgtE;product=Mg/Co/Ni transporter%2C MgtE;p…	100.246918767507	116.81944444444443	91.37499999999999	19.500000000000004	19.000000000000007	21.099999999999998	44.7922633382239	0.392692853811736	0.28315110658354	1.38686674599266	0.165482399618536	0.365259391519358
sense	NC_007493.2	RefSeq	CDS	496809	497363	.	+	0	ID=cds472;Parent=gene493;Dbxref=InterPro:IPR002698,Genbank:YP_351947.1,GeneID:3719185;Name=YP_351947.1;Note=IMG reference gene:2512953807~PFAM: 5-formyltetrahydrofolate cyclo-ligase family~TIGRFAM: 5%2C10-methenyltetrahydrofolate synthetase;gbkey=CDS;product=5-formyltetrahydrofolate cyclo-ligase;protein_id=YP_351947.1;transl_table=11	16.0	13.0	12.833333333333334	3.0	3.5	2625	6.69898644371729	0.107533054597671	0.629893159441838	0.170716339724911	0.864446814197329	0.932799728390233
sense	NC_007493.2	RefSeq	CDS	497365	498675	.	-	0	ID=cds473;Parent=gene494;Dbxref=Genbank:YP_351948.1,GeneID:3719186;Name=YP_351948.1;Note=IMG reference gene:2512953808;gbkey=CDS;product=putative ATPase;protein_id=YP_351948.1;transl_table=11	17.599999999999998	16.56111111111111	15125	1.0666666666666667	7.840909090909091	7.0	9.11489875184193	-0.303414396292875	0.570687457640574	-0.531664735628321	0.59495822014896	0.776225428172357
sense	NC_007493.2	RefSeq	CDS	498691	499194	.	-	0	ID=cds474;Parent=gene495;Dbxref=InterPro:IPR000045,Genbank:YP_351949.1,GeneID:3719187;Name=YP_351949.1;Note=IMG reference gene:2512953809~PFAM: Type IV leader peptidase family;gbkey=CDS;product=Flp pilus assembly protein%2C protease CpaA;protein_id=YP_351949.1;transl_table=11	6.166666666666666	13.0	3125	0	0.5	1.5	2.37464319841316	1.48536111374844	1.32710501407236	1.11924911593127	0.26303387709901	0.485684686377008
sense	NC_007493.2	RefSeq	CDS	499197	500045	.	-	0	ID=cds475;Parent=gene496;Dbxref=InterPro:IPR011990,Genbank:YP_351950.1,GeneID:3719188;Name=YP_351950.1;Note=IMG reference gene:2512953810;gbkey=CDS;product=Flp pilus assembly protein TadD;protein_id=YP_351950.1;transl_table=11	33.08333333333333	24.2	25.666666666666668	1.0	3.5	7.142857142857142	10.6023436040514	0.842281603572582	0.57527045792276	1.46414889200807	0.143153270936012	0.333355514590307
sense	NC_007493.2	RefSeq	CDS	500083	500649	.	-	0	ID=cds476;Parent=gene497;Dbxref=InterPro:IPR001440,InterPro:IPR011990,InterPro:IPR013026,InterPro:IPR019734,Genbank:YP_351951.1,GeneID:3719189;Name=YP_351951.1;Note=IMG reference gene:2512953811~PFAM: Tetratricopeptide repeat;gbkey=CDS;product=tetratricopeptide repeat protein;protein_id=YP_351951.1;transl_table=11	62.26785714285714	69.75	76.33333333333334	8.0	7.291666666666666	8.5	24.7734839665203	1.2205150924742	0.407343727209799	2.99627810850167	0.00273297056793461	0.0175019383089288
sense	NC_007493.2	RefSeq	CDS	500656	501636	.	-	0	ID=cds477;Parent=gene498;Dbxref=InterPro:IPR018076,Genbank:YP_351952.1,GeneID:3719190;Name=YP_351952.1;Note=IMG reference gene:2512953812~PFAM: Bacterial type II secretion system protein F domain;gbkey=CDS;product=Putative Flp pilus assembly protein TadC;protein_id=YP_351952.1;transl_table=11	35.77777777777777	33.46666666666666	39.0	8.75	16.833333333333336	5.25	19.0269239364391	-0.157186671735473	0.451308329877684	-0.348291093537039	0.727621581951839	0.858167352910723
sense	NC_007493.2	RefSeq	CDS	501640	502608	.	-	0	ID=cds478;Parent=gene499;Dbxref=InterPro:IPR018076,Genbank:YP_351953.1,GeneID:3719191;Name=YP_351953.1;Note=IMG reference gene:2512953813~PFAM: Bacterial type II secretion system protein F domain;gbkey=CDS;product=Putative Flp pilus assembly protein TadB;protein_id=YP_351953.1;transl_table=11	20.851190476190474	28.833333333333332	28.035353535353533	8.166666666666666	12.0	9.408333333333333	15.8090082007592	-0.529193389128175	0.428285322912142	-1.23560944262555	0.216603773072418	0.429075611278477
sense	NC_007493.2	RefSeq	CDS	502616	504073	.	-	0	ID=cds479;Parent=gene500;Dbxref=InterPro:IPR001482,Genbank:YP_351954.1,GeneID:3719211;Name=YP_351954.1;Note=IMG reference gene:2512953814~PFAM: Type II/IV secretion system protein;gbkey=CDS;product=Putative Flp pilus assembly protein ATPase CpaF;protein_id=YP_351954.1;transl_table=11	46.833333333333336	42.27777777777778	23.601190476190474	8.5	7.174242424242424	11.5	17.8767125429557	0.0909675185524532	0.436900013400076	0.208211297235995	0.835063987971473	0.919744742800894
sense	NC_007493.2	RefSeq	CDS	504094	505365	.	-	0	ID=cds480;Parent=gene501;Dbxref=InterPro:IPR002586,Genbank:YP_351955.1,GeneID:3719212;Name=YP_351955.1;Note=IMG reference gene:2512953815~PFAM: CobQ/CobB/MinD/ParA nucleotide binding domain;gbkey=CDS;product=Putative Flp pilus assembly protein ATPase CpaE;protein_id=YP_351955.1;transl_table=11	113.53333333333333	106.7	98.5	10.166666666666666	9.833333333333334	17.80263157894737	38.4941251710409	1.1106254996245	0.329809844607484	3.3674722504002	0.000758606604881396	0.00593141117181383
sense	NC_007493.2	RefSeq	CDS	505712	506353	.	-	0	ID=cds481;Parent=gene502;Dbxref=InterPro:IPR006664,InterPro:IPR006665,Genbank:YP_351956.1,GeneID:3719213;Name=YP_351956.1;Note=IMG reference gene:2512953816~PFAM: OmpA family;gbkey=CDS;product=outer membrane protein%2C OmpA/MotB family;protein_id=YP_351956.1;transl_table=11	84.61111111111111	92.44444444444446	75.0	12.2	14.833333333333332	20.0	35.8014259501593	0.461883914571132	0.311016895838316	1.48507660114788	0.137523533636415	0.324797940493111
sense	NC_007493.2	RefSeq	CDS	506359	507744	.	-	0	ID=cds482;Parent=gene503;Dbxref=InterPro:IPR001775,InterPro:IPR004846,InterPro:IPR007055,Genbank:YP_351957.1,GeneID:3719214;Name=YP_351957.1;Note=IMG reference gene:2512953817~PFAM: Putative phospholipid-binding domain%3B Bacterial type II and III secretion system protein;gbkey=CDS;product=Outer membrane general secretion pathway protein%2C Secretin;protein_id=YP_351957.1;transl_table=11	238.9916666666667	238.72619047619054	199.7500000000001	91.01666666666672	104.39444444444437	116.3333333333333	155.895340929784	-0.838788789727113	0.176419982852179	-4.75449989375595	1.98938246315256e-06	3.15547394990738e-05
sense	NC_007493.2	RefSeq	CDS	507998	508822	.	-	0	ID=cds483;Parent=gene504;Dbxref=Genbank:YP_351958.1,GeneID:3719215;Name=YP_351958.1;Note=IMG reference gene:2512953818~TIGRFAM: Flp pilus assembly protein CpaB;gbkey=CDS;product=Putative Flp pilus assembly protein CpaB;protein_id=YP_351958.1;transl_table=11	12.666666666666666	19.366666666666667	11.5	4.666666666666666	2.6666666666666665	1.0	6.62472893416591	0.304939255792144	0.67894067063845	0.449139768730295	0.653330833703301	0.810215665818082
sense	NC_007493.2	RefSeq	CDS	508892	509095	.	-	0	ID=cds484;Parent=gene505;Dbxref=Genbank:YP_351959.1,GeneID:3719216;Name=YP_351959.1;Note=IMG reference gene:2512953819;gbkey=CDS;product=hypothetical protein;protein_id=YP_351959.1;transl_table=11	19.999999999999996	11.166666666666668	17.166666666666664	2.6666666666666665	0.5	0.3333333333333333	5.0595440250868	2.022565731046	1.01092313333013	2.00071169049556	0.0454234688546834	0.155370238810204
sense	NC_007493.2	RefSeq	CDS	509285	509515	.	-	0	ID=cds485;Parent=gene506;Dbxref=Genbank:YP_351960.2,GeneID:3719217;Name=YP_351960.2;Note=IMG reference gene:2512953820~truncated by 29 aa;gbkey=CDS;product=hypothetical protein;protein_id=YP_351960.2;transl_table=11	27.0	41.02777777777778	38.0	4.0	5.0	8.0	14.221013982082	0.688849417963508	0.495435920411011	1.390390542115	0.1644103168979	0.36373867047385
sense	NC_007493.2	RefSeq	CDS	509862	510752	.	+	0	ID=cds486;Parent=gene507;Dbxref=InterPro:IPR008258,Genbank:YP_351961.1,GeneID:3719218;Name=YP_351961.1;Note=IMG reference gene:2512953821~PFAM: Transglycosylase SLT domain;gbkey=CDS;product=putative soluble lytic murein transglycosylase;protein_id=YP_351961.1;transl_table=11	73.5	55.11904761904762	43.25	48.0	49.0	33.285714285714285	56.4562694645462	-1.57765743313671	0.310207893795231	-5.0858068562824	3.66066442970035e-07	6.68372961532652e-06
sense	NC_007493.2	RefSeq	CDS	510811	511101	.	-	0	ID=cds487;Parent=gene508;Dbxref=InterPro:IPR000182,InterPro:IPR016181,Genbank:YP_351962.2,GeneID:3719219;Name=YP_351962.2;Note=IMG reference gene:2512953822~PFAM: Acetyltransferase (GNAT) family~extended by 17 aa;gbkey=CDS;product=putative acetyltransferase;protein_id=YP_351962.2;transl_table=11	44.03333333333333	35.0	28.5	5.333333333333333	2.333333333333333	5.7	13.0042429041088	1.07009651674423	0.531868315904621	2.01195763076086	0.0442244034753015	0.152051415156158
sense	NC_007493.2	RefSeq	CDS	511094	511723	.	-	0	ID=cds488;Parent=gene509;Dbxref=InterPro:IPR004165,Genbank:YP_351963.1,GeneID:3719220;Name=YP_351963.1;Note=IMG reference gene:2512953823~PFAM: Coenzyme A transferase~TIGRFAM: 3-oxoacid CoA-transferase%2C B subunit;gbkey=CDS;product=3-oxoadipate CoA-transferase%2C beta subunit;protein_id=YP_351963.1;transl_table=11	111.40833333333333	116.58333333333333	109.23809523809524	16.25	14.142857142857142	35.2	48.5668718977365	0.424214176533933	0.336121893030033	1.26208433705337	0.206918440679935	0.417116720097711
sense	NC_007493.2	RefSeq	CDS	511739	512437	.	-	0	ID=cds489;Parent=gene510;Dbxref=InterPro:IPR004163,InterPro:IPR004165,Genbank:YP_351964.1,GeneID:3719221;Name=YP_351964.1;Note=IMG reference gene:2512953824~PFAM: Coenzyme A transferase~TIGRFAM: 3-oxoacid CoA-transferase%2C A subunit;gbkey=CDS;product=3-ketoacid CoA transferase alpha subunit;protein_id=YP_351964.1;transl_table=11	232.15833333333333	236.17811355311355	206.92142857142858	30.500000000000004	20.933333333333334	59625	91.5058848461411	0.637985380280535	0.333948939997586	1.91042792435618	0.0560781382905594	0.178579447570224
sense	NC_007493.2	RefSeq	tRNA	512631	512714	.	+	.	ID=rna11;Parent=gene511;Dbxref=GeneID:3719222;Note=IMG reference gene:2512953825;gbkey=tRNA;product=tRNA-Leu	396.73333333333323	395.69999999999993	415.16666666666663	912.9333333333335	924.8333333333337	432.99999999999994	844.555028677871	-2.89075926876743	0.335253526183079	-8.6226066036627	6.54469879324837e-18	6.04112058054565e-16
sense	NC_007493.2	RefSeq	CDS	512986	513909	.	+	0	ID=cds490;Parent=gene512;Dbxref=InterPro:IPR000847,InterPro:IPR005119,InterPro:IPR011991,Genbank:YP_351965.1,GeneID:3719223;Name=YP_351965.1;Note=IMG reference gene:2512953826~PFAM: Bacterial regulatory helix-turn-helix protein%2C lysR family%3B LysR substrate binding domain;gbkey=CDS;product=transcriptional regulator%2C LysR family;protein_id=YP_351965.1;transl_table=11	53.80263157894737	32.469298245614034	38.333333333333336	8.333333333333334	12.0	16.25	21.706211859728	-0.169112964456411	0.405690041777137	-0.416852638816587	0.67678619734633	0.826683412014702
sense	NC_007493.2	RefSeq	CDS	514049	514570	.	-	0	ID=cds491;Parent=gene513;Dbxref=InterPro:IPR000182,InterPro:IPR016181,Genbank:YP_351966.1,GeneID:3719224;Name=YP_351966.1;Note=IMG reference gene:2512953827~PFAM: Acetyltransferase (GNAT) family;gbkey=CDS;product=putative acetyltransferase;protein_id=YP_351966.1;transl_table=11	7.666666666666667	6.75	9.666666666666668	2.5	2.5	2.0	4.03476469085367	0.105343713598082	0.809685812130745	0.130104433126798	0.896483802807065	0.949454887149336
sense	NC_007493.2	RefSeq	CDS	514564	515163	.	-	0	ID=cds492;Parent=gene514;Dbxref=InterPro:IPR001853,InterPro:IPR012336,InterPro:IPR014440,InterPro:IPR023169,Genbank:YP_351967.1,GeneID:3719225;Name=YP_351967.1;Note=IMG reference gene:2512953828~PFAM: DSBA-like thioredoxin domain;gbkey=CDS;product=putative 2-hydroxychromene-2-carboxylate isomerase;protein_id=YP_351967.1;transl_table=11	12.771428571428572	17.0	13.0	5.5	11.5	6.576923076923077	11.5566485647084	-1.17922101405804	0.488591561323295	-2.41351080821834	0.0157996592774628	0.0700497235210259
sense	NC_007493.2	RefSeq	CDS	515160	515678	.	-	0	ID=cds493;Parent=gene515;Dbxref=InterPro:IPR011051,InterPro:IPR013096,InterPro:IPR014710,Genbank:YP_351968.1,GeneID:3719226;Name=YP_351968.1;Note=IMG reference gene:2512953829~PFAM: Cupin domain;gbkey=CDS;product=hypothetical protein;protein_id=YP_351968.1;transl_table=11	10.0	19.0	7.5	5.2	2.0	6.5	7.22453676694354	-0.471204403147327	0.645377258746664	-0.730122415627746	0.465315360802776	0.67773085423959
sense	NC_007493.2	RefSeq	CDS	515818	516795	.	+	0	ID=cds494;Parent=gene516;Dbxref=InterPro:IPR017208,Genbank:YP_351969.1,GeneID:3719227;Name=YP_351969.1;Note=IMG reference gene:2512953830;gbkey=CDS;product=putative alpha/beta hydrolase;protein_id=YP_351969.1;transl_table=11	116.45	122.58333333333333	83.0	39.0	63.0	22.0	66.6379161737152	-0.603596022457758	0.370305802232673	-1.62999342386351	0.10310288685185	0.270945743779121
sense	NC_007493.2	RefSeq	CDS	516823	517368	.	+	0	ID=cds495;Parent=gene517;Dbxref=Genbank:YP_351970.1,GeneID:3719228;Name=YP_351970.1;Note=IMG reference gene:2512953831;gbkey=CDS;product=putative ATPase;protein_id=YP_351970.1;transl_table=11	14.5	21.0	14.142857142857142	1.1428571428571428	2.0	4.0	6.22514989091806	0.848538496363977	0.715955616215273	1.18518309954683	0.235945060565617	0.453205454485287
sense	NC_007493.2	RefSeq	CDS	517412	518281	.	-	0	ID=cds496;Parent=gene518;Dbxref=InterPro:IPR013749,Genbank:YP_351971.2,GeneID:3719229;Name=YP_351971.2;Note=IMG reference gene:2512953832~PFAM: Phosphomethylpyrimidine kinase~TIGRFAM: pyridoxal kinase~extended by 17 aa;gbkey=CDS;product=Pyridoxal kinase;protein_id=YP_351971.2;transl_table=11	9.45	11.0	2125	4.833333333333333	4.0	6.666666666666667	6.90486859007339	-1.52709408755726	0.674968530366477	-2.26246709121108	0.0236685598472457	0.0945320004475931
sense	NC_007493.2	RefSeq	CDS	518278	518958	.	-	0	ID=cds497;Parent=gene519;Dbxref=InterPro:IPR005163,InterPro:IPR005302,InterPro:IPR011037,InterPro:IPR015808,Genbank:YP_351972.1,GeneID:3719230;Name=YP_351972.1;Note=IMG reference gene:2512953833~PFAM: MOSC domain%3B 3-alpha domain;gbkey=CDS;product=MOSC domain protein;protein_id=YP_351972.1;transl_table=11	8.2	11.0	10.25	2.0	1.3333333333333333	1.5	4.03388928341141	0.57377429616727	0.842823749679295	0.680776136630699	0.496013151912279	0.700787289032527
sense	NC_007493.2	RefSeq	CDS	518955	519257	.	-	0	ID=cds498;Parent=gene520;Dbxref=Genbank:YP_008686489.1,GeneID:17312325;Name=YP_008686489.1;Note=IMG reference gene:2512953834~new gene;gbkey=CDS;product=hypothetical protein;protein_id=YP_008686489.1;transl_table=11	1.0	1.3333333333333333	2.0	1.0	1.25	2.5	1.61330532635363	-1.94431984415094	1.26133196806912	-1.54148146037031	0.123199651691104	0.30392905907167
sense	NC_007493.2	RefSeq	CDS	519350	520762	.	+	0	ID=cds499;Parent=gene521;Dbxref=InterPro:IPR000524,InterPro:IPR004839,InterPro:IPR011991,InterPro:IPR015421,InterPro:IPR015422,InterPro:IPR015424,Genbank:YP_351973.1,GeneID:3719231;Name=YP_351973.1;Note=IMG reference gene:2512953835~PFAM: Aminotransferase class I and II%3B Bacterial regulatory proteins%2C gntR family;gbkey=CDS;product=transcriptional regulator%2C GntR family;protein_id=YP_351973.…	14.535256410256412	12.227777777777776	9.2518115942029	1.5833333333333333	1.3333333333333333	0.8269230769230769	4.27630063868046	1.1933643313119	0.891197477752402	1.33905712381678	0.180552077193804	0.384845768130218
sense	NC_007493.2	RefSeq	CDS	520764	521750	.	-	0	ID=cds500;Parent=gene522;Dbxref=InterPro:IPR002684,InterPro:IPR006638,InterPro:IPR007197,InterPro:IPR010722,InterPro:IPR013785,Genbank:YP_351974.1,GeneID:3719232;Name=YP_351974.1;Note=IMG reference gene:2512953836~PFAM: Radical SAM superfamily%3B Biotin and Thiamin Synthesis associated domain~TIGRFAM: biotin synthase;gbkey=CDS;gene=bioB;product=biotin synthase;protein_id=YP_351974.1;transl_table=…	4.540726817042606	8.592857142857142	6.757894736842106	1.45	1.2526315789473683	2.4026315789473687	3.01237303727404	0.434460805139713	0.959198806542366	0.452941352904533	0.650590972559268	0.808419628558677
sense	NC_007493.2	RefSeq	CDS	521747	522304	.	-	0	ID=cds501;Parent=gene523;Dbxref=InterPro:IPR003784,Genbank:YP_351975.2,GeneID:3719233;Name=YP_351975.2;Note=IMG reference gene:2512953837~PFAM: BioY family~extended by 40 aa;gbkey=CDS;product=BioY family protein;protein_id=YP_351975.2;transl_table=11	5.5	6.0	7.0	0	2.0	0.16666666666666666	2.21144120869199	1.29888523105562	1.26420508725729	1.02743237165227	0.304216914906272	0.530329693133922
sense	NC_007493.2	RefSeq	CDS	522388	523056	.	-	0	ID=cds502;Parent=gene524;Dbxref=InterPro:IPR000524,InterPro:IPR011711,InterPro:IPR011991,Genbank:YP_351976.1,GeneID:3719234;Name=YP_351976.1;Note=IMG reference gene:2512953838~PFAM: Bacterial regulatory proteins%2C gntR family%3B FCD domain;gbkey=CDS;product=transcriptional regulator%2C GntR family;protein_id=YP_351976.1;transl_table=11	21.0	14.666666666666666	8.0	2.9242424242424243	0.5	1.0	4.9381566519169	1.46060154339403	0.926179868874594	1.57701715668773	0.114791577433889	0.291149455541964
sense	NC_007493.2	RefSeq	CDS	523573	524514	.	+	0	ID=cds503;Parent=gene525;Dbxref=InterPro:IPR001269,InterPro:IPR013785,InterPro:IPR018517,Genbank:YP_351977.1,GeneID:3719235;Name=YP_351977.1;Note=IMG reference gene:2512953839~PFAM: Dihydrouridine synthase (Dus)~TIGRFAM: tRNA dihydrouridine synthase A;gbkey=CDS;product=tRNA-Dihydrouridine synthase;protein_id=YP_351977.1;transl_table=11	28.158730158730155	19.03333333333333	22.338528138528137	6.733333333333333	7.816666666666666	9.749999999999998	13.7342509126789	-0.493807485319779	0.450722102820047	-1.09559190070813	0.273257407715627	0.497689430440685
sense	NC_007493.2	RefSeq	CDS	524595	525413	.	+	0	ID=cds504;Parent=gene526;Dbxref=InterPro:IPR002781,Genbank:YP_351978.1,GeneID:3719236;Name=YP_351978.1;Note=IMG reference gene:2512953840~PFAM: Sulfite exporter TauE/SafE;gbkey=CDS;product=putative permease;protein_id=YP_351978.1;transl_table=11	17.767857142857142	21.5	14125	4325	2125	11.0	9.80502494485628	-0.292134402472084	0.580913627118181	-0.502887845687691	0.615043126948835	0.791399152314028
sense	NC_007493.2	RefSeq	CDS	525728	527218	.	-	0	ID=cds505;Parent=gene527;Dbxref=InterPro:IPR003593,InterPro:IPR007692,InterPro:IPR007693,InterPro:IPR007694,InterPro:IPR016136,Genbank:YP_351979.1,GeneID:3719237;Name=YP_351979.1;Note=IMG reference gene:2512953841~PFAM: DnaB-like helicase N terminal domain%3B DnaB-like helicase C terminal domain~TIGRFAM: replicative DNA helicase;gbkey=CDS;gene=dnaB;product=replicative DNA helicase;protein_id=YP_3…	146.8095238095238	206.45833333333334	167.60470085470084	45.5	38.7	61.03333333333334	90.0909271256646	-0.125425317251143	0.260513006667693	-0.481455106044414	0.630193079585704	0.798434409444138
sense	NC_007493.2	RefSeq	CDS	527487	528185	.	-	0	ID=cds506;Parent=gene528;Dbxref=InterPro:IPR000836,InterPro:IPR004467,Genbank:YP_351980.1,GeneID:3719238;Name=YP_351980.1;Note=IMG reference gene:2512953842~PFAM: Phosphoribosyl transferase domain~TIGRFAM: orotate phosphoribosyltransferase;gbkey=CDS;gene=pyrE;product=orotate phosphoribosyltransferase;protein_id=YP_351980.1;transl_table=11	44.5	32.5	36.0	6.0	3.142857142857143	10.0	15.3761941673755	0.601729970009272	0.481498580445361	1.24970247981355	0.211408251124216	0.422054441865888
sense	NC_007493.2	RefSeq	CDS	528228	529268	.	-	0	ID=cds507;Parent=gene529;Dbxref=InterPro:IPR002195,InterPro:IPR004721,InterPro:IPR006680,Genbank:YP_351981.1,GeneID:3719239;Name=YP_351981.1;Note=IMG reference gene:2512953843~PFAM: Amidohydrolase family~TIGRFAM: dihydroorotase%2C homodimeric type;gbkey=CDS;gene=pyrC;product=dihydroorotase;protein_id=YP_351981.1;transl_table=11	72.91666666666666	76.60000000000001	86.29861111111111	7.257575757575758	12.166666666666666	7.166666666666667	28.0194090485366	1.22870841382238	0.393810894867244	3.12004677838226	0.00180822321880197	0.0123891252702659
sense	NC_007493.2	RefSeq	CDS	529413	530327	.	+	0	ID=cds508;Parent=gene530;Dbxref=InterPro:IPR003593,InterPro:IPR011704,Genbank:YP_351982.1,GeneID:3719240;Name=YP_351982.1;Note=IMG reference gene:2512953844~PFAM: AAA domain (dynein-related subfamily);gbkey=CDS;product=putative ATPase%2C AAA family;protein_id=YP_351982.1;transl_table=11	34.08730158730159	44.0	38.5	14.676190476190476	15.84090909090909	10.283333333333335	22.9596266607532	-0.467229794883741	0.371451206894696	-1.25784971541685	0.208446112079252	0.418483158659157
sense	NC_007493.2	RefSeq	CDS	530432	531628	.	+	0	ID=cds509;Parent=gene531;Dbxref=InterPro:IPR002035,InterPro:IPR008912,InterPro:IPR011195,Genbank:YP_351983.1,GeneID:3719241;Name=YP_351983.1;Note=IMG reference gene:2512953845~PFAM: VWA domain containing CoxE-like protein;gbkey=CDS;product=protein containing von Willebrand factor type A (vWA) domain;protein_id=YP_351983.1;transl_table=11	14.75	8.11111111111111	9.976190476190476	3.0	3.3333333333333335	3.388888888888889	5.64166815272107	-0.0892000715684433	0.691873294500986	-0.128925443831126	0.897416643418802	0.949574441231064
sense	NC_007493.2	RefSeq	CDS	531701	532177	.	+	0	ID=cds510;Parent=gene532;Dbxref=Genbank:YP_351984.1,GeneID:3719242;Name=YP_351984.1;Note=IMG reference gene:2512953846;gbkey=CDS;product=hypothetical protein;protein_id=YP_351984.1;transl_table=11	6.333333333333333	13.0	5125	3.0	1.0	0.5	3.32365274988366	0.578171882046766	1.00798832800705	0.573589858118598	0.566245376361941	0.755875985153914
sense	NC_007493.2	RefSeq	CDS	532392	534497	.	+	0	ID=cds511;Parent=gene533;Dbxref=InterPro:IPR006665,Genbank:YP_351985.1,GeneID:3719243;Name=YP_351985.1;Note=IMG reference gene:2512953847~PFAM: OmpA family;gbkey=CDS;product=Outer membrane protein%2C OmpA/MotB family;protein_id=YP_351985.1;transl_table=11	7.396428571428571	4.916666666666667	6.0166666666666675	1425	1.45	0.5	2.16157312661028	1.20290488043793	1.24471450762042	0.966410267634446	0.333838928278315	0.559240104017804
sense	NC_007493.2	RefSeq	CDS	534613	535584	.	+	0	ID=cds512;Parent=gene534;Dbxref=InterPro:IPR003777,Genbank:YP_351986.2,GeneID:3719244;Name=YP_351986.2;Note=IMG reference gene:2512953848~PFAM: XdhC and CoxI family~frameshift eliminated~joint gene%2C RSP_1934%2C RSP_1935;gbkey=CDS;product=putative sulfurylase large subunit%3B predicted sulfurylase small subunit%2C molybdopterin cytosine dinucleotide biosynthesis;protein_id=YP_351986.2;transl_tab…	22625	23.267857142857142	22.166666666666664	7.2	6.142857142857143	4.5	11.2013473438531	0.0319977420490443	0.499942277916627	0.0640028728564149	0.948967939291459	0.976140059515716
sense	NC_007493.2	RefSeq	CDS	535584	536588	.	+	0	ID=cds513;Parent=gene535;Dbxref=InterPro:IPR001453,Genbank:YP_351988.1,GeneID:3719246;Name=YP_351988.1;Note=IMG reference gene:2512953849;gbkey=CDS;product=molybdopterin biosynthesis protein;protein_id=YP_351988.1;transl_table=11	13.41025641025641	10.243589743589743	10.61904761904762	1.0	2.2	3.833333333333333	5.01220888567582	0.329117713363839	0.74543038139467	0.441513683340989	0.658841157665445	0.814937341121263
sense	NC_007493.2	RefSeq	CDS	536660	537205	.	-	0	ID=cds514;Parent=gene536;Dbxref=InterPro:IPR001288,InterPro:IPR019813,InterPro:IPR019814,InterPro:IPR019815,Genbank:YP_351989.2,GeneID:3719247;Name=YP_351989.2;Note=IMG reference gene:2512953850~PFAM: Translation initiation factor IF-3%2C C-terminal domain%3B Translation initiation factor IF-3%2C N-terminal domain~TIGRFAM: translation initiation factor IF-3~non-canonical start codon~truncated by …	385.5	448.4166666666667	360.25	30.0	48.0	44.66666666666667	137.843384906723	1.31965044175983	0.221612393216805	5.95476824470196	2.60440628580947e-09	6.89596979103177e-08
sense	NC_007493.2	RefSeq	CDS	537370	538005	.	+	0	ID=cds515;Parent=gene537;Dbxref=InterPro:IPR001778,Genbank:YP_351990.2,GeneID:3719248;Name=YP_351990.2;Note=IMG reference gene:2512953851~truncated by 17 aa;gbkey=CDS;product=hypothetical protein;protein_id=YP_351990.2;transl_table=11	17.785714285714285	24.285714285714285	18.404761904761905	2.2857142857142856	3.9285714285714284	3.242857142857143	7.81998454867776	0.774758908130149	0.627575747288247	1.2345265276389	0.217006767991843	0.429489868991599
sense	NC_007493.2	RefSeq	CDS	538119	538925	.	-	0	ID=cds516;Parent=gene538;Dbxref=InterPro:IPR001433,InterPro:IPR008333,InterPro:IPR017927,InterPro:IPR017938,Genbank:YP_351991.1,GeneID:3719249;Name=YP_351991.1;Note=IMG reference gene:2512953852~PFAM: Oxidoreductase FAD-binding domain%3B Oxidoreductase NAD-binding domain;gbkey=CDS;product=NADPH-ferredoxin reductase;protein_id=YP_351991.1;transl_table=11	467.6166666666666	412.71904761904756	406.7	195.33333333333331	201.58333333333334	226.38888888888889	307.433342177244	-0.913904111895205	0.161599003241194	-5.65538210982132	1.55499933108789e-08	3.66472537390429e-07
sense	NC_007493.2	RefSeq	CDS	538988	539395	.	-	0	ID=cds517;Parent=gene539;Dbxref=InterPro:IPR008318,Genbank:YP_351992.1,GeneID:3719250;Name=YP_351992.1;Note=IMG reference gene:2512953853~PFAM: Bacterial protein of unknown function (DUF934);gbkey=CDS;product=hypothetical protein;protein_id=YP_351992.1;transl_table=11	32.5	41.20833333333333	44.25	16.5	16.0	29.75	29.5283877117072	-1.03003870480334	0.364862548514647	-2.82308696520545	0.00475636679037342	0.0276560049770969
sense	NC_007493.2	RefSeq	CDS	539392	540147	.	-	0	ID=cds518;Parent=gene540;Dbxref=InterPro:IPR002500,InterPro:IPR004511,InterPro:IPR014729,Genbank:YP_351993.2,GeneID:3719251;Name=YP_351993.2;Note=IMG reference gene:2512953854~PFAM: Phosphoadenosine phosphosulfate reductase family~TIGRFAM: phosophoadenylyl-sulfate reductase (thioredoxin)~extended by 13 aa;gbkey=CDS;gene=cysH;product=phosphoadenylylsulfate reductase (thioredoxin);protein_id=YP_351…	107375	107.75	82.83333333333333	46.33333333333333	54.75000000000001	44.166666666666664	71.3800148699695	-0.930565341788022	0.235346805103457	-3.95401731236144	7.68498451837412e-05	0.000826446716975961
sense	NC_007493.2	RefSeq	CDS	540137	541807	.	-	0	ID=cds519;Parent=gene541;Dbxref=InterPro:IPR005117,InterPro:IPR006067,Genbank:YP_351994.1,GeneID:3719252;Name=YP_351994.1;Note=IMG reference gene:2512953855~PFAM: Nitrite and sulphite reductase 4Fe-4S domain%3B Nitrite/Sulfite reductase ferredoxin-like half domain;gbkey=CDS;product=Sulfite/nitrite reductase hemoprotein subunit;protein_id=YP_351994.1;transl_table=11	202.07301587301586	226.16666666666669	167.66666666666666	100.5	67.23333333333333	67.25	125.729334572103	-0.638141634283063	0.266350518428091	-2.39587156822204	0.0165808989930295	0.0726449314167953
sense	NC_007493.2	RefSeq	CDS	541834	542139	.	-	0	ID=cds520;Parent=gene542;Dbxref=InterPro:IPR021270,Genbank:YP_351995.1,GeneID:3719253;Name=YP_351995.1;Note=IMG reference gene:2512953856~PFAM: Protein of unknown function (DUF2849);gbkey=CDS;product=Protein of unknown function (DUF2849);protein_id=YP_351995.1;transl_table=11	38.83333333333333	41.0	25.833333333333336	12.1	6.0	7.0	16.9253764872421	0.0998083207122989	0.443325590966272	0.225135482241746	0.821873878600612	0.913601668236969
sense	NC_007493.2	RefSeq	CDS	542136	542900	.	-	0	ID=cds521;Parent=gene543;Dbxref=InterPro:IPR000878,InterPro:IPR003043,InterPro:IPR006366,InterPro:IPR014776,InterPro:IPR014777,Genbank:YP_351996.1,GeneID:3719254;Name=YP_351996.1;Note=IMG reference gene:2512953857~PFAM: Tetrapyrrole (Corrin/Porphyrin) Methylases~TIGRFAM: uroporphyrin-III C-methyltransferase;gbkey=CDS;product=uroporphyrinogen-III C-methyltransferase;protein_id=YP_351996.1;transl_t…	196.55	194.82782446311862	160.5095238095238	49.53333333333333	49.5	22.791666666666668	85.9245784347251	0.184331178727076	0.323326648372534	0.570108216117996	0.568604302923053	0.757124419319387
sense	NC_007493.2	RefSeq	CDS	543043	543504	.	+	0	ID=cds522;Parent=gene544;Dbxref=InterPro:IPR000485,InterPro:IPR011008,InterPro:IPR011991,InterPro:IPR013196,InterPro:IPR019885,InterPro:IPR019887,Genbank:YP_351997.1,GeneID:3719255;Name=YP_351997.1;Note=IMG reference gene:2512953858~PFAM: HTH domain%3B AsnC family;gbkey=CDS;product=Transcriptional Regulator%2C AsnC family;protein_id=YP_351997.1;transl_table=11	30.676190476190474	29.0	27.2	4.0	7.0588235294117645	13.0	14.7459369102449	-0.0928367261511108	0.455738645331979	-0.203706065092384	0.838583202320114	0.920720135345429
sense	NC_007493.2	RefSeq	CDS	543675	544856	.	-	0	ID=cds523;Parent=gene545;Dbxref=InterPro:IPR001128,InterPro:IPR002397,InterPro:IPR017972,Genbank:YP_351998.1,GeneID:3719256;Name=YP_351998.1;Note=IMG reference gene:2512953859~PFAM: Cytochrome P450;gbkey=CDS;product=Cytochrome P450 hydroxylase;protein_id=YP_351998.1;transl_table=11	103.67619047619048	67.07549019607845	72.29166666666667	11.0	9.333333333333332	17.5	32.2448777286961	0.717312580857637	0.378013203165735	1.89758604950933	0.0577506335636946	0.182176999223975
sense	NC_007493.2	RefSeq	CDS	545185	545922	.	-	0	ID=cds524;Parent=gene546;Dbxref=InterPro:IPR000652,InterPro:IPR013785,InterPro:IPR020861,Genbank:YP_351999.1,GeneID:3719257;Name=YP_351999.1;Note=IMG reference gene:2512953860~PFAM: Triosephosphate isomerase~TIGRFAM: triosephosphate isomerase;gbkey=CDS;gene=cbbJ;product=triosephosphate isomerase;protein_id=YP_351999.1;transl_table=11	119.83333333333331	143.9409090909091	108.83333333333333	21.25	34.43333333333334	38.25	60.351082258289	0.0455698247390738	0.264901924566333	0.172025268648672	0.863417663610393	0.932143241123241
sense	NC_007493.2	RefSeq	CDS	546034	546390	.	-	0	ID=cds525;Parent=gene547;Dbxref=InterPro:IPR000361,InterPro:IPR016092,Genbank:YP_352000.1,GeneID:3719258;Name=YP_352000.1;Note=IMG reference gene:2512953861~PFAM: Iron-sulphur cluster biosynthesis~TIGRFAM: Iron-sulfur cluster assembly accessory protein;gbkey=CDS;product=Iron-sulfur cluster assembly accessory protein;protein_id=YP_352000.1;transl_table=11	213.52777777777777	257.6722222222222	202.33333333333334	43.25	70.5	113.5	127.332327565426	-0.372776896182513	0.305648805363212	-1.21962490819989	0.222607099600454	0.436930532765687
sense	NC_007493.2	RefSeq	CDS	546474	546836	.	-	0	ID=cds526;Parent=gene548;Dbxref=InterPro:IPR002744,Genbank:YP_352001.1,GeneID:3719259;Name=YP_352001.1;Note=IMG reference gene:2512953862~PFAM: Domain of unknown function DUF59~TIGRFAM: FeS assembly SUF system protein;gbkey=CDS;product=FeS assembly SUF system protein;protein_id=YP_352001.1;transl_table=11	278.6666666666667	370.2666666666667	263.0	101.5	127.33333333333333	185.0	207.086421460707	-0.816062610646026	0.240202908532953	-3.39738854799949	0.000680322942528122	0.00541029449762527
sense	NC_007493.2	RefSeq	CDS	547124	547927	.	+	0	ID=cds527;Parent=gene549;Dbxref=Genbank:YP_352002.1,GeneID:3719260;Name=YP_352002.1;Note=IMG reference gene:2512953863;gbkey=CDS;product=hypothetical protein;protein_id=YP_352002.1;transl_table=11	56.476190476190474	60.833333333333336	47.18181818181819	15.0	7.0	17.45	26.1594524513764	0.10185081652477	0.371454923435215	0.274194283340905	0.783935321070363	0.892005276436662
sense	NC_007493.2	RefSeq	CDS	548197	548547	.	-	0	ID=cds528;Parent=gene550;Dbxref=InterPro:IPR010385,Genbank:YP_352003.1,GeneID:3719261;Name=YP_352003.1;Note=IMG reference gene:2512953864~PFAM: Protein of unknown function (DUF982);gbkey=CDS;product=Protein of unknown function (DUF982);protein_id=YP_352003.1;transl_table=11	63.80952380952381	30.833333333333332	21.5	8.333333333333334	9.5	10.333333333333334	18.5251491261414	0.0848808466856118	0.498238231441647	0.170361970096132	0.864725478365387	0.932948949548111
sense	NC_007493.2	RefSeq	CDS	548581	548787	.	-	0	ID=cds529;Parent=gene551;Dbxref=InterPro:IPR002059,InterPro:IPR011129,InterPro:IPR012156,InterPro:IPR012340,InterPro:IPR016027,InterPro:IPR019844,Genbank:YP_352004.2,GeneID:3719262;Name=YP_352004.2;Note=IMG reference gene:2512953865~PFAM: 'Cold-shock' DNA-binding domain~truncated by 9 aa;gbkey=CDS;product=cold-shock DNA-binding protein family;protein_id=YP_352004.2;transl_table=11	322.3666666666667	222.03333333333333	204.75	25.166666666666664	41.833333333333336	89.0	110.671118116472	0.325682526339181	0.393947247284871	0.826716085932372	0.408398001726271	0.628581083713015
sense	NC_007493.2	RefSeq	CDS	549405	550145	.	-	0	ID=cds530;Parent=gene552;Dbxref=InterPro:IPR000595,InterPro:IPR011991,InterPro:IPR012318,InterPro:IPR014710,InterPro:IPR018490,Genbank:YP_352005.1,GeneID:3719263;Name=YP_352005.1;Note=IMG reference gene:2512953866~PFAM: Cyclic nucleotide-binding domain;gbkey=CDS;product=Transcriptional regulator%2C CRP/FNR family;protein_id=YP_352005.1;transl_table=11	29.0	19.333333333333336	19.5	4.95	3.0	3.5	9.5369210978731	0.533702769429303	0.571785525180979	0.933396782404343	0.35061514107756	0.578347323433233
sense	NC_007493.2	RefSeq	CDS	550272	550538	.	+	0	ID=cds531;Parent=gene553;Dbxref=Genbank:YP_352006.1,GeneID:3719264;Name=YP_352006.1;Note=IMG reference gene:2512953867;gbkey=CDS;product=hypothetical protein;protein_id=YP_352006.1;transl_table=11	0	9.5	2.0	2.0	2.0	2.0	2.90499860209703	-0.994135845707956	1.14992561215619	-0.864521874457495	0.387301269142951	0.610116452337304
sense	NC_007493.2	RefSeq	CDS	550535	551383	.	+	0	ID=cds532;Parent=gene554;Dbxref=Genbank:YP_352007.2,GeneID:3719265;Name=YP_352007.2;Note=IMG reference gene:2512953868~extended by 20 aa;gbkey=CDS;product=hypothetical protein;protein_id=YP_352007.2;transl_table=11	5.824242424242424	14.0	12.0	27.0	24.0	17.0	24.8915433104957	-3.05954222981991	0.445499459408373	-6.86766765976104	6.52600341515757e-12	2.56637980456433e-10
sense	NC_007493.2	RefSeq	CDS	551507	552244	.	+	0	ID=cds533;Parent=gene555;Dbxref=Genbank:YP_352008.2,GeneID:3719266;Name=YP_352008.2;Note=IMG reference gene:2512953869~extended by 121 aa;gbkey=CDS;product=hypothetical protein;protein_id=YP_352008.2;transl_table=11	14.083333333333332	16.865909090909092	18.767857142857142	2125	3.5833333333333335	2.336147186147186	6.74083931996781	0.69072485090865	0.677278943382057	1.01985283561224	0.30779826074092	0.533270917853012
sense	NC_007493.2	RefSeq	CDS	552471	552704	.	+	0	ID=cds534;Parent=gene556;Dbxref=Genbank:YP_008686490.1,GeneID:17312326;Name=YP_008686490.1;Note=IMG reference gene:2512953870~new gene~replaced RSP_1957 on the opposite strand;gbkey=CDS;product=hypothetical protein;protein_id=YP_008686490.1;transl_table=11	47.5	58.5	36.0	2.0	3.0	9.0	16.0131113302429	1.38116812704211	0.522736177336931	2.64218966836854	0.00823719131915324	0.0422410289406577
sense	NC_007493.2	RefSeq	CDS	554296	554409	.	+	0	ID=cds535;Parent=gene560;Dbxref=Genbank:YP_352010.2,GeneID:3719291;Name=YP_352010.2;Note=IMG reference gene:2512953874~truncated by 46 aa;gbkey=CDS;product=hypothetical protein;protein_id=YP_352010.2;transl_table=11	2.0	0.5	2.0	1.0	1.0	0	1.00832561635676	-0.957441759828517	1.64049474973234	-0.583629883597451	0.559469350228675	NA
sense	NC_007493.2	RefSeq	CDS	554712	555140	.	+	0	ID=cds536;Parent=gene561;Dbxref=InterPro:IPR010499,Genbank:YP_352011.1,GeneID:3719292;Name=YP_352011.1;Note=IMG reference gene:2512953875~PFAM: Bacterial transcription activator%2C effector binding domain;gbkey=CDS;product=transcriptional regulator%2C effector-binding domain/component;protein_id=YP_352011.1;transl_table=11	231.25	187.0	204.5	48.5	31.5	46.0	92.5332701622082	0.337574922597969	0.262416339186015	1.28640969401938	0.198300116987335	0.406760054783281
sense	NC_007493.2	RefSeq	CDS	555297	555734	.	-	0	ID=cds537;Parent=gene562;Dbxref=Genbank:YP_352012.1,GeneID:3719293;Name=YP_352012.1;Note=IMG reference gene:2512953876;gbkey=CDS;product=hypothetical protein;protein_id=YP_352012.1;transl_table=11	71.0	83.5	65.0	25.0	18.0	9.0	35.3500387580265	0.0939800239301582	0.379957425742966	0.247343564206938	0.804642346564404	0.904861590473492
sense	NC_007493.2	RefSeq	CDS	556148	556549	.	+	0	ID=cds538;Parent=gene563;Dbxref=Genbank:YP_008686491.1,GeneID:17312327;Name=YP_008686491.1;Note=IMG reference gene:2512953877~new gene~replaced RSP_1964 on the opposite strand;gbkey=CDS;product=hypothetical protein;protein_id=YP_008686491.1;transl_table=11	13.1	14.6	15.5	1.0	1.5	2.35	5.2510709129695	1.18491161763219	0.801169972081198	1.47897657042006	0.139146576844152	0.326888706152787
sense	NC_007493.2	RefSeq	CDS	556542	557732	.	+	0	ID=cds539;Parent=gene564;Dbxref=InterPro:IPR006143,Genbank:YP_352014.1,GeneID:3719295;Name=YP_352014.1;Note=IMG reference gene:2512953878~PFAM: HlyD family secretion protein;gbkey=CDS;product=Putative Membrane Fusion Protein Family member;protein_id=YP_352014.1;transl_table=11	36.070238095238096	43.91547619047619	26.5	1.5952380952380953	8.738095238095237	4.147619047619047	13.4195311045972	0.855098977745715	0.529821260248931	1.61393859005196	0.106540747157814	0.276589262981591
sense	NC_007493.2	RefSeq	CDS	558377	558676	.	+	0	ID=cds540;Parent=gene565;Dbxref=InterPro:IPR003615,Genbank:YP_352015.1,GeneID:3719296;Name=YP_352015.1;Note=IMG reference gene:2512953879~PFAM: HNH endonuclease;gbkey=CDS;product=restriction endonuclease;protein_id=YP_352015.1;transl_table=11	0.5	1.25	1.25	0	0	0.3611111111111111	0.169067649366945	-0.0824082328928085	3.23376712659998	-0.0254836633766679	0.97966917899334	NA
sense	NC_007493.2	RefSeq	CDS	558653	559510	.	-	0	ID=cds541;Parent=gene566;Dbxref=InterPro:IPR001584,InterPro:IPR012337,Genbank:YP_352016.2,GeneID:3719297;Name=YP_352016.2;Note=IMG reference gene:2512953880~PFAM: Integrase core domain~truncated by 6 aa;gbkey=CDS;product=putative ISSod13%2C transposase;protein_id=YP_352016.2;transl_table=11	27.47619047619047	20.54285714285714	20.366666666666667	5.411111111111111	7.342857142857143	8.666666666666668	12.3056052309125	-0.264181710395569	0.471090298994154	-0.560787838254438	0.574942178441308	0.761623623265085
sense	NC_007493.2	RefSeq	CDS	559592	560482	.	+	0	ID=cds542;Parent=gene567;Dbxref=InterPro:IPR002104,InterPro:IPR011010,InterPro:IPR013762,Genbank:YP_352017.1,GeneID:3719298;Name=YP_352017.1;Note=IMG reference gene:2512953881~PFAM: Phage integrase family;gbkey=CDS;product=putative integrase/recombinase;protein_id=YP_352017.1;transl_table=11	3.333333333333333	1.0	1.5	3.0	0.25	0.1111111111111111	1.55909989220185	-1.01436710174954	1.41706831029023	-0.715820891896019	0.474101950488071	NA
sense	NC_007493.2	RefSeq	tRNA	560547	560622	.	-	.	ID=rna12;Parent=gene568;Dbxref=GeneID:3719299;Note=IMG reference gene:2512953882;gbkey=tRNA;product=tRNA-Met	3444.5666666666666	3471.342857142857	3376.2	4291.5428571428565	4621.116666666668	1727.6666666666667	4343.7995671437	-2.03303122002672	0.373681077423414	-5.44055169730501	5.3115822986823e-08	1.13507318189848e-06
sense	NC_007493.2	RefSeq	CDS	560729	561775	.	+	0	ID=cds543;Parent=gene569;Dbxref=InterPro:IPR000728,InterPro:IPR004733,InterPro:IPR010918,InterPro:IPR016188,Genbank:YP_352018.1,GeneID:3719300;Name=YP_352018.1;Note=IMG reference gene:2512953883~PFAM: AIR synthase related protein%2C N-terminal domain%3B AIR synthase related protein%2C C-terminal domain~TIGRFAM: phosphoribosylaminoimidazole synthetase;gbkey=CDS;gene=purM;product=phosphoribosylform…	223.75	238.33333333333334	220.6428571428572	23.0	37.7	30.5	85.7079482331202	0.950839393290202	0.245375141737563	3.87504368436455	0.000106605573342102	0.00110186724794962
sense	NC_007493.2	RefSeq	CDS	561772	562362	.	+	0	ID=cds544;Parent=gene570;Dbxref=InterPro:IPR001555,InterPro:IPR002376,Genbank:YP_352019.2,GeneID:3719301;Name=YP_352019.2;Note=IMG reference gene:2512953884~PFAM: Formyl transferase~TIGRFAM: phosphoribosylglycinamide formyltransferase%2C formyltetrahydrofolate-dependent~extended by 14 aa;gbkey=CDS;product=formyltetrahydrofolate-dependent phosphoribosylglycinamide formyltransferase;protein_id=YP_3…	64.80000000000001	80.0	57.50757575757576	9.5	10.5	6.4523809523809526	25.2022667210628	0.992282793971146	0.3903717869128	2.5418916715741	0.0110254339035116	0.0537206992102185
sense	NC_007493.2	RefSeq	CDS	562459	563616	.	+	0	ID=cds545;Parent=gene571;Dbxref=InterPro:IPR002121,InterPro:IPR002562,InterPro:IPR010997,InterPro:IPR012337,Genbank:YP_352020.1,GeneID:3719302;Name=YP_352020.1;Note=IMG reference gene:2512953885~PFAM: 3'-5' exonuclease%3B HRDC domain~TIGRFAM: ribonuclease D;gbkey=CDS;gene=rnd;product=Ribonuclease D;protein_id=YP_352020.1;transl_table=11	164.9313186813187	144.5	144.70000000000002	26.28333333333333	30.0	37.476190476190474	67.4170056381174	0.329634996729898	0.248582975653285	1.32605620261647	0.18482108184153	0.389943146005972
sense	NC_007493.2	RefSeq	CDS	563653	564105	.	-	0	ID=cds546;Parent=gene572;Dbxref=Genbank:YP_352021.1,GeneID:3719303;Name=YP_352021.1;Note=IMG reference gene:2512953886;gbkey=CDS;product=hypothetical protein;protein_id=YP_352021.1;transl_table=11	43.0	62.0	42.0	5125	10.166666666666668	17.0	22.1552746298576	0.246389220312417	0.419845661175838	0.586856654948794	0.557299982890772	0.749760260383011
sense	NC_007493.2	RefSeq	CDS	564235	564663	.	+	0	ID=cds547;Parent=gene573;Dbxref=InterPro:IPR003808,Genbank:YP_352022.1,GeneID:3719304;Name=YP_352022.1;Note=IMG reference gene:2512953887~PFAM: Fe-S metabolism associated domain;gbkey=CDS;product=Cysteine desulfuration protein SufE;protein_id=YP_352022.1;transl_table=11	86.14444444444446	66.0	64.41666666666666	33.0	28.0	28.333333333333336	46.7737664056877	-0.69138801860695	0.284799164143119	-2.42763359466711	0.0151976884589625	0.0681261012517117
sense	NC_007493.2	RefSeq	CDS	564686	565033	.	-	0	ID=cds548;Parent=gene574;Dbxref=InterPro:IPR007361,Genbank:YP_352023.1,GeneID:3719305;Name=YP_352023.1;Note=IMG reference gene:2512953888~PFAM: Domain of unknown function (DUF427);gbkey=CDS;product=hypothetical protein;protein_id=YP_352023.1;transl_table=11	406.8333333333333	407.0333333333333	384.25	310.5	321.0	287.5	396.794479222982	-1.58456945999574	0.166277501681905	-9.529668439613	1.57786360749524e-21	1.90663300643879e-19
sense	NC_007493.2	RefSeq	CDS	565094	566890	.	-	0	ID=cds549;Parent=gene575;Dbxref=InterPro:IPR000587,InterPro:IPR000994,Genbank:YP_352024.1,GeneID:3719306;Name=YP_352024.1;Note=IMG reference gene:2512953889~PFAM: Metallopeptidase family M24%3B Creatinase/Prolidase N-terminal domain;gbkey=CDS;product=aminopeptidase P;protein_id=YP_352024.1;transl_table=11	182.4492424242424	154.40833333333333	157.4125	22325	19.2	28.961111111111112	63.3531983774002	0.856258291643684	0.273033287113751	3.13609487214997	0.00171213807408786	0.0118406551929115
sense	NC_007493.2	RefSeq	CDS	566890	568749	.	-	0	ID=cds550;Parent=gene576;Dbxref=InterPro:IPR002035,InterPro:IPR006538,Genbank:YP_352025.1,GeneID:3719307;Name=YP_352025.1;Note=IMG reference gene:2512953890~PFAM: Cobalamin biosynthesis protein CobT VWA domain%3B Cobalamin biosynthesis protein CobT~TIGRFAM: cobaltochelatase%2C CobT subunit;gbkey=CDS;gene=cobT;product=cobaltochelatase CobT subunit;protein_id=YP_352025.1;transl_table=11	326.92499999999995	340.5472222222222	285.96978021978015	52.94583333333335	59.20000000000001	54.212500000000006	132.353392237204	0.556485584188224	0.194830878652485	2.85624942020004	0.00428678231630446	0.0253795129366762
sense	NC_007493.2	RefSeq	CDS	568801	569130	.	-	0	ID=cds551;Parent=gene577;Dbxref=Genbank:YP_352026.1,GeneID:3719308;Name=YP_352026.1;Note=IMG reference gene:2512953891;gbkey=CDS;product=hypothetical protein;protein_id=YP_352026.1;transl_table=11	21.61111111111111	26.5	30125	2.5	2.5	2.166666666666667	8.45430660278492	1.74717289018286	0.712016318846913	2.45383826737616	0.014134053474284	0.0646489465864358
sense	NC_007493.2	RefSeq	CDS	569132	569461	.	-	0	ID=cds552;Parent=gene578;Dbxref=Genbank:YP_352027.1,GeneID:3719309;Name=YP_352027.1;Note=IMG reference gene:2512953892;gbkey=CDS;product=hypothetical protein;protein_id=YP_352027.1;transl_table=11	34.14285714285714	29.583333333333336	28.5	9.333333333333334	15.25	5.2	17.0059378377415	-0.301689637938983	0.441389728161218	-0.683499453410003	0.494291295465961	0.699395348023584
sense	NC_007493.2	RefSeq	CDS	569458	570492	.	-	0	ID=cds553;Parent=gene579;Dbxref=InterPro:IPR011704,Genbank:YP_352028.2,GeneID:3719310;Name=YP_352028.2;Note=IMG reference gene:2512953893~PFAM: AAA domain (dynein-related subfamily)%3B Cobaltochelatase CobS subunit N terminal~TIGRFAM: cobaltochelatase%2C CobS subunit~truncated by 20 aa;gbkey=CDS;gene=cobS;product=cobaltochelatase CobS subunit;protein_id=YP_352028.2;transl_table=11	462.5	414.25	362.0	66.66666666666666	95.83333333333333	106.83333333333334	188.364868375136	0.239582477491524	0.199026717151001	1.20377043304067	0.228678320572488	0.444254930875403
sense	NC_007493.2	RefSeq	CDS	570598	571233	.	-	0	ID=cds554;Parent=gene580;Dbxref=InterPro:IPR001623,Genbank:YP_352029.1,GeneID:3719311;Name=YP_352029.1;Note=IMG reference gene:2512953894~PFAM: DnaJ domain;gbkey=CDS;product=molecular chaperone%2C DnaJ family;protein_id=YP_352029.1;transl_table=11	185.83333333333331	208.5	177.33333333333334	23.11111111111111	15.2	34.5	70.3280313082862	1.02612551645071	0.291920593861049	3.51508436893334	0.000439614301522548	0.00373138780066265
sense	NC_007493.2	RefSeq	CDS	571308	571565	.	+	0	ID=cds555;Parent=gene581;Dbxref=InterPro:IPR002634,Genbank:YP_352030.1,GeneID:3719312;Name=YP_352030.1;Note=IMG reference gene:2512953895~PFAM: BolA-like protein;gbkey=CDS;product=stress induced morphogen%2C BolA;protein_id=YP_352030.1;transl_table=11	25.07142857142857	17.0	22.0	6.2	5.2	5.0	10.527384930801	0.0383858974633002	0.522969735653513	0.0733998448597269	0.941487941048025	0.972853307955208
sense	NC_007493.2	RefSeq	CDS	571674	573833	.	-	0	ID=cds556;Parent=gene582;Dbxref=InterPro:IPR001465,InterPro:IPR011076,Genbank:YP_352031.2,GeneID:3719313;Name=YP_352031.2;Note=IMG reference gene:2512953896~PFAM: Malate synthase~TIGRFAM: malate synthase G~truncated by 19 aa;gbkey=CDS;gene=glcB;product=malate synthase;protein_id=YP_352031.2;transl_table=11	62.81978021978022	81.57142857142861	82.55238095238099	13.539682539682543	21.658730158730158	29.793650793650787	39.9272154502256	-0.155380973226149	0.331518429047747	-0.468694828436733	0.63928778403717	0.803176548514356
sense	NC_007493.2	RefSeq	CDS	575756	578311	.	+	0	ID=cds557;Parent=gene584;Dbxref=InterPro:IPR001930,InterPro:IPR012779,InterPro:IPR014782,Genbank:YP_352033.1,GeneID:3719315;Name=YP_352033.1;Note=IMG reference gene:2512953898~PFAM: Domain of unknown function (DUF3458)%3B Peptidase family M1~TIGRFAM: aminopeptidase N%2C Escherichia coli type;gbkey=CDS;product=Aminopeptidase N;protein_id=YP_352033.1;transl_table=11	245.23333333333332	289.793253968254	240.19285714285715	49.89285714285714	52.41666666666667	66.0595238095238	118.027677108629	0.24419191189416	0.208950938875768	1.16865668662702	0.242541979400418	0.461343444503486
sense	NC_007493.2	RefSeq	CDS	578445	579329	.	+	0	ID=cds558;Parent=gene585;Dbxref=InterPro:IPR002123,Genbank:YP_352034.1,GeneID:3719316;Name=YP_352034.1;Note=IMG reference gene:2512953899~PFAM: Acyltransferase;gbkey=CDS;gene=sqdA;product=Phospholipid/glycerol acyltransferase;protein_id=YP_352034.1;transl_table=11	83.0873015873016	91.25	74.97619047619048	21.516666666666666	16.05952380952381	13.767857142857142	37.5913852178913	0.285714033156072	0.315764518165119	0.904832610124572	0.365554072794642	0.589534668234212
sense	NC_007493.2	RefSeq	CDS	579559	580662	.	+	0	ID=cds559;Parent=gene586;Dbxref=InterPro:IPR001917,InterPro:IPR004839,InterPro:IPR015421,InterPro:IPR015422,InterPro:IPR015424,Genbank:YP_352035.2,GeneID:3719317;Name=YP_352035.2;Note=IMG reference gene:2512953900~PFAM: Aminotransferase class I and II~TIGRFAM: histidinol-phosphate aminotransferase~truncated by 14 aa;gbkey=CDS;product=histidinol-phosphate aminotransferase;protein_id=YP_352035.2;tr…	103.80555555555556	101.91666666666667	83.56666666666666	14.2	9.25	17.0	36.8301567538912	0.890952376183082	0.328591030156615	2.71143243246302	0.00669931932099306	0.0363755524569607
sense	NC_007493.2	RefSeq	CDS	580684	581127	.	-	0	ID=cds560;Parent=gene587;Dbxref=Genbank:YP_352036.1,GeneID:3719318;Name=YP_352036.1;Note=IMG reference gene:2512953901;gbkey=CDS;product=hypothetical protein;protein_id=YP_352036.1;transl_table=11	75.89285714285714	75.25	58.25396825396825	7.642857142857142	8.642857142857142	12.392857142857142	26.4871284034866	0.884073670259345	0.366380241896998	2.41299494121708	0.0158220391714279	0.0700554779036041
sense	NC_007493.2	RefSeq	CDS	581289	582800	.	-	0	ID=cds561;Parent=gene588;Dbxref=InterPro:IPR003789,InterPro:IPR004413,InterPro:IPR006075,InterPro:IPR017958,InterPro:IPR017959,InterPro:IPR018027,Genbank:YP_352037.1,GeneID:3719319;Name=YP_352037.1;Note=IMG reference gene:2512953902~PFAM: GatB/GatE catalytic domain%3B GatB domain~TIGRFAM: aspartyl/glutamyl-tRNA(Asn/Gln) amidotransferase%2C B subunit;gbkey=CDS;gene=gatB;product=aspartyl/glutamyl-t…	540.75	562.8027777777777	461.87619047619046	90.5	112.35470085470087	141.86666666666667	239.167507506401	0.228320495641757	0.185028640283064	1.23397380693316	0.217212664722857	0.429769386647248
sense	NC_007493.2	RefSeq	CDS	582969	583565	.	+	0	ID=cds562;Parent=gene589;Dbxref=InterPro:IPR008258,Genbank:YP_352038.1,GeneID:3719320;Name=YP_352038.1;Note=IMG reference gene:2512953903~PFAM: Transglycosylase SLT domain;gbkey=CDS;product=putative soluble lytic transglycosylase fused to an ABC-type amino acid-binding protein;protein_id=YP_352038.1;transl_table=11	228.21428571428572	224.9102564102564	175.33333333333334	52.333333333333336	57.0	60.0	106.139186094079	-0.074140659545368	0.204301629851591	-0.362898032674656	0.716681056414963	0.851002733774137
sense	NC_007493.2	RefSeq	CDS	583569	583913	.	-	0	ID=cds563;Parent=gene590;Dbxref=InterPro:IPR018961,Genbank:YP_352039.1,GeneID:3719321;Name=YP_352039.1;Note=IMG reference gene:2512953904~PFAM: Domain of unknown function (DUF1992);gbkey=CDS;product=protein of unknown function (DUF1992);protein_id=YP_352039.1;transl_table=11	44.0	56.63333333333334	35.55	6.1499999999999995	8.649999999999999	7.0	18.30593626408	0.669185349775993	0.429616553182634	1.55763399901287	0.119320034336882	0.297678984226747
sense	NC_007493.2	RefSeq	CDS	583980	586943	.	-	0	ID=cds564;Parent=gene591;Dbxref=InterPro:IPR001412,InterPro:IPR002300,InterPro:IPR002303,InterPro:IPR009008,InterPro:IPR009080,InterPro:IPR010978,InterPro:IPR013155,InterPro:IPR014729,InterPro:IPR019499,Genbank:YP_352040.1,GeneID:3719322;Name=YP_352040.1;Note=IMG reference gene:2512953905~PFAM: tRNA synthetases class I (I%2C L%2C M and V)%3B Anticodon-binding domain%3B Valyl tRNA synthetase tRNA …	330.33333333333337	377.7685897435897	272.4435897435897	60.56111111111111	61.86666666666667	83.7	147.081747387581	0.276839620751152	0.207869591760077	1.33179470074046	0.182927659800546	0.387547729370235
sense	NC_007493.2	RefSeq	CDS	587062	587493	.	-	0	ID=cds565;Parent=gene592;Dbxref=InterPro:IPR000485,InterPro:IPR011008,InterPro:IPR011991,InterPro:IPR019887,Genbank:YP_352041.1,GeneID:3719323;Name=YP_352041.1;Note=IMG reference gene:2512953906~PFAM: AsnC family;gbkey=CDS;product=transcriptional regulator%2C AsnC family;protein_id=YP_352041.1;transl_table=11	9.6	7.800000000000001	10.116666666666667	2.2	2.466666666666667	2.8499999999999996	4.57574300224497	0.0448079104889846	0.754063190119821	0.0594219570403173	0.95261602476879	0.977170257850498
sense	NC_007493.2	RefSeq	CDS	587713	588858	.	+	0	ID=cds566;Parent=gene593;Dbxref=InterPro:IPR000183,InterPro:IPR002433,InterPro:IPR009006,InterPro:IPR022643,InterPro:IPR022644,InterPro:IPR022653,Genbank:YP_352042.1,GeneID:3719324;Name=YP_352042.1;Note=IMG reference gene:2512953907~PFAM: Pyridoxal-dependent decarboxylase%2C C-terminal sheet domain%3B Pyridoxal-dependent decarboxylase%2C pyridoxal binding domain;gbkey=CDS;product=Putative Ornithi…	203.4102564102564	261.01666666666665	147.2	44.75	55.25	62.2	101.925045930014	-0.0569690934662544	0.253098089093924	-0.225087015355194	0.82191158206272	0.913601668236969
sense	NC_007493.2	RefSeq	CDS	589015	590118	.	+	0	ID=cds567;Parent=gene594;Dbxref=InterPro:IPR018712,Genbank:YP_352043.2,GeneID:3719325;Name=YP_352043.2;Note=IMG reference gene:2512953908~PFAM: Uncharacterized conserved protein (DUF2235)~truncated by 26 aa;gbkey=CDS;product=hypothetical protein;protein_id=YP_352043.2;transl_table=11	8.533333333333333	14.783333333333333	8.2	0	1.5	4.283333333333333	4.45869049505907	0.461304192048527	0.832003090170874	0.554450094594944	0.579270850684535	0.763552969783701
sense	NC_007493.2	RefSeq	CDS	590146	590622	.	-	0	ID=cds568;Parent=gene595;Dbxref=InterPro:IPR006683,Genbank:YP_352044.1,GeneID:3719326;Name=YP_352044.1;Note=IMG reference gene:2512953909~PFAM: Thioesterase superfamily~TIGRFAM: uncharacterized domain 1;gbkey=CDS;product=hypothetical protein;protein_id=YP_352044.1;transl_table=11	15.5	9.866666666666665	10.0	2.3333333333333335	3.0	10.5	7.64725296547562	-0.682923832558081	0.644850833626868	-1.05904155960701	0.289580852996635	0.515671018181026
sense	NC_007493.2	RefSeq	CDS	590955	592241	.	-	0	ID=cds569;Parent=gene596;Dbxref=InterPro:IPR002020,InterPro:IPR010953,InterPro:IPR016141,InterPro:IPR016142,InterPro:IPR016143,InterPro:IPR019810,Genbank:YP_352045.1,GeneID:3719327;Name=YP_352045.1;Note=IMG reference gene:2512953910~PFAM: Citrate synthase~TIGRFAM: citrate synthase I (hexameric type);gbkey=CDS;gene=gltA;product=citrate synthase;protein_id=YP_352045.1;transl_table=11	488.92424242424244	444.0	418.9678571428571	55.82692307692308	82.0	128.5	196.12934521559	0.401661213795696	0.265987565395324	1.51007515407244	0.131024248509307	0.315889717782488
sense	NC_007493.2	RefSeq	CDS	592348	593763	.	-	0	ID=cds570;Parent=gene597;Dbxref=InterPro:IPR000924,InterPro:IPR001412,InterPro:IPR004527,InterPro:IPR008925,InterPro:IPR014729,InterPro:IPR020058,InterPro:IPR020061,InterPro:IPR020751,Genbank:YP_352046.1,GeneID:3719328;Name=YP_352046.1;Note=IMG reference gene:2512953911~PFAM: tRNA synthetases class I (E and Q)%2C catalytic domain~TIGRFAM: glutamyl-tRNA synthetase%2C bacterial family;gbkey=CDS;gen…	343.21623931623924	291.1166666666667	287.21666666666664	36.611111111111114	42.47777777777778	40.88333333333335	114.876563055346	0.978064729111085	0.220977691077083	4.42607905053144	9.59613700729319e-06	0.000128580497077562
sense	NC_007493.2	RefSeq	CDS	593840	595951	.	+	0	ID=cds571;Parent=gene598;Dbxref=InterPro:IPR004477,Genbank:YP_352047.2,GeneID:3719329;Name=YP_352047.2;Note=IMG reference gene:2512953912~PFAM: Competence protein~TIGRFAM: ComEC/Rec2-related protein~extended by 19 aa;gbkey=CDS;product=Putative Competence protein;protein_id=YP_352047.2;transl_table=11	11.833333333333332	15.458333333333332	16.602777777777778	2.0	4.458333333333333	3.2	6.54645099022781	0.33905337532933	0.661240843061724	0.512753225828309	0.608123952504028	0.785385112386664
sense	NC_007493.2	RefSeq	CDS	596007	596693	.	-	0	ID=cds572;Parent=gene599;Dbxref=InterPro:IPR006197,InterPro:IPR006199,InterPro:IPR006200,InterPro:IPR011056,InterPro:IPR011991,InterPro:IPR015927,InterPro:IPR019759,Genbank:YP_352048.1,GeneID:3719330;Name=YP_352048.1;Note=IMG reference gene:2512953913~PFAM: LexA DNA binding domain%3B Peptidase S24-like~TIGRFAM: SOS regulatory protein LexA;gbkey=CDS;gene=lexA;product=LexA repressor;protein_id=YP_3…	102.29358974358976	98.88452380952381	103325	23.7	12.95	28.876923076923077	46.5890720101941	0.243008749929729	0.320682093184027	0.757787089129033	0.448578452723253	0.66412394671391
sense	NC_007493.2	RefSeq	CDS	596750	597934	.	-	0	ID=cds573;Parent=gene600;Dbxref=InterPro:IPR001453,InterPro:IPR005110,InterPro:IPR005111,Genbank:YP_352049.1,GeneID:3719331;Name=YP_352049.1;Note=IMG reference gene:2512953914~PFAM: Probable molybdopterin binding domain%3B MoeA N-terminal region (domain I and II)%3B MoeA C-terminal region (domain IV)~TIGRFAM: molybdenum cofactor synthesis domain;gbkey=CDS;product=molybdopterin molybdochelatase;pr…	170.95043290043282	145375	135.45555555555563	28.26709956709957	26.766666666666666	60.95833333333336	74.108293213531	0.00860286280930247	0.31897018360737	0.0269707428826388	0.978483069336614	0.987889469593016
sense	NC_007493.2	RefSeq	CDS	597931	598410	.	-	0	ID=cds574;Parent=gene601;Dbxref=InterPro:IPR002820,Genbank:YP_352050.1,GeneID:3719332;Name=YP_352050.1;Note=IMG reference gene:2512953915~PFAM: MoaC family~TIGRFAM: molybdenum cofactor biosynthesis protein MoaC;gbkey=CDS;product=cyclic pyranopterin monophosphate synthase subunit MoaC;protein_id=YP_352050.1;transl_table=11	77.08333333333334	72.5	74.61111111111111	12.11111111111111	9.25	16.0	30.5022978261752	0.639464391947183	0.34652704022172	1.84535207277917	0.0649863401613613	0.198095860246472
sense	NC_007493.2	RefSeq	CDS	598410	599222	.	-	0	ID=cds575;Parent=gene602;Dbxref=InterPro:IPR001468,InterPro:IPR011060,InterPro:IPR013785,InterPro:IPR013798,Genbank:YP_352051.1,GeneID:3719333;Name=YP_352051.1;Note=IMG reference gene:2512953916~PFAM: Indole-3-glycerol phosphate synthase;gbkey=CDS;gene=trpC;product=indole-3-glycerol phosphate synthase;protein_id=YP_352051.1;transl_table=11	119.27777777777776	109.94444444444443	93.36666666666666	18.924242424242426	36.833333333333336	28.75	53.6635918719254	-0.0377755570355387	0.277476664479756	-0.136139581706319	0.891710937126667	0.948211380472317
sense	NC_007493.2	RefSeq	CDS	599253	600269	.	-	0	ID=cds576;Parent=gene603;Dbxref=InterPro:IPR000312,InterPro:IPR005940,InterPro:IPR017459,InterPro:IPR020072,Genbank:YP_352052.1,GeneID:3719334;Name=YP_352052.1;Note=IMG reference gene:2512953917~PFAM: Glycosyl transferase family%2C a/b domain%3B Glycosyl transferase family%2C helical bundle domain~TIGRFAM: anthranilate phosphoribosyltransferase;gbkey=CDS;gene=trpD;product=anthranilate phosphoribo…	116.56666666666668	154.25000000000003	113.33333333333333	22.0	27.93333333333333	30.0	57.3018013742954	0.299564114091594	0.268049016083897	1.11757214582662	0.263749770619927	0.486263828175292
sense	NC_007493.2	RefSeq	CDS	600266	600853	.	-	0	ID=cds577;Parent=gene604;Dbxref=InterPro:IPR000991,InterPro:IPR001317,InterPro:IPR006220,InterPro:IPR011702,InterPro:IPR017926,Genbank:YP_352053.1,GeneID:3719335;Name=YP_352053.1;Note=IMG reference gene:2512953918~PFAM: Glutamine amidotransferase class-I~TIGRFAM: glutamine amidotransferase of anthranilate synthase or aminodeoxychorismate synthase;gbkey=CDS;gene=trpG;product=anthranilate synthase%…	137.33333333333331	158.92424242424244	134.57142857142856	29.25	44.33333333333333	29.0	68.4779548711244	0.116548220635627	0.258041729718761	0.451664235713551	0.651510886669087	0.808881254026294
sense	NC_007493.2	RefSeq	CDS	601032	602465	.	+	0	ID=cds578;Parent=gene605;Dbxref=InterPro:IPR002509,InterPro:IPR006837,InterPro:IPR011330,Genbank:YP_352054.1,GeneID:3719336;Name=YP_352054.1;Note=IMG reference gene:2512953919~PFAM: Divergent polysaccharide deacetylase;gbkey=CDS;gene=yibQ;product=YibQ protein;protein_id=YP_352054.1;transl_table=11	46.13333333333334	50.55833333333334	36.30952380952381	5.2	11.0	12.0	19.7865412425664	0.287434494506263	0.402729681097313	0.713715695657427	0.47540299887106	0.684473208513229
sense	NC_007493.2	RefSeq	CDS	602629	604140	.	-	0	ID=cds579;Parent=gene606;Dbxref=InterPro:IPR005801,InterPro:IPR006805,InterPro:IPR015890,InterPro:IPR019999,Genbank:YP_352055.1,GeneID:3719337;Name=YP_352055.1;Note=IMG reference gene:2512953920~PFAM: Anthranilate synthase component I%2C N terminal region%3B chorismate binding enzyme~TIGRFAM: anthranilate synthase component I%2C non-proteobacterial lineages;gbkey=CDS;gene=trpE;product=anthranilat…	139.83333333333334	154.85833333333332	143.20757575757574	66.5	48.15833333333333	54.6	91.3434704698855	-0.596488271657555	0.242733034563477	-2.45738398455019	0.013995300664157	0.0641405464630187
sense	NC_007493.2	RefSeq	CDS	604151	606016	.	-	0	ID=cds580;Parent=gene607;Dbxref=InterPro:IPR008880,Genbank:YP_352056.1,GeneID:3719338;Name=YP_352056.1;Note=IMG reference gene:2512953921;gbkey=CDS;gene=ybaU;product=putative peptidyl-prolyl cis-trans isomerase;protein_id=YP_352056.1;transl_table=11	240.56279178338002	226.99563492063493	194975	32.83333333333333	50.166666666666664	42.05882352941177	94.780173563072	0.444973699961545	0.224278319610888	1.98402458487095	0.0472530993024465	0.159413247697492
sense	NC_007493.2	RefSeq	CDS	606214	608196	.	+	0	ID=cds581;Parent=gene608;Dbxref=InterPro:IPR007844,Genbank:YP_352057.1,GeneID:3719339;Name=YP_352057.1;Note=IMG reference gene:2512953922~PFAM: AsmA family;gbkey=CDS;gene=amsA;product=uncharacterized protein involved in outer membrane biogenesis;protein_id=YP_352057.1;transl_table=11	128.79999999999998	119.30119047619047	124.55535714285713	29.333333333333332	41.25	40.0	66.1958462440438	-0.193163158504765	0.245365489692203	-0.787246644779091	0.431137496622361	0.648804544870143
sense	NC_007493.2	RefSeq	CDS	608379	609002	.	-	0	ID=cds582;Parent=gene609;Dbxref=InterPro:IPR011681,Genbank:YP_352058.1,GeneID:3719340;Name=YP_352058.1;Note=IMG reference gene:2512953923~PFAM: GcrA cell cycle regulator;gbkey=CDS;product=hypothetical protein;protein_id=YP_352058.1;transl_table=11	128.89285714285714	155.83333333333331	137.14285714285714	40.7	37.5	36.86666666666667	72.5694630483711	-0.102861222538874	0.242892949887551	-0.423483771704756	0.671942336293383	0.823935196864543
sense	NC_007493.2	RefSeq	CDS	609588	610769	.	+	0	ID=cds583;Parent=gene610;Dbxref=InterPro:IPR004636,InterPro:IPR005814,InterPro:IPR015421,InterPro:IPR015422,InterPro:IPR015424,Genbank:YP_352059.1,GeneID:3719341;Name=YP_352059.1;Note=IMG reference gene:2512953924~PFAM: Aminotransferase class-III~TIGRFAM: acetylornithine and succinylornithine transaminases;gbkey=CDS;gene=argD;product=acetylornithine transaminase;protein_id=YP_352059.1;transl_tabl…	145.93650793650795	171.33333333333334	108.49999999999997	23.499999999999996	24.499999999999996	35.291666666666664	61.1045936005861	0.404836625226246	0.27916899700727	1.45014894048462	0.14701698999174	0.339582875955804
sense	NC_007493.2	RefSeq	CDS	610883	611809	.	+	0	ID=cds584;Parent=gene611;Dbxref=InterPro:IPR002292,InterPro:IPR006130,InterPro:IPR006131,InterPro:IPR006132,Genbank:YP_352060.1,GeneID:3719342;Name=YP_352060.1;Note=IMG reference gene:2512953925~PFAM: Aspartate/ornithine carbamoyltransferase%2C carbamoyl-P binding domain%3B Aspartate/ornithine carbamoyltransferase%2C Asp/Orn binding domain~TIGRFAM: ornithine carbamoyltransferase;gbkey=CDS;gene=ar…	64.04285714285714	63.53333333333333	56.25757575757576	17.577777777777776	15.5	20.067171717171718	32.6440676235485	-0.196321603293248	0.306453626414479	-0.640624180533346	0.521766885379144	0.722128846361888
sense	NC_007493.2	RefSeq	CDS	612033	612239	.	-	0	ID=cds585;Parent=gene612;Dbxref=Genbank:YP_352061.1,GeneID:3719343;Name=YP_352061.1;Note=IMG reference gene:2512953926;gbkey=CDS;product=hypothetical protein;protein_id=YP_352061.1;transl_table=11	12.35	12.238095238095237	13.166666666666668	0.9999999999999999	1.1666666666666665	0	3.7437745241205	2.24719695609538	1.15516575117487	1.9453458984651	0.0517333614635957	0.169955472213078
sense	NC_007493.2	RefSeq	CDS	612417	612911	.	-	0	ID=cds586;Parent=gene613;Dbxref=InterPro:IPR001437,Genbank:YP_352062.1,GeneID:3719344;Name=YP_352062.1;Note=IMG reference gene:2512953927~PFAM: Transcription elongation factor%2C GreA/GreB%2C C-term;gbkey=CDS;product=putative transcription elongation factor;protein_id=YP_352062.1;transl_table=11	6.0	7.25	6.0	4.0	1.0	4.5	4.51125506013947	-0.891088921533991	0.754792327218731	-1.18057496002574	0.237771615790142	0.455660368668191
sense	NC_007493.2	RefSeq	CDS	612937	613377	.	-	0	ID=cds587;Parent=gene614;Dbxref=InterPro:IPR000086,InterPro:IPR015797,Genbank:YP_352063.2,GeneID:3719345;Name=YP_352063.2;Note=IMG reference gene:2512953928~PFAM: NUDIX domain~truncated by 12 aa;gbkey=CDS;product=NUDIX hydrolase%2C MutT;protein_id=YP_352063.2;transl_table=11	14.0	23325	19.0	0	3.3666666666666667	3.0	6.49304884855293	1.27497618446981	0.759431988377024	1.67885499160307	0.0931803081161425	0.253179201856044
sense	NC_007493.2	RefSeq	CDS	613892	616318	.	-	0	ID=cds588;Parent=gene615;Dbxref=InterPro:IPR001650,InterPro:IPR007502,InterPro:IPR010225,InterPro:IPR011545,InterPro:IPR013689,InterPro:IPR014001,InterPro:IPR014021,Genbank:YP_352064.1,GeneID:3719346;Name=YP_352064.1;Note=IMG reference gene:2512953929~PFAM: Helicase conserved C-terminal domain%3B Helicase associated domain (HA2)%3B ATP-dependent helicase C-terminal%3B DEAD/DEAH box helicase~TIGRF…	18.31111111111111	28.292063492063495	24.204761904761906	4.482575757575757	8.96111111111111	6.955555555555554	12.1668543117986	-0.146347821100167	0.493621126725963	-0.29647803381279	0.766865039792747	0.882123958501044
sense	NC_007493.2	RefSeq	CDS	616364	617077	.	-	0	ID=cds589;Parent=gene616;Dbxref=InterPro:IPR021457,Genbank:YP_352065.1,GeneID:3719347;Name=YP_352065.1;Note=IMG reference gene:2512953930~PFAM: Protein of unknown function (DUF3108);gbkey=CDS;product=Protein of unknown function (DUF3108);protein_id=YP_352065.1;transl_table=11	12.0	20.166666666666664	18.035353535353536	7.0	8.0	11.5	12.7797727127597	-1.06450278477639	0.475169923539389	-2.24025707866199	0.0250742379932645	0.0988621644924596
sense	NC_007493.2	RefSeq	CDS	617214	618185	.	+	0	ID=cds590;Parent=gene617;Dbxref=InterPro:IPR003593,InterPro:IPR005129,Genbank:YP_352066.1,GeneID:3719348;Name=YP_352066.1;Note=IMG reference gene:2512953931~PFAM: ArgK protein~TIGRFAM: LAO/AO transport system ATPase;gbkey=CDS;gene=argK;product=arginine/ornithine transport system ATPase;protein_id=YP_352066.1;transl_table=11	39.26533554165133	35.111111111111114	29.674561403508775	7.0	2.3102073365231264	5.73444976076555	13.4938035246442	0.821618208791383	0.506206942090528	1.62308759614847	0.104570680793411	0.273534475223153
sense	NC_007493.2	RefSeq	CDS	618399	618689	.	+	0	ID=cds591;Parent=gene618;Dbxref=InterPro:IPR001383,Genbank:YP_352067.1,GeneID:3719349;Name=YP_352067.1;Note=IMG reference gene:2512953932~PFAM: Ribosomal L28 family~TIGRFAM: ribosomal protein L28;gbkey=CDS;gene=rpmB;product=LSU ribosomal protein L28P;protein_id=YP_352067.1;transl_table=11	484.0	474.0	349.16666666666663	85625	93125	129.0	206.076383692624	0.120251484803036	0.205767199474674	0.584405508312496	0.558947521679114	0.751065232138358
sense	NC_007493.2	RefSeq	CDS	618844	619224	.	+	0	ID=cds592;Parent=gene619;Dbxref=Genbank:YP_352068.2,GeneID:3719350;Name=YP_352068.2;Note=IMG reference gene:2512953933~extended by 12 aa;gbkey=CDS;product=hypothetical protein;protein_id=YP_352068.2;transl_table=11	21.5	32.33333333333333	17.424242424242426	8.5	7.666666666666666	12.0	14.7787242059655	-0.627761804094245	0.446451473212934	-1.40611430751139	0.159690184489413	0.35685977340842
sense	NC_007493.2	RefSeq	CDS	619254	619736	.	+	0	ID=cds593;Parent=gene620;Dbxref=InterPro:IPR007410,Genbank:YP_352069.1,GeneID:3719351;Name=YP_352069.1;Note=IMG reference gene:2512953934~PFAM: Protein of unknown function (DUF461);gbkey=CDS;product=hypothetical protein;protein_id=YP_352069.1;transl_table=11	16625	21.0	18.571428571428573	11.5	7.0	11.0	14.4970866920575	-1.04098870830957	0.44241405854549	-2.35297384475529	0.0186239440344473	0.0793936703354309
sense	NC_007493.2	RefSeq	CDS	619776	620087	.	-	0	ID=cds594;Parent=gene621;Dbxref=Genbank:YP_352070.1,GeneID:3719352;Name=YP_352070.1;Note=IMG reference gene:2512953935;gbkey=CDS;product=hypothetical protein;protein_id=YP_352070.1;transl_table=11	413.1666666666667	486.5	374.66666666666663	142.61111111111111	121.5	112.66666666666666	228.104750263988	-0.225082408711747	0.209897256376804	-1.07234564470763	0.283564812249427	0.509068541925903
sense	NC_007493.2	RefSeq	CDS	620295	620747	.	-	0	ID=cds595;Parent=gene622;Dbxref=InterPro:IPR021866,Genbank:YP_352071.1,GeneID:3719353;Name=YP_352071.1;Note=IMG reference gene:2512953936~PFAM: Protein of unknown function (DUF3478);gbkey=CDS;product=Protein of unknown function (DUF3478);protein_id=YP_352071.1;transl_table=11	2.5	1.5	0.4583333333333333	0.25	0.75	125	0.629860913283703	-0.110784184775254	1.96059236907754	-0.0565054656554528	0.954939141520373	NA
sense	NC_007493.2	RefSeq	CDS	620747	620887	.	-	0	ID=cds596;Parent=gene623;Dbxref=Genbank:YP_008686492.1,GeneID:17312328;Name=YP_008686492.1;Note=IMG reference gene:2512953937~new gene;gbkey=CDS;product=hypothetical protein;protein_id=YP_008686492.1;transl_table=11	0	0	0	0	0	0.25	0	NA	NA	NA	NA	NA
sense	NC_007493.2	RefSeq	CDS	621110	621595	.	-	0	ID=cds597;Parent=gene624;Dbxref=InterPro:IPR018588,Genbank:YP_352072.1,GeneID:3719354;Name=YP_352072.1;Note=IMG reference gene:2512953938~PFAM: Dihaem cytochrome c;gbkey=CDS;product=DHC%2C diheme cytochrome c;protein_id=YP_352072.1;transl_table=11	1.4166666666666665	0	0	0	0	0	0.0797455703883206	-1.00181359758785	4.0804728567969	-0.245514094259716	0.806058396430753	NA
sense	NC_007493.2	RefSeq	CDS	621610	621999	.	-	0	ID=cds598;Parent=gene625;Dbxref=InterPro:IPR009056,InterPro:IPR015170,Genbank:YP_352073.1,GeneID:3719355;Name=YP_352073.1;Note=IMG reference gene:2512953939~PFAM: Domain of unknown function (DUF1924);gbkey=CDS;gene=shp;product=Mono-heme class I cytochrome c;protein_id=YP_352073.1;transl_table=11	0	0.25	0.3333333333333333	0	0	0	0	NA	NA	NA	NA	NA
sense	NC_007493.2	RefSeq	CDS	622003	623094	.	-	0	ID=cds599;Parent=gene626;Dbxref=InterPro:IPR005797,InterPro:IPR016174,InterPro:IPR018588,Genbank:YP_352074.1,GeneID:3719356;Name=YP_352074.1;Note=IMG reference gene:2512953940~PFAM: Cytochrome b(N-terminal)/b6/petB%3B Dihaem cytochrome c;gbkey=CDS;product=Cytochrome b/diheme cytochrome c hybrid protein;protein_id=YP_352074.1;transl_table=11	0.35416666666666663	0.38257575757575757	0.1111111111111111	0.25	0.6428571428571428	0	0.313871650818791	-2.9253942501063	3.28353405657335	-0.89092855432698	0.37296750040436	NA
sense	NC_007493.2	RefSeq	CDS	623299	623487	.	+	0	ID=cds600;Parent=gene627;Dbxref=Genbank:YP_008686493.1,GeneID:17312329;Name=YP_008686493.1;Note=IMG reference gene:2512953941~new gene~replaced RSP_2023 on the opposite strand;gbkey=CDS;product=hypothetical protein;protein_id=YP_008686493.1;transl_table=11	0	0	0.5	0	0	0.25	0	NA	NA	NA	NA	NA
sense	NC_007493.2	RefSeq	CDS	624191	624397	.	+	0	ID=cds601;Parent=gene628;Dbxref=InterPro:IPR002059,InterPro:IPR012156,InterPro:IPR012340,InterPro:IPR016027,InterPro:IPR019844,Genbank:YP_352076.1,GeneID:3719358;Name=YP_352076.1;Note=IMG reference gene:2512953942~PFAM: 'Cold-shock' DNA-binding domain;gbkey=CDS;gene=cspA;product=cold-shock DNA-binding protein family;protein_id=YP_352076.1;transl_table=11	261.3666666666667	223.89444444444445	244.16666666666669	240.33333333333331	257.66666666666663	315.45	321.798165040738	-2.1124181168999	0.181728836497459	-11.6240116737303	3.11173712118753e-31	7.65948329904161e-29
sense	NC_007493.2	RefSeq	CDS	624491	624808	.	-	0	ID=cds602;Parent=gene629;Dbxref=Genbank:YP_352077.1,GeneID:3719359;Name=YP_352077.1;Note=IMG reference gene:2512953943;gbkey=CDS;product=hypothetical protein;protein_id=YP_352077.1;transl_table=11	0	1.0	1.5909090909090908	0	0	0.75	0.563124347660279	-0.443379027451612	2.07026289423521	-0.214165567419592	0.830417946321005	NA
sense	NC_007493.2	RefSeq	CDS	624850	625827	.	+	0	ID=cds603;Parent=gene630;Dbxref=InterPro:IPR009057,InterPro:IPR012287,InterPro:IPR018060,InterPro:IPR018062,Genbank:YP_352078.1,GeneID:3719360;Name=YP_352078.1;Note=IMG reference gene:2512953944;gbkey=CDS;product=transcriptional regulator%2C AraC family;protein_id=YP_352078.1;transl_table=11	12.833333333333332	14.78525641025641	10.666666666666666	4.183333333333334	3.8666666666666667	4.45	7.09117443468122	-0.267579373318577	0.597757436006248	-0.44763871965581	0.654413954349527	0.811273109607715
sense	NC_007493.2	RefSeq	CDS	626067	626960	.	-	0	ID=cds604;Parent=gene631;Dbxref=InterPro:IPR000847,InterPro:IPR005119,InterPro:IPR011991,Genbank:YP_352079.2,GeneID:3719361;Name=YP_352079.2;Note=IMG reference gene:2512953945~PFAM: Bacterial regulatory helix-turn-helix protein%2C lysR family%3B LysR substrate binding domain;gbkey=CDS;product=transcriptional regulator%2C LysR family;protein_id=YP_352079.2;transl_table=11	22.055555555555557	17.590909090909093	13.0	2.6742424242424243	4.2	4225	7.87194328003841	0.299639021379069	0.598726821411011	0.50046032792203	0.616750983761619	0.791963467078842
sense	NC_007493.2	RefSeq	CDS	627055	627378	.	+	0	ID=cds605;Parent=gene632;Dbxref=Genbank:YP_352080.1,GeneID:3719362;Name=YP_352080.1;Note=IMG reference gene:2512953946;gbkey=CDS;product=hypothetical protein;protein_id=YP_352080.1;transl_table=11	1.5	1.5	1.1666666666666665	1125	0.8333333333333333	1.4583333333333333	1.37724325929275	-1.23693704636774	1.30053057477117	-0.951101858243807	0.341552671524794	NA
sense	NC_007493.2	RefSeq	CDS	627375	628154	.	+	0	ID=cds606;Parent=gene633;Dbxref=InterPro:IPR002198,InterPro:IPR002347,InterPro:IPR016040,InterPro:IPR020904,Genbank:YP_352081.1,GeneID:3719363;Name=YP_352081.1;Note=IMG reference gene:2512953947~PFAM: short chain dehydrogenase;gbkey=CDS;gene=ucpA;product=short chain dehydrogenase;protein_id=YP_352081.1;transl_table=11	7.0	8.779761904761905	3.3720238095238093	1125	1.0	1.2083333333333333	2.50535171418892	0.678426993763171	1.0884694394408	0.623285293257029	0.5330970604528	0.731412688639412
sense	NC_007493.2	RefSeq	CDS	628236	629306	.	-	0	ID=cds607;Parent=gene634;Dbxref=InterPro:IPR003594,InterPro:IPR011102,Genbank:YP_352082.2,GeneID:3719364;Name=YP_352082.2;Note=IMG reference gene:2512953948~PFAM: HWE histidine kinase~extended by 43 aa;gbkey=CDS;product=putative sensor histidine kinase;protein_id=YP_352082.2;transl_table=11	66.33333333333333	76.0	51.5	4.166666666666666	4.0	4.0	19.8144445061897	2.04439300498138	0.501361995558822	4.07767845008412	4.5487615291575e-05	0.000518080178204289
sense	NC_007493.2	RefSeq	CDS	629866	630270	.	+	0	ID=cds608;Parent=gene635;Dbxref=Genbank:YP_352083.1,GeneID:3719365;Name=YP_352083.1;Note=IMG reference gene:2512953949;gbkey=CDS;product=putative hypothetical Gifsy-1 prophage protein;protein_id=YP_352083.1;transl_table=11	4.0	5.321428571428571	5.424242424242424	3.0	1.0	1.25	2.84140723212446	-0.489548341683543	0.945791491684165	-0.51760704762929	0.604732463583889	0.783440926506535
sense	NC_007493.2	RefSeq	CDS	630291	630569	.	+	0	ID=cds609;Parent=gene636;Dbxref=Genbank:YP_352084.1,GeneID:3719422;Name=YP_352084.1;Note=IMG reference gene:2512953950;gbkey=CDS;product=hypothetical protein;protein_id=YP_352084.1;transl_table=11	2.5	3.0	0	0	0	0	0.394238323309047	1.15825238552295	2.45683969774743	0.471439950512401	0.637326592386742	NA
sense	NC_007493.2	RefSeq	CDS	630642	631376	.	+	0	ID=cds610;Parent=gene637;Dbxref=InterPro:IPR003675,Genbank:YP_352085.1,GeneID:3719423;Name=YP_352085.1;Note=IMG reference gene:2512953951~PFAM: CAAX amino terminal protease family;gbkey=CDS;product=putative CAAX amino terminal protease family;protein_id=YP_352085.1;transl_table=11	7.052631578947368	3.5	2.2	2.0	0	2.0	2.36597992811288	-0.287940500028153	1.08328205298554	-0.265803812806263	0.790390306625931	0.89580812072494
sense	NC_007493.2	RefSeq	CDS	631392	631688	.	+	0	ID=cds611;Parent=gene638;Dbxref=Genbank:YP_352086.1,GeneID:3719424;Name=YP_352086.1;Note=IMG reference gene:2512953952;gbkey=CDS;product=hypothetical protein;protein_id=YP_352086.1;transl_table=11	2.0	0	1.1111111111111112	1.3333333333333333	0	0	0.603635377015163	-0.476751418155148	2.0347511045288	-0.234304538326103	0.814748562904091	NA
sense	NC_007493.2	RefSeq	CDS	631695	632372	.	-	0	ID=cds612;Parent=gene639;Dbxref=Genbank:YP_352087.2,GeneID:3719425;Name=YP_352087.2;Note=IMG reference gene:2512953953~truncated by 9 aa;gbkey=CDS;product=hypothetical protein;protein_id=YP_352087.2;transl_table=11	18.083333333333336	25.916666666666668	21.785714285714285	2.25	7.0	7.75	10.7975625257663	0.00893769128511937	0.530034345246371	0.0168624757344073	0.986546328534039	0.991169599310238
sense	NC_007493.2	RefSeq	CDS	632806	633459	.	+	0	ID=cds613;Parent=gene641;Dbxref=Genbank:YP_352089.2,GeneID:3719427;Name=YP_352089.2;Note=IMG reference gene:2512953955~truncated by 11 aa;gbkey=CDS;product=hypothetical protein;protein_id=YP_352089.2;transl_table=11	24.404761904761916	22.50000000000001	19.200000000000006	7.833333333333336	7.500000000000002	2.202380952380952	11.3832298784853	-0.10406566245259	0.525214456292666	-0.198139371842807	0.842936021162726	0.922323271740146
sense	NC_007493.2	RefSeq	CDS	633928	634380	.	+	0	ID=cds614;Parent=gene642;Dbxref=InterPro:IPR000182,InterPro:IPR016181,Genbank:YP_352090.1,GeneID:3719428;Name=YP_352090.1;Note=IMG reference gene:2512953956~PFAM: Acetyltransferase (GNAT) family;gbkey=CDS;product=putative acetyltransferase;protein_id=YP_352090.1;transl_table=11	78.25	96.0	72.16666666666667	8.0	9.0	6.75	28.0451195124568	1.389633981924	0.385775498152261	3.60218310540689	0.000315555960807582	0.00281879692947203
sense	NC_007493.2	RefSeq	CDS	634619	635371	.	+	0	ID=cds615;Parent=gene643;Dbxref=InterPro:IPR002198,InterPro:IPR002347,InterPro:IPR016040,Genbank:YP_352091.1,GeneID:3719429;Name=YP_352091.1;Note=IMG reference gene:2512953957~PFAM: short chain dehydrogenase;gbkey=CDS;gene=linC;product=short chain dehydrogenase;protein_id=YP_352091.1;transl_table=11	15.833333333333334	19.149732620320854	9.5	3.2	1.6666666666666667	2.225490196078431	5.96504363180556	0.704115445295449	0.717576244895054	0.981241297081157	0.326473763543876	0.552309155957731
sense	NC_007493.2	RefSeq	CDS	635730	636584	.	+	0	ID=cds616;Parent=gene645;Dbxref=Genbank:YP_352093.1,GeneID:3719431;Name=YP_352093.1;Note=IMG reference gene:2512953959;gbkey=CDS;product=hypothetical protein;protein_id=YP_352093.1;transl_table=11	7.916666666666667	9.8	9.533333333333333	1.1428571428571428	1.2	0.09090909090909091	2.99583835531052	1.8439981660666	1.18683781388597	1.55370695514742	0.120254333292504	0.29881387198897
sense	NC_007493.2	RefSeq	CDS	637624	639057	.	+	0	ID=cds617;Parent=gene646;Dbxref=Genbank:YP_352096.2,GeneID:3719434;Name=YP_352096.2;Note=IMG reference gene:2512953960~extended by 19 aa;gbkey=CDS;product=ATPase;protein_id=YP_352096.2;transl_table=11	212.66666666666669	151.0	163.0	123.0	112.14285714285714	35.0	132.8308580121	-1.03031624172981	0.446244051091823	-2.30886269342738	0.0209512017492453	0.0861706596393151
sense	NC_007493.2	RefSeq	CDS	639534	641048	.	+	0	ID=cds618;Parent=gene647;Dbxref=Genbank:YP_352097.1,GeneID:3719435;Name=YP_352097.1;Note=IMG reference gene:2512953961;gbkey=CDS;product=hypothetical protein;protein_id=YP_352097.1;transl_table=11	328.66666666666663	253.14285714285714	239.14285714285714	25.0	30.0	40.45	98.1177628165528	1.15169210729448	0.258337438548712	4.45809215173941	8.26923535991155e-06	0.000113080942802412
sense	NC_007493.2	RefSeq	CDS	641167	642378	.	+	0	ID=cds619;Parent=gene648;Dbxref=Genbank:YP_352098.1,GeneID:3719436;Name=YP_352098.1;Note=IMG reference gene:2512953962;gbkey=CDS;product=hypothetical protein;protein_id=YP_352098.1;transl_table=11	534.25	438.1666666666667	380.0769230769231	45.5	47.5	41.5	155.423106520349	1.34219193748531	0.226145835710069	5.93507253083392	2.93715624323997e-09	7.65503544806777e-08
sense	NC_007493.2	RefSeq	CDS	642375	644180	.	+	0	ID=cds620;Parent=gene649;Dbxref=InterPro:IPR000594,InterPro:IPR009036,InterPro:IPR016040,Genbank:YP_352099.1,GeneID:3719437;Name=YP_352099.1;Note=IMG reference gene:2512953963~PFAM: ThiF family;gbkey=CDS;product=ThiF family protein;protein_id=YP_352099.1;transl_table=11	124.2	129.7	96.0	12.25	11.7	9.285714285714285	39.5149237064278	1.43456778823323	0.338264208634993	4.24096830705851	2.22557563865417e-05	0.000270900653745341
sense	NC_007493.2	RefSeq	CDS	644173	644691	.	+	0	ID=cds621;Parent=gene650;Dbxref=InterPro:IPR000555,Genbank:YP_352100.1,GeneID:3719438;Name=YP_352100.1;Note=IMG reference gene:2512953964~PFAM: Mov34/MPN/PAD-1 family;gbkey=CDS;product=putative metal-dependent protease of the PAD1/JAB1 superfamily;protein_id=YP_352100.1;transl_table=11	13.0	15.5	9.0	2125	2.2	4.0	5.65339172141072	0.279503076650367	0.700867119675838	0.398796103860089	0.69004344810334	0.834586392902073
sense	NC_007493.2	RefSeq	CDS	644846	645343	.	-	0	ID=cds622;Parent=gene651;Dbxref=Genbank:YP_352101.1,GeneID:3719439;Name=YP_352101.1;Note=IMG reference gene:2512953965;gbkey=CDS;product=hypothetical protein;protein_id=YP_352101.1;transl_table=11	5.642857142857143	12.5	8.75	1.0	0	0	2.58815509688055	2.68640459960976	1.36346074393707	1.97028378818785	0.0488058553739147	0.162667405902095
sense	NC_007493.2	RefSeq	CDS	645356	646165	.	-	0	ID=cds623;Parent=gene652;Dbxref=InterPro:IPR002477,Genbank:YP_352102.1,GeneID:3719440;Name=YP_352102.1;Note=IMG reference gene:2512953966;gbkey=CDS;product=hypothetical protein;protein_id=YP_352102.1;transl_table=11	0.6428571428571428	0	0.38095238095238093	0.14285714285714285	0.26785714285714285	125	0.0797455703883206	-1.00181359758785	4.0804728567969	-0.245514094259716	0.806058396430753	NA
sense	NC_007493.2	RefSeq	CDS	646220	647026	.	-	0	ID=cds624;Parent=gene653;Dbxref=InterPro:IPR012327,InterPro:IPR023095,Genbank:YP_352103.1,GeneID:3719441;Name=YP_352103.1;Note=IMG reference gene:2512953967~PFAM: D12 class N6 adenine-specific DNA methyltransferase;gbkey=CDS;product=N6 adenine-specific DNA methyltransferase%2C D12 class;protein_id=YP_352103.1;transl_table=11	2.511111111111111	1.9083333333333332	1.3678571428571429	0.25	0.25	1.5833333333333333	1.09302964091709	-0.366692263212335	1.54842756033752	-0.23681589801489	0.812799617503424	NA
sense	NC_007493.2	RefSeq	CDS	647330	648235	.	+	0	ID=cds625;Parent=gene654;Dbxref=InterPro:IPR000620,Genbank:YP_352104.1,GeneID:3719442;Name=YP_352104.1;Note=IMG reference gene:2512953968~PFAM: EamA-like transporter family;gbkey=CDS;product=putative transporter%2C RarD family%2C DMT superfamily;protein_id=YP_352104.1;transl_table=11	41.040909090909096	33.192857142857136	29.021428571428572	2.7	7825	7.916666666666667	14.4823814888008	0.480759546114295	0.469548414338045	1.02387641281263	0.30589365242336	0.531495219347882
sense	NC_007493.2	RefSeq	CDS	648306	648623	.	-	0	ID=cds626;Parent=gene655;Dbxref=Genbank:YP_352105.1,GeneID:3719443;Name=YP_352105.1;Note=IMG reference gene:2512953969;gbkey=CDS;product=hypothetical protein;protein_id=YP_352105.1;transl_table=11	1.0	1.0	0	0.5	0.3333333333333333	0	0.157994631232456	-0.159034294897294	3.28827364606004	-0.0483640694222168	0.961426094225536	NA
sense	NC_007493.2	RefSeq	CDS	648760	649077	.	-	0	ID=cds627;Parent=gene656;Dbxref=Genbank:YP_352106.1,GeneID:3719444;Name=YP_352106.1;Note=IMG reference gene:2512953970;gbkey=CDS;product=hypothetical protein;protein_id=YP_352106.1;transl_table=11	4.715909090909091	2.929166666666667	4.424242424242424	0.3333333333333333	1.0909090909090908	0.6742424242424243	1.61385914915456	0.637936586447619	1.31979784342782	0.483359318720169	0.628840628180163	0.797419350292952
sense	NC_007493.2	RefSeq	CDS	649102	649419	.	-	0	ID=cds628;Parent=gene657;Dbxref=Genbank:YP_352107.1,GeneID:3719445;Name=YP_352107.1;Note=IMG reference gene:2512953971;gbkey=CDS;product=hypothetical protein;protein_id=YP_352107.1;transl_table=11	5.408333333333333	1.642156862745098	2.9499999999999997	1125	0.5	0.8583333333333334	1.48424549668454	0.354501666313178	1.36428674136387	0.259843957699673	0.794984141877958	NA
sense	NC_007493.2	RefSeq	CDS	649426	650910	.	-	0	ID=cds629;Parent=gene658;Dbxref=Genbank:YP_352108.1,GeneID:3719446;Name=YP_352108.1;Note=IMG reference gene:2512953972;gbkey=CDS;product=hypothetical protein;protein_id=YP_352108.1;transl_table=11	2.6523809523809527	3.3690476190476186	2.047619047619048	3.0000000000000004	2.533333333333333	0.14285714285714285	2.6572129663465	-1.57363530266072	1.02587719294232	-1.53394121000719	0.125044116558926	0.306431857909521
sense	NC_007493.2	RefSeq	CDS	650926	651816	.	-	0	ID=cds630;Parent=gene659;Dbxref=Genbank:YP_352109.1,GeneID:3719447;Name=YP_352109.1;Note=IMG reference gene:2512953973;gbkey=CDS;product=hypothetical protein;protein_id=YP_352109.1;transl_table=11	2.463095238095238	1.4940476190476188	1.5785714285714285	0.5833333333333333	3.803571428571429	0.4523809523809524	2.02818962965727	-1.95367158787702	1.2294891514194	-1.5890108388688	0.112057945671527	0.28709988702119
sense	NC_007493.2	RefSeq	CDS	651816	656837	.	-	0	ID=cds631;Parent=gene660;Dbxref=Genbank:YP_352110.1,GeneID:3719448;Name=YP_352110.1;Note=IMG reference gene:2512953974;gbkey=CDS;product=putative phage tail tape measure protein;protein_id=YP_352110.1;transl_table=11	18.437394957983187	17.29130591630591	16.94319291819291	1.7023809523809523	10.105555555555554	5.572222222222223	9.97436676847032	-0.418058100388377	0.543725097139623	-0.768877696813441	0.441965918762384	0.658293477385657
sense	NC_007493.2	RefSeq	CDS	656961	657206	.	-	0	ID=cds632;Parent=gene661;Dbxref=Genbank:YP_352111.2,GeneID:3719449;Name=YP_352111.2;Note=IMG reference gene:2512953975~extended by 20 aa~non-canonical start codon;gbkey=CDS;product=hypothetical protein;protein_id=YP_352111.2;transl_table=11	1.0583333333333333	0.3333333333333333	1.5	0	0	0.5	0.26138274743394	0.539074338531636	2.83194654706201	0.190354701112172	0.849031191874464	NA
sense	NC_007493.2	RefSeq	CDS	657281	657667	.	-	0	ID=cds633;Parent=gene662;Dbxref=Genbank:YP_352112.1,GeneID:3719450;Name=YP_352112.1;Note=IMG reference gene:2512953976;gbkey=CDS;product=hypothetical protein;protein_id=YP_352112.1;transl_table=11	3.083333333333333	1.25	1.3333333333333333	1.7916666666666665	0.6666666666666666	3.0	2.33854163609369	-2.23103364519649	1.10010292839001	-2.02802264008295	0.0425579373851759	0.147523992739085
sense	NC_007493.2	RefSeq	CDS	657664	658107	.	-	0	ID=cds634;Parent=gene663;Dbxref=Genbank:YP_352113.1,GeneID:3719451;Name=YP_352113.1;Note=IMG reference gene:2512953977;gbkey=CDS;product=hypothetical protein;protein_id=YP_352113.1;transl_table=11	1.7817460317460316	4.87063492063492	3.719047619047619	0.2	2.126190476190476	0.9968253968253968	1.84499221049666	-0.0701649009330569	1.19577202218786	-0.058677490049214	0.953208988777487	0.97747676892689
sense	NC_007493.2	RefSeq	CDS	658117	658497	.	-	0	ID=cds635;Parent=gene664;Dbxref=InterPro:IPR021508,Genbank:YP_352114.1,GeneID:3719452;Name=YP_352114.1;Note=IMG reference gene:2512953978~PFAM: Protein of unknown function (DUF3168);gbkey=CDS;product=Protein of unknown function (DUF3168);protein_id=YP_352114.1;transl_table=11	0	0.3333333333333333	0	0	1.5	0	0.627743301637583	-3.79398518425696	2.65124671122207	-1.43101928922645	0.15242468694051	NA
sense	NC_007493.2	RefSeq	CDS	658501	659058	.	-	0	ID=cds636;Parent=gene665;Dbxref=InterPro:IPR006967,Genbank:YP_352115.1,GeneID:3719453;Name=YP_352115.1;Note=IMG reference gene:2512953979~PFAM: Bacteriophage protein of unknown function (DUF646);gbkey=CDS;product=Bacteriophage protein of unknown function (DUF646);protein_id=YP_352115.1;transl_table=11	1.0	0.1111111111111111	1.0833333333333333	0.5333333333333333	2.25	0.1111111111111111	1.15163310826443	-2.54300451362065	1.65738420359774	-1.53434822662148	0.124944007252399	NA
sense	NC_007493.2	RefSeq	CDS	659058	659390	.	-	0	ID=cds637;Parent=gene666;Dbxref=InterPro:IPR008767,Genbank:YP_352116.1,GeneID:3719454;Name=YP_352116.1;Note=IMG reference gene:2512953980~PFAM: Phage head-tail joining protein~TIGRFAM: phage head-tail adaptor%2C putative%2C SPP1 family;gbkey=CDS;product=phage head-tail adaptor%2C putative%2C SPP1 family;protein_id=YP_352116.1;transl_table=11	0	1.75	2.2	2.75	2.333333333333333	0.2	2.02585554351861	-2.30468141743496	1.30785966116888	-1.7621779200493	0.0780392414246716	0.22462052772125
sense	NC_007493.2	RefSeq	CDS	659387	659728	.	-	0	ID=cds638;Parent=gene667;Dbxref=Genbank:YP_352117.1,GeneID:3719455;Name=YP_352117.1;Note=IMG reference gene:2512953981;gbkey=CDS;product=hypothetical protein;protein_id=YP_352117.1;transl_table=11	0.3333333333333333	2.0	1.0	0	0.25	0	0.24731671021108	0.473824818121	2.86370440846181	0.165458703321795	0.868582951747281	NA
sense	NC_007493.2	RefSeq	CDS	659725	660159	.	-	0	ID=cds639;Parent=gene668;Dbxref=Genbank:YP_352118.1,GeneID:3719456;Name=YP_352118.1;Note=IMG reference gene:2512953982;gbkey=CDS;product=putative TolA;protein_id=YP_352118.1;transl_table=11	125	0.3333333333333333	0.5435897435897435	0	0	0.5	0.0908185885228099	-1.00181359758785	4.0804728567969	-0.245514094259716	0.806058396430753	NA
sense	NC_007493.2	RefSeq	CDS	660230	661531	.	-	0	ID=cds640;Parent=gene669;Dbxref=InterPro:IPR006444,Genbank:YP_352119.1,GeneID:3719457;Name=YP_352119.1;Note=IMG reference gene:2512953983~PFAM: Phage capsid family~TIGRFAM: phage major capsid protein%2C HK97 family;gbkey=CDS;product=putative prophage LambdaSo%2C major capsid protein%2C HK97 family;protein_id=YP_352119.1;transl_table=11	10.440079365079363	15.166666666666664	17.81904761904763	16.452380952380956	15.226190476190482	5.142857142857143	15.4834018845417	-1.7142400981685	0.532451124536878	-3.21952573517341	0.00128402834741447	0.00926563778166838
sense	NC_007493.2	RefSeq	CDS	661544	662383	.	-	0	ID=cds641;Parent=gene670;Dbxref=InterPro:IPR001907,Genbank:YP_352120.1,GeneID:3719458;Name=YP_352120.1;Note=IMG reference gene:2512953984~PFAM: Clp protease;gbkey=CDS;product=putative ClpP-like protease;protein_id=YP_352120.1;transl_table=11	5.95	6.7	5.75	0.2	1.0	2.45	2.49147624973557	0.71392990049186	1.07797314103763	0.662289136262385	0.507785937834585	0.710921706940942
sense	NC_007493.2	RefSeq	CDS	662380	663630	.	-	0	ID=cds642;Parent=gene671;Dbxref=InterPro:IPR006427,InterPro:IPR006944,Genbank:YP_352121.1,GeneID:3719459;Name=YP_352121.1;Note=IMG reference gene:2512953985~PFAM: Phage portal protein~TIGRFAM: phage portal protein%2C HK97 family;gbkey=CDS;product=putative phage portal protein%2C HK97 family;protein_id=YP_352121.1;transl_table=11	4.666666666666667	3.090909090909091	5.090909090909091	0	0.7539682539682538	0.14285714285714285	1.40143962790685	1.64213397204092	1.48216475390052	1.10792944422637	0.267892288235343	NA
sense	NC_007493.2	RefSeq	CDS	663630	665339	.	-	0	ID=cds643;Parent=gene672;Dbxref=InterPro:IPR005021,Genbank:YP_352122.1,GeneID:3719460;Name=YP_352122.1;Note=IMG reference gene:2512953986~PFAM: Phage Terminase;gbkey=CDS;product=Putative Phage-related terminase;protein_id=YP_352122.1;transl_table=11	15.2	10.3015873015873	17.943589743589744	4.333333333333333	4.5	4.166666666666667	7.49515039089685	-0.10870840885081	0.61767897178609	-0.175994997104187	0.860297872834088	0.93053897808425
sense	NC_007493.2	RefSeq	CDS	665341	665817	.	-	0	ID=cds644;Parent=gene673;Dbxref=Genbank:YP_352123.1,GeneID:3719461;Name=YP_352123.1;Note=IMG reference gene:2512953987;gbkey=CDS;product=hypothetical protein;protein_id=YP_352123.1;transl_table=11	0.5	2.0833333333333335	0.75	0.25	0	0.75	0.550554819981604	-0.487582374031758	2.06982549034542	-0.235566899869606	0.813768760742663	NA
sense	NC_007493.2	RefSeq	CDS	665860	666759	.	-	0	ID=cds645;Parent=gene674;Dbxref=InterPro:IPR002711,InterPro:IPR003615,InterPro:IPR007087,Genbank:YP_352124.1,GeneID:3719462;Name=YP_352124.1;Note=IMG reference gene:2512953988~PFAM: HNH endonuclease;gbkey=CDS;product=Putative Phage-related Holin protein;protein_id=YP_352124.1;transl_table=11	5.347619047619048	6.5	4.5	0	0	3.590909090909091	2.44444901017975	-0.0324944684027983	1.11760637972156	-0.0290750562920854	0.976804729580814	0.987437001665552
sense	NC_007493.2	RefSeq	CDS	666866	667528	.	-	0	ID=cds646;Parent=gene675;Dbxref=Genbank:YP_352125.1,GeneID:3719463;Name=YP_352125.1;Note=IMG reference gene:2512953989;gbkey=CDS;product=hypothetical protein;protein_id=YP_352125.1;transl_table=11	5.366666666666667	6.007575757575758	2.0	2.0	0.25	0	1.75651068948346	0.682396413693501	1.36101779125038	0.501386843052638	0.616098897551145	0.791934655274491
sense	NC_007493.2	RefSeq	CDS	667525	668103	.	-	0	ID=cds647;Parent=gene676;Dbxref=Genbank:YP_352126.2,GeneID:3719464;Name=YP_352126.2;Note=IMG reference gene:2512953990;gbkey=CDS;product=hypothetical protein;protein_id=YP_352126.2;transl_table=11	0.961111111111111	0.7916666666666666	4.1454545454545455	0	0.5833333333333333	0.15277777777777776	0.835140636142487	0.562873145738721	1.75751047154648	0.320267306995579	0.74876570419969	NA
sense	NC_007493.2	RefSeq	CDS	668301	668951	.	-	0	ID=cds648;Parent=gene677;Dbxref=Genbank:YP_352127.2,GeneID:3719465;Name=YP_352127.2;Note=IMG reference gene:2512953991~truncated by 11 aa;gbkey=CDS;product=hypothetical protein;protein_id=YP_352127.2;transl_table=11	7.055555555555555	5.500000000000001	2.6166666666666667	0	0.2361111111111111	1.0909090909090908	1.60340723312201	1.9135186157293	1.45061240406724	1.31911088748736	0.187132043838003	0.393100990729453
sense	NC_007493.2	RefSeq	CDS	668991	669542	.	-	0	ID=cds649;Parent=gene678;Dbxref=InterPro:IPR015235,Genbank:YP_352128.2,GeneID:3719466;Name=YP_352128.2;Note=IMG reference gene:2512953992~PFAM: Domain of unknown function (DUF1937)~truncated by 28 aa;gbkey=CDS;product=protein of unknown function (DUF1937);protein_id=YP_352128.2;transl_table=11	1.4999999999999998	0.9242424242424242	1.7499999999999998	1.3333333333333333	1.0	1.0416666666666665	1.3100672165831	-1.53555880457634	1.35846425659711	-1.13036378919741	0.258322965730973	NA
sense	NC_007493.2	RefSeq	CDS	669539	669787	.	-	0	ID=cds650;Parent=gene679;Dbxref=Genbank:YP_008686494.1,GeneID:17312330;Name=YP_008686494.1;Note=IMG reference gene:2512953993~new gene;gbkey=CDS;product=hypothetical protein;protein_id=YP_008686494.1;transl_table=11	0.5	1.1666666666666667	0	0	0.3333333333333333	0.3333333333333333	0.0782490608441352	-1.00181359758785	4.0804728567969	-0.245514094259716	0.806058396430753	NA
sense	NC_007493.2	RefSeq	CDS	669784	670122	.	-	0	ID=cds651;Parent=gene680;Dbxref=Genbank:YP_352129.1,GeneID:3719467;Name=YP_352129.1;Note=IMG reference gene:2512953994;gbkey=CDS;product=hypothetical protein;protein_id=YP_352129.1;transl_table=11	0.8333333333333333	2.0	0.3333333333333333	0.5	1.0	0	0.550115342895383	-0.525933518928168	2.06189860019737	-0.255072445792351	0.798667145478801	NA
sense	NC_007493.2	RefSeq	CDS	670398	670748	.	+	0	ID=cds652;Parent=gene681;Dbxref=InterPro:IPR001387,InterPro:IPR010982,Genbank:YP_352130.1,GeneID:3719468;Name=YP_352130.1;Note=IMG reference gene:2512953995~PFAM: Helix-turn-helix;gbkey=CDS;product=Putative Transcriptional regulator;protein_id=YP_352130.1;transl_table=11	37.0	42.0	53.0	10.0	4.0	11.0	19.1747941394385	0.447312279246171	0.459111431027532	0.974300026128835	0.329907591694885	0.55578348654099
sense	NC_007493.2	RefSeq	CDS	671194	671391	.	+	0	ID=cds653;Parent=gene682;Dbxref=Genbank:YP_008686495.1,GeneID:17312331;Name=YP_008686495.1;Note=IMG reference gene:2512953996~new gene;gbkey=CDS;product=hypothetical protein;protein_id=YP_008686495.1;transl_table=11	0.16666666666666666	0.16666666666666666	0	0	0.5588235294117647	0.1111111111111111	0.313871650818791	-2.9253942501063	3.28353405657335	-0.89092855432698	0.37296750040436	NA
sense	NC_007493.2	RefSeq	CDS	671388	671720	.	+	0	ID=cds654;Parent=gene683;Dbxref=Genbank:YP_352132.1,GeneID:3719470;Name=YP_352132.1;Note=IMG reference gene:2512953997;gbkey=CDS;product=hypothetical protein;protein_id=YP_352132.1;transl_table=11	0	0	0.05	0	0.8333333333333333	0	0.313871650818791	-2.9253942501063	3.28353405657335	-0.89092855432698	0.37296750040436	NA
sense	NC_007493.2	RefSeq	CDS	671720	672115	.	+	0	ID=cds655;Parent=gene684;Dbxref=InterPro:IPR018753,Genbank:YP_352133.2,GeneID:3719471;Name=YP_352133.2;Note=IMG reference gene:2512953998~PFAM: Uncharacterized protein conserved in bacteria (DUF2312);gbkey=CDS;product=hypothetical protein;protein_id=YP_352133.2;transl_table=11	0.5111111111111111	0.2	1.1409090909090909	0.3333333333333333	0	0	0.17056415891113	-0.0720021022538533	3.22692284808285	-0.0223129295751928	0.982198335140992	NA
sense	NC_007493.2	RefSeq	CDS	672238	674049	.	+	0	ID=cds656;Parent=gene685;Dbxref=InterPro:IPR003115,Genbank:YP_352134.1,GeneID:3719472;Name=YP_352134.1;Note=IMG reference gene:2512953999~PFAM: ParB-like nuclease domain~TIGRFAM: ParB-like partition proteins;gbkey=CDS;product=ParB family protein;protein_id=YP_352134.1;transl_table=11	5.587896825396825	4.710912698412697	4.557575757575758	0.29166666666666663	3.4611111111111112	2.4722222222222223	2.87190284116207	-0.268448443769401	0.945619570264596	-0.283886302918082	0.776497513541496	0.887616524767249
sense	NC_007493.2	RefSeq	CDS	674046	674135	.	+	0	ID=cds657;Parent=gene686;Dbxref=Genbank:YP_008686496.1,GeneID:17312332;Name=YP_008686496.1;Note=IMG reference gene:2512954000~new gene;gbkey=CDS;product=hypothetical protein;protein_id=YP_008686496.1;transl_table=11	0	0	0	0	0	0	0	NA	NA	NA	NA	NA
sense	NC_007493.2	RefSeq	CDS	674125	674355	.	+	0	ID=cds658;Parent=gene687;Dbxref=Genbank:YP_352135.1,GeneID:3719473;Name=YP_352135.1;Note=IMG reference gene:2512954001;gbkey=CDS;product=hypothetical protein;protein_id=YP_352135.1;transl_table=11	3.5	9.75	6.052631578947368	0	1.5	0	2.27412772276908	1.36145500316609	1.2901950130799	1.05523195281625	0.291319253843398	0.516984715899392
sense	NC_007493.2	RefSeq	CDS	674355	675380	.	+	0	ID=cds659;Parent=gene688;Dbxref=InterPro:IPR002104,InterPro:IPR011010,InterPro:IPR013762,Genbank:YP_352136.1,GeneID:3719474;Name=YP_352136.1;Note=IMG reference gene:2512954002~PFAM: Phage integrase family;gbkey=CDS;product=Putative Tyrosine recombinase;protein_id=YP_352136.1;transl_table=11	11.558823529411764	11.726190476190476	6.166666666666667	2.5	0.5	2.0833333333333335	3.7539746208988	0.923618611575152	0.935605332866965	0.987188271730899	0.323550350283821	0.549952846032296
sense	NC_007493.2	RefSeq	tRNA	675414	675490	.	-	.	ID=rna13;Parent=gene689;Dbxref=GeneID:3719475;Note=IMG reference gene:2512954003;gbkey=tRNA;product=tRNA-Arg	739.4206349206349	810.7928571428572	819.5833333333335	1068.6250000000002	1047.0773809523812	575.1623015873016	1077.55385638369	-2.16122385503391	0.302082701169069	-7.15441118167278	8.40328334049097e-13	3.85160145385538e-11
sense	NC_007493.2	RefSeq	CDS	675534	676004	.	-	0	ID=cds660;Parent=gene690;Dbxref=InterPro:IPR000182,InterPro:IPR016181,Genbank:YP_352137.1,GeneID:3719476;Name=YP_352137.1;Note=IMG reference gene:2512954004~PFAM: Acetyltransferase (GNAT) family;gbkey=CDS;product=putative acetyltransferase%2C GNAT family;protein_id=YP_352137.1;transl_table=11	15.0	10.333333333333334	10.0	0	5.0	0	4.45621830358822	0.853369851055579	0.940341901204161	0.907510183224624	0.364137066903144	0.588365189560138
sense	NC_007493.2	RefSeq	CDS	676321	676632	.	-	0	ID=cds661;Parent=gene691;Dbxref=InterPro:IPR006885,Genbank:YP_352138.1,GeneID:3719477;Name=YP_352138.1;Note=IMG reference gene:2512954005~PFAM: ETC complex I subunit conserved region;gbkey=CDS;product=putative NADH-ubiquinone oxidoreductase-related protein;protein_id=YP_352138.1;transl_table=11	98.25	119.25	89.5	20.0	20.0	29.2	47.4382282595957	0.190052160592024	0.281761802137161	0.67451357547574	0.499984857890242	0.703842763660732
sense	NC_007493.2	RefSeq	CDS	676888	679071	.	+	0	ID=cds662;Parent=gene692;Dbxref=InterPro:IPR001650,InterPro:IPR001943,InterPro:IPR004807,InterPro:IPR006935,InterPro:IPR009055,InterPro:IPR014001,InterPro:IPR014021,Genbank:YP_352139.1,GeneID:3719478;Name=YP_352139.1;Note=IMG reference gene:2512954006~PFAM: Helicase conserved C-terminal domain%3B UvrB/uvrC motif%3B Type III restriction enzyme%2C res subunit%3B Ultra-violet resistance protein B~TI…	100.66666666666667	112.61666666666665	110.89209956709958	17.476190476190474	27.416666666666668	26.0	49.3425712479477	0.261776147531154	0.282049436489972	0.928121505183227	0.353344545519358	0.579977241176007
sense	NC_007493.2	RefSeq	CDS	679410	680123	.	+	0	ID=cds663;Parent=gene693;Dbxref=Genbank:YP_352140.1,GeneID:3719517;Name=YP_352140.1;Note=IMG reference gene:2512954007;gbkey=CDS;product=hypothetical protein;protein_id=YP_352140.1;transl_table=11	13.533333333333333	14.208823529411763	13.75	4.15	15.566666666666666	4.1	11.1315865196193	-1.14447855651943	0.583775705378025	-1.96047650831636	0.0499401211069083	0.165537179489532
sense	NC_007493.2	RefSeq	CDS	680129	680401	.	-	0	ID=cds664;Parent=gene694;Dbxref=Genbank:YP_352141.1,GeneID:3719518;Name=YP_352141.1;Note=IMG reference gene:2512954008;gbkey=CDS;product=hypothetical protein;protein_id=YP_352141.1;transl_table=11	34.77777777777778	45.5	30.333333333333332	17.753968253968253	29.11111111111111	22.5	31.248487365685	-1.27987794902799	0.328111119848665	-3.90074542313078	9.58969533765718e-05	0.00100367110573338
sense	NC_007493.2	RefSeq	CDS	680502	680819	.	-	0	ID=cds665;Parent=gene695;Dbxref=InterPro:IPR007138,InterPro:IPR011008,Genbank:YP_352142.1,GeneID:3719519;Name=YP_352142.1;Note=IMG reference gene:2512954009~PFAM: Antibiotic biosynthesis monooxygenase;gbkey=CDS;product=Putative Antibiotic biosynthesis monooxygenase;protein_id=YP_352142.1;transl_table=11	43.0	41.25	41.14285714285714	64.16666666666667	55.0	32.33333333333333	59.9402349122384	-2.25346516202164	0.342718872244719	-6.57525845385178	4.85687290043091e-11	1.61393886481319e-09
sense	NC_007493.2	RefSeq	CDS	680942	681202	.	+	0	ID=cds666;Parent=gene696;Dbxref=Genbank:YP_352143.1,GeneID:3719520;Name=YP_352143.1;Note=IMG reference gene:2512954010;gbkey=CDS;product=hypothetical protein;protein_id=YP_352143.1;transl_table=11	37.85	36.58333333333333	22.333333333333332	10.0	11.5	19.25	20.9847962461136	-0.724370825056471	0.392339483548008	-1.84628581988699	0.0648507155874622	0.197976479807932
sense	NC_007493.2	RefSeq	CDS	681456	681599	.	+	0	ID=cds667;Parent=gene697;Dbxref=InterPro:IPR012556,Genbank:YP_352144.1,GeneID:3719521;Name=YP_352144.1;Note=IMG reference gene:2512954011~PFAM: Entericidin EcnA/B family;gbkey=CDS;product=entericidin EcnA/B family protein;protein_id=YP_352144.1;transl_table=11	33.25	25.25	23.5	14.0	8.11111111111111	11.0	17.5606279505115	-0.659599901051851	0.415472827949389	-1.58758854172817	0.112379410895822	0.287701681361184
sense	NC_007493.2	RefSeq	CDS	681637	683445	.	-	0	ID=cds668;Parent=gene698;Dbxref=InterPro:IPR000640,InterPro:IPR000795,InterPro:IPR006297,InterPro:IPR009022,InterPro:IPR013842,Genbank:YP_352145.2,GeneID:3719522;Name=YP_352145.2;Note=IMG reference gene:2512954012~PFAM: Elongation factor Tu domain 2%3B Elongation factor G C-terminus%3B Elongation factor Tu GTP binding domain%3B GTP-binding protein LepA C-terminus~TIGRFAM: GTP-binding protein LepA…	285.8095238095238	301.4950396825397	289.08095238095234	49.59523809523811	68.45	71.0904761904762	133.146232963407	0.257745663498192	0.202498166138226	1.27282961823098	0.20307850864288	0.411984056300543
sense	NC_007493.2	RefSeq	tRNA	683844	683918	.	-	.	ID=rna14;Parent=gene699;Dbxref=GeneID:3719523;Note=IMG reference gene:2512954013;gbkey=tRNA;product=tRNA-Gly	61941.01495726509	74731.52182539637	70076.08724053686	178257.1297008589	188708.26111111525	64147.631349206575	158816.412332883	-3.0460820781911	0.401853588874425	-7.58007931874653	3.45343764142673e-14	1.92870139201025e-12
sense	NC_007493.2	RefSeq	CDS	684372	687836	.	-	0	ID=cds669;Parent=gene700;Dbxref=InterPro:IPR000089,InterPro:IPR000891,InterPro:IPR001882,InterPro:IPR003379,InterPro:IPR005479,InterPro:IPR005481,InterPro:IPR005482,InterPro:IPR005930,InterPro:IPR011053,InterPro:IPR011054,InterPro:IPR011761,InterPro:IPR011764,InterPro:IPR013785,InterPro:IPR013815,InterPro:IPR013816,InterPro:IPR013817,InterPro:IPR016185,Genbank:YP_352146.1,GeneID:3719524;Name=YP_3…	412.0673493173494	392.6562271062271	383.572771672772	101.99020146520155	125.71794871794877	133.62576312576306	214.702344683913	-0.241231240705467	0.171540159387051	-1.40626685650426	0.159644898011777	0.35685977340842
sense	NC_007493.2	RefSeq	CDS	688019	690370	.	+	0	ID=cds670;Parent=gene701;Dbxref=InterPro:IPR000212,InterPro:IPR013986,InterPro:IPR014016,InterPro:IPR014017,InterPro:IPR018260,Genbank:YP_352147.1,GeneID:3719525;Name=YP_352147.1;Note=IMG reference gene:2512954015~PFAM: UvrD/REP helicase;gbkey=CDS;product=ATP-dependent DNA helicase%2C Rep family;protein_id=YP_352147.1;transl_table=11	116.67499999999998	131.7761904761905	127.2	22.64285714285713	30.049999999999997	30.75	58.1360893341676	0.206176240367661	0.259769584447493	0.793688917839166	0.427376553413252	0.644507504875078
sense	NC_007493.2	RefSeq	CDS	690391	691536	.	-	0	ID=cds671;Parent=gene702;Dbxref=InterPro:IPR004711,Genbank:YP_352148.1,GeneID:3719526;Name=YP_352148.1;Note=IMG reference gene:2512954016~PFAM: Benzoate membrane transport protein~TIGRFAM: benzoate transporter;gbkey=CDS;product=Putative benzoate transporter%2C BenE;protein_id=YP_352148.1;transl_table=11	41.34166666666667	52.75787545787547	36.49999999999999	2.942857142857143	4.533333333333335	5.6	15.1350016533457	1.25071214035452	0.497466189779353	2.51416511523981	0.0119314558066177	0.0566829127278591
sense	NC_007493.2	RefSeq	CDS	692457	692672	.	-	0	ID=cds672;Parent=gene703;Dbxref=InterPro:IPR009506,Genbank:YP_352149.1,GeneID:3719527;Name=YP_352149.1;Note=IMG reference gene:2512954017~PFAM: Domain of unknown function (DUF1127);gbkey=CDS;product=protein of unknown function DUF1127;protein_id=YP_352149.1;transl_table=11	1447.9761904761904	1493.7	1234.517156862745	131.5	150.0	283.5	524.375995945218	0.93605388723344	0.272632037169265	3.43339651844469	0.000596069686301818	0.00484288402831526
sense	NC_007493.2	RefSeq	CDS	692942	694003	.	+	0	ID=cds673;Parent=gene704;Dbxref=InterPro:IPR000808,InterPro:IPR019591,Genbank:YP_352150.1,GeneID:3719528;Name=YP_352150.1;Note=IMG reference gene:2512954018~PFAM: ParA/MinD ATPase like%3B Anion-transporting ATPase;gbkey=CDS;product=Putative Mrp (Multidrug resistance-associated proteins) family protein;protein_id=YP_352150.1;transl_table=11	77.43333333333334	86.6	63.86666666666667	8.36111111111111	13.666666666666666	21.583333333333336	32.6525135869406	0.417180856305025	0.348843263602187	1.19589769914769	0.231736483157556	0.448622390639416
sense	NC_007493.2	RefSeq	CDS	694904	695410	.	+	0	ID=cds674;Parent=gene705;Dbxref=InterPro:IPR003444,InterPro:IPR020603,Genbank:YP_352151.1,GeneID:3719529;Name=YP_352151.1;Note=IMG reference gene:2512954019~PFAM: MraZ protein~TIGRFAM: mraZ protein;gbkey=CDS;product=Putative MraZ protein;protein_id=YP_352151.1;transl_table=11	235.00000000000003	190.25	200.61111111111111	12.0	14.333333333333334	25.25	68.0771305230406	1.66522115347768	0.30982157236998	5.37477471545822	7.66784930211782e-08	1.57285575499614e-06
sense	NC_007493.2	RefSeq	CDS	695414	696409	.	+	0	ID=cds675;Parent=gene706;Dbxref=InterPro:IPR002903,Genbank:YP_352152.1,GeneID:3719530;Name=YP_352152.1;Note=IMG reference gene:2512954020~PFAM: MraW methylase family~TIGRFAM: S-adenosyl-methyltransferase MraW;gbkey=CDS;product=methyltransferase MraW/YabC;protein_id=YP_352152.1;transl_table=11	69.395670995671	63.15430402930403	44.261904761904766	7.0	15.253571428571426	14.285714285714286	25.8548409180575	0.325687298347954	0.372114233583803	0.875234723518327	0.381446203407792	0.603736953524217
sense	NC_007493.2	RefSeq	CDS	696410	696769	.	+	0	ID=cds676;Parent=gene707;Dbxref=Genbank:YP_352153.1,GeneID:3719531;Name=YP_352153.1;Note=IMG reference gene:2512954021;gbkey=CDS;product=Putative FtsL;protein_id=YP_352153.1;transl_table=11	46.5	46.0	33.25	5.0	8.0	7.0	16.6650346714683	0.677047999174386	0.439337487233765	1.54106585221611	0.123300759695383	0.303952837142253
sense	NC_007493.2	RefSeq	CDS	696766	698559	.	+	0	ID=cds677;Parent=gene708;Dbxref=InterPro:IPR001460,InterPro:IPR005311,InterPro:IPR012338,Genbank:YP_352154.1,GeneID:3719532;Name=YP_352154.1;Note=IMG reference gene:2512954022~PFAM: Penicillin binding protein transpeptidase domain%3B Penicillin-binding Protein dimerisation domain;gbkey=CDS;gene=ftsI;product=Cell division protein FtsI/penicillin-binding protein 2;protein_id=YP_352154.1;transl_tabl…	117.6190476190476	97.68333333333334	70.71428571428572	12.142857142857142	23.5	23675	42.5770470803987	0.295468767922741	0.327083578390272	0.903343327038544	0.366343708128235	0.589752249015356
sense	NC_007493.2	RefSeq	CDS	698574	700061	.	+	0	ID=cds678;Parent=gene709;Dbxref=InterPro:IPR000713,InterPro:IPR004101,InterPro:IPR005761,InterPro:IPR013221,Genbank:YP_352155.1,GeneID:3719533;Name=YP_352155.1;Note=IMG reference gene:2512954023~PFAM: Mur ligase family%2C glutamate ligase domain%3B Mur ligase family%2C catalytic domain%3B Mur ligase middle domain~TIGRFAM: UDP-N-acetylmuramyl-tripeptide synthetase;gbkey=CDS;gene=murE;product=UDP-N…	61.30122655122655	60.86666666666667	41.362637362637365	11.342857142857142	7.342857142857143	7.111111111111111	21.5675850836131	0.725299208292362	0.410640193358113	1.76626453041785	0.0773514793226336	0.223609365627761
sense	NC_007493.2	RefSeq	CDS	700150	701583	.	+	0	ID=cds679;Parent=gene710;Dbxref=InterPro:IPR000713,InterPro:IPR004101,InterPro:IPR005863,InterPro:IPR013221,Genbank:YP_352156.1,GeneID:3719534;Name=YP_352156.1;Note=IMG reference gene:2512954024~PFAM: Mur ligase family%2C glutamate ligase domain%3B Mur ligase family%2C catalytic domain%3B Mur ligase middle domain~TIGRFAM: UDP-N-acetylmuramoyl-tripeptide--D-alanyl-D-alanine ligase;gbkey=CDS;gene=m…	62.18644688644689	41.05311355311355	44.65396825396826	10.242857142857144	9.083333333333332	17.5	24.0556606526075	0.0431963327898623	0.393085881144826	0.10989031878748	0.912496360531056	0.956236331139924
sense	NC_007493.2	RefSeq	CDS	701596	702678	.	+	0	ID=cds680;Parent=gene711;Dbxref=InterPro:IPR000715,InterPro:IPR003524,InterPro:IPR018480,Genbank:YP_352157.1,GeneID:3719535;Name=YP_352157.1;Note=IMG reference gene:2512954025~PFAM: Phospho-N-acetylmuramoyl-pentapeptide-transferase signature 1%3B Glycosyl transferase family 4~TIGRFAM: phospho-N-acetylmuramoyl-pentapeptide-transferase;gbkey=CDS;gene=mraY;product=Phospho-N-acetylmuramoyl-pentapepti…	82.99285714285715	80.58333333333333	62.2	15.0	10.11111111111111	23.666666666666668	34.3041246174359	0.240127872454537	0.343343884466621	0.699380077287737	0.48431453504441	0.69207222033494
sense	NC_007493.2	RefSeq	CDS	702775	703356	.	+	0	ID=cds681;Parent=gene712;Dbxref=InterPro:IPR007055,Genbank:YP_352158.1,GeneID:3719573;Name=YP_352158.1;Note=IMG reference gene:2512954026~PFAM: Putative phospholipid-binding domain;gbkey=CDS;product=putative periplasmic or secreted lipoprotein;protein_id=YP_352158.1;transl_table=11	12.0	7.333333333333334	7.0	1.6666666666666665	4.333333333333333	1.1666666666666667	4.40579639870558	-0.0753902707112505	0.790401145913174	-0.0953822892351072	0.924011183078399	0.962083396951127
sense	NC_007493.2	RefSeq	CDS	703789	705186	.	+	0	ID=cds682;Parent=gene713;Dbxref=InterPro:IPR004101,InterPro:IPR005762,InterPro:IPR013221,InterPro:IPR016040,Genbank:YP_352159.1,GeneID:3719574;Name=YP_352159.1;Note=IMG reference gene:2512954027~PFAM: Mur ligase family%2C glutamate ligase domain%3B Mur ligase middle domain~TIGRFAM: UDP-N-acetylmuramoylalanine--D-glutamate ligase;gbkey=CDS;gene=murD;product=UDP-N-acetylmuramoylalanine--D-glutamate…	113.77857142857144	103.56904761904761	87075	15.309523809523808	15.743589743589745	21625	42.1231840973309	0.560984402181908	0.296844989042351	1.88982271181904	0.0587816749616377	0.184798018824524
sense	NC_007493.2	RefSeq	CDS	705243	705713	.	+	0	ID=cds683;Parent=gene714;Dbxref=InterPro:IPR006913,InterPro:IPR011057,Genbank:YP_352160.1,GeneID:3719575;Name=YP_352160.1;Note=IMG reference gene:2512954028~PFAM: Glutathione-dependent formaldehyde-activating enzyme;gbkey=CDS;product=hypothetical protein;protein_id=YP_352160.1;transl_table=11	24.5	15.5	21.0	2.0	6.0	6.5	9.48237888077218	0.175956678744474	0.562787440368353	0.312652106502781	0.754544985975416	0.875931174985609
sense	NC_007493.2	RefSeq	CDS	706067	706537	.	-	0	ID=cds684;Parent=gene715;Dbxref=InterPro:IPR013538,Genbank:YP_352161.2,GeneID:3719576;Name=YP_352161.2;Note=IMG reference gene:2512954029~PFAM: Activator of Hsp90 ATPase homolog 1-like protein~truncated by 12 aa;gbkey=CDS;product=hypothetical protein;protein_id=YP_352161.2;transl_table=11	5.5	6.7	3.25	0	0	1.0	1.60191072357782	1.91236143839064	1.45024871058872	1.31864377773819	0.187288230865574	0.393100990729453
sense	NC_007493.2	RefSeq	CDS	706714	707880	.	+	0	ID=cds685;Parent=gene716;Dbxref=InterPro:IPR001182,Genbank:YP_352162.1,GeneID:3719577;Name=YP_352162.1;Note=IMG reference gene:2512954030~PFAM: Cell cycle protein~TIGRFAM: cell division protein FtsW;gbkey=CDS;gene=ftsW;product=cell division protein FtsW;protein_id=YP_352162.1;transl_table=11	496.14285714285717	531.4761904761906	477.28333333333336	134.16666666666666	148.27777777777777	198.11111111111111	278.264307795873	-0.308176311087456	0.18114890180347	-1.70123201421226	0.0888994284868348	0.245145064678259
sense	NC_007493.2	RefSeq	CDS	707882	708976	.	+	0	ID=cds686;Parent=gene717;Dbxref=InterPro:IPR004276,InterPro:IPR007235,Genbank:YP_352163.1,GeneID:3719578;Name=YP_352163.1;Note=IMG reference gene:2512954031~PFAM: Glycosyltransferase family 28 N-terminal domain%3B Glycosyltransferase family 28 C-terminal domain~TIGRFAM: undecaprenyldiphospho-muramoylpentapeptide beta-N-acetylglucosaminyltransferase;gbkey=CDS;gene=murG;product=UDP-N-acetylglucosam…	122.33333333333334	147.11111111111111	121.7	12.309523809523808	19.5	18.444444444444443	48.2870660960796	1.00801410185163	0.298216654605287	3.38014019768887	0.000724488639240128	0.00571875367391568
sense	NC_007493.2	RefSeq	CDS	708973	710385	.	+	0	ID=cds687;Parent=gene718;Dbxref=InterPro:IPR000713,InterPro:IPR004101,InterPro:IPR005758,InterPro:IPR013221,InterPro:IPR016040,Genbank:YP_352164.1,GeneID:3719579;Name=YP_352164.1;Note=IMG reference gene:2512954032~PFAM: Mur ligase family%2C glutamate ligase domain%3B Mur ligase family%2C catalytic domain%3B Mur ligase middle domain~TIGRFAM: UDP-N-acetylmuramate--alanine ligase;gbkey=CDS;gene=murC…	156.1583333333333	152.7595238095238	158.69502801120447	28.874242424242425	44.992156862745105	32.95	73.230096557886	0.173153275565722	0.252853622048551	0.684796500690325	0.493472343837769	0.698682828535538
sense	NC_007493.2	RefSeq	CDS	710399	710653	.	+	0	ID=cds688;Parent=gene719;Dbxref=InterPro:IPR018919,Genbank:YP_352165.1,GeneID:3719580;Name=YP_352165.1;Note=IMG reference gene:2512954033~PFAM: Protein of unknown function (DUF2484);gbkey=CDS;product=Protein of unknown function (DUF2484);protein_id=YP_352165.1;transl_table=11	20.25	20.25	17.333333333333332	4.5	1.0	3.5	7.64393531030062	0.694324194891441	0.636086881612962	1.09155559556708	0.275028482727359	0.499819331748982
sense	NC_007493.2	RefSeq	CDS	710650	711576	.	+	0	ID=cds689;Parent=gene720;Dbxref=InterPro:IPR003170,InterPro:IPR006094,InterPro:IPR011601,InterPro:IPR016166,InterPro:IPR016167,InterPro:IPR016169,Genbank:YP_352166.1,GeneID:3719581;Name=YP_352166.1;Note=IMG reference gene:2512954034~PFAM: FAD binding domain%3B UDP-N-acetylenolpyruvoylglucosamine reductase%2C C-terminal domain~TIGRFAM: UDP-N-acetylenolpyruvoylglucosamine reductase;gbkey=CDS;gene=m…	190.0	185.81709956709958	145.5	78.50757575757575	87.23376623376623	49.21590909090909	113.043724784652	-0.701202180427757	0.276411127437118	-2.53680879973719	0.0111868033453	0.0543078853417557
sense	NC_007493.2	RefSeq	CDS	711616	712539	.	+	0	ID=cds690;Parent=gene721;Dbxref=InterPro:IPR000291,InterPro:IPR005905,InterPro:IPR011095,InterPro:IPR011127,InterPro:IPR011761,InterPro:IPR013815,InterPro:IPR013816,InterPro:IPR013817,InterPro:IPR016185,Genbank:YP_352167.1,GeneID:3719582;Name=YP_352167.1;Note=IMG reference gene:2512954035~PFAM: D-ala D-ala ligase N-terminus%3B D-ala D-ala ligase C-terminus~TIGRFAM: D-alanine--D-alanine ligase;gbk…	500375	454.0	391.28571428571433	66.34285714285714	79.83333333333334	100.7	189.96420083138	0.485148922002241	0.195348460576286	2.48350522226299	0.0130096426851034	0.0604816094858052
sense	NC_007493.2	RefSeq	CDS	712527	713453	.	+	0	ID=cds691;Parent=gene722;Dbxref=InterPro:IPR005548,InterPro:IPR013685,Genbank:YP_352168.1,GeneID:3719583;Name=YP_352168.1;Note=IMG reference gene:2512954036~PFAM: Cell division protein FtsQ%3B POTRA domain%2C FtsQ-type;gbkey=CDS;gene=ftsQ;product=cell division septal protein FtsQ;protein_id=YP_352168.1;transl_table=11	243.59285714285713	217.83333333333334	150.5	21.25	36.0	42625	81.8974594688322	0.651284218503211	0.286878830778064	2.27024147002	0.02319293612627	0.0929675835314779
sense	NC_007493.2	RefSeq	CDS	713450	714784	.	+	0	ID=cds692;Parent=gene723;Dbxref=InterPro:IPR003494,Genbank:YP_352169.1,GeneID:3719584;Name=YP_352169.1;Note=IMG reference gene:2512954037~PFAM: Cell division protein FtsA~TIGRFAM: cell division protein FtsA;gbkey=CDS;gene=ftsA;product=cell division protein FtsA;protein_id=YP_352169.1;transl_table=11	282.8333333333333	281.58333333333337	241.86050420168067	57.14285714285714	70.14215686274511	70.7	130.252813271279	0.0644364397439381	0.188356605051504	0.34209811610439	0.732277055153609	0.861975435450033
sense	NC_007493.2	RefSeq	CDS	714964	716622	.	+	0	ID=cds693;Parent=gene724;Dbxref=InterPro:IPR000158,InterPro:IPR003008,InterPro:IPR008280,InterPro:IPR018316,InterPro:IPR020805,Genbank:YP_352170.1,GeneID:3719585;Name=YP_352170.1;Note=IMG reference gene:2512954038~PFAM: Tubulin/FtsZ family%2C GTPase domain%3B FtsZ family%2C C-terminal domain~TIGRFAM: cell division protein FtsZ;gbkey=CDS;gene=ftsZ1;product=cell division protein FtsZ;protein_id=YP_…	717.7773809523811	673.5178571428571	572.5833333333333	245.2784090909091	249.54924242424244	315.33333333333337	422.588938744094	-0.685413652074359	0.159517403454017	-4.29679544195903	1.73284965258954e-05	0.00021688359305292
sense	NC_007493.2	RefSeq	CDS	716850	717770	.	+	0	ID=cds694;Parent=gene725;Dbxref=InterPro:IPR004463,InterPro:IPR011334,InterPro:IPR015870,InterPro:IPR020568,Genbank:YP_352171.1,GeneID:3719586;Name=YP_352171.1;Note=IMG reference gene:2512954039~PFAM: UDP-3-O-acyl N-acetylglycosamine deacetylase~TIGRFAM: UDP-3-0-acyl N-acetylglucosamine deacetylase;gbkey=CDS;gene=envA;product=UDP-3-O-(3-hydroxymyristoyl) N-acetylglucosamine deacetylase;protein_id…	448.7916666666667	420.83333333333337	332.95833333333337	97.14285714285714	88125	51.83333333333333	176.652880506378	0.355183283099764	0.288487259901545	1.23119226554747	0.218250963490543	0.431181897549986
sense	NC_007493.2	RefSeq	CDS	717885	718721	.	+	0	ID=cds695;Parent=gene726;Dbxref=InterPro:IPR011990,InterPro:IPR013026,InterPro:IPR017689,Genbank:YP_352172.1,GeneID:3719587;Name=YP_352172.1;Note=IMG reference gene:2512954040~TIGRFAM: outer membrane assembly lipoprotein YfiO;gbkey=CDS;gene=comL;product=Beta-barrel assembly machine subunit BamD;protein_id=YP_352172.1;transl_table=11	297.5833333333333	299.0	226.33333333333331	50.5	53.25	44.14285714285714	115.329606883356	0.511728867014628	0.218604766250578	2.34088613799048	0.019238033204304	0.0811050645453872
sense	NC_007493.2	RefSeq	CDS	718749	720389	.	+	0	ID=cds696;Parent=gene727;Dbxref=InterPro:IPR003395,InterPro:IPR004604,Genbank:YP_352173.1,GeneID:3719588;Name=YP_352173.1;Note=IMG reference gene:2512954041~PFAM: RecF/RecN/SMC N terminal domain~TIGRFAM: DNA repair protein RecN;gbkey=CDS;gene=recN;product=DNA replication and repair protein RecN;protein_id=YP_352173.1;transl_table=11	89.61666666666667	118.01785714285712	82.42424242424242	11.583333333333332	13.0	15.166666666666668	36.7264256532179	0.890673431648014	0.329887133221369	2.699933831764	0.00693532679902423	0.0373518491947448
sense	NC_007493.2	RefSeq	CDS	720400	720792	.	-	0	ID=cds697;Parent=gene728;Dbxref=InterPro:IPR011944,Genbank:YP_352174.1,GeneID:3719589;Name=YP_352174.1;Note=IMG reference gene:2512954042~TIGRFAM: conserved hypothetical protein;gbkey=CDS;product=hypothetical protein;protein_id=YP_352174.1;transl_table=11	11.291666666666666	11.166666666666668	11.0	1125	4.833333333333333	0.6111111111111112	4.96286742888812	0.281869958663196	0.767681900663637	0.367170254267462	0.713492025773288	0.849188396004526
sense	NC_007493.2	RefSeq	CDS	720789	722162	.	-	0	ID=cds698;Parent=gene729;Dbxref=InterPro:IPR004113,InterPro:IPR006094,InterPro:IPR016164,InterPro:IPR016166,InterPro:IPR016167,InterPro:IPR016168,InterPro:IPR016171,Genbank:YP_352175.1,GeneID:3719590;Name=YP_352175.1;Note=IMG reference gene:2512954043~PFAM: FAD binding domain%3B FAD linked oxidases%2C C-terminal domain~TIGRFAM: glycolate oxidase%2C subunit GlcD;gbkey=CDS;product=putative D-lactat…	81.26666666666667	85.20833333333334	67.14642857142857	24.590909090909093	32375	36875	49.2922508848372	-0.652505549976806	0.26069385795382	-2.50295712794427	0.0123160462000292	0.0582165313267384
sense	NC_007493.2	RefSeq	CDS	722298	722927	.	-	0	ID=cds699;Parent=gene730;Dbxref=InterPro:IPR012437,Genbank:YP_352176.1,GeneID:3719591;Name=YP_352176.1;Note=IMG reference gene:2512954044~PFAM: Protein of unknown function (DUF1638);gbkey=CDS;product=Protein of unknown function (DUF1638);protein_id=YP_352176.1;transl_table=11	20.878968253968253	18.5	21.25	7.0	6.090909090909091	5.5928571428571425	11.1662685298741	-0.302708970191221	0.491350544076482	-0.616075373967842	0.537844774325107	0.734296648079984
sense	NC_007493.2	RefSeq	CDS	722927	723079	.	-	0	ID=cds700;Parent=gene731;Dbxref=Genbank:YP_008686497.1,GeneID:17312333;Name=YP_008686497.1;Note=IMG reference gene:2512954045~new gene;gbkey=CDS;product=hypothetical protein;protein_id=YP_008686497.1;transl_table=11	2.0	12.0	10.833333333333332	3.0	4.0	4.0	5.62590033016157	-0.761743349698666	0.773599436066713	-0.984674127442068	0.324784165261863	0.550782230755382
sense	NC_007493.2	RefSeq	CDS	723132	723830	.	-	0	ID=cds701;Parent=gene732;Dbxref=InterPro:IPR003759,InterPro:IPR006158,Genbank:YP_352177.1,GeneID:3719592;Name=YP_352177.1;Note=IMG reference gene:2512954046~PFAM: B12 binding domain~TIGRFAM: methylmalonyl-CoA mutase C-terminal domain;gbkey=CDS;gene=mtbC;product=Putative dimethylamine corrinoid protein;protein_id=YP_352177.1;transl_table=11	29.92197802197802	20.909740259740254	25.475888000888	3.0476190476190474	4.380952380952381	4.483882783882783	9.8344780879511	0.830763769669335	0.574177251765251	1.4468768435448	0.147931419755934	0.340902235257582
sense	NC_007493.2	RefSeq	CDS	723987	725075	.	+	0	ID=cds702;Parent=gene733;Dbxref=InterPro:IPR006638,InterPro:IPR007197,InterPro:IPR013785,Genbank:YP_352178.1,GeneID:3719593;Name=YP_352178.1;Note=IMG reference gene:2512954047~PFAM: Radical SAM superfamily;gbkey=CDS;product=Radical SAM domain protein;protein_id=YP_352178.1;transl_table=11	11.517857142857142	8.733333333333334	7.158333333333334	0.5357142857142857	5.485714285714286	4.2	5.4325548528085	-0.471582028350639	0.697802444718563	-0.67581022669079	0.499161140873734	0.703279825376628
sense	NC_007493.2	RefSeq	CDS	725173	726180	.	-	0	ID=cds703;Parent=gene734;Dbxref=InterPro:IPR003726,Genbank:YP_352179.1,GeneID:3719594;Name=YP_352179.1;Note=IMG reference gene:2512954048~PFAM: Homocysteine S-methyltransferase;gbkey=CDS;product=methionine synthase I;protein_id=YP_352179.1;transl_table=11	61.2	82.12424242424244	65.39047619047619	18.366666666666667	14.874242424242425	33.06666666666666	38.2589050804813	-0.300362370338219	0.339875450926942	-0.883742469540063	0.376835248777479	0.599967849897164
sense	NC_007493.2	RefSeq	CDS	726392	726712	.	-	0	ID=cds704;Parent=gene735;Dbxref=InterPro:IPR009945,Genbank:YP_352180.1,GeneID:3719595;Name=YP_352180.1;Note=IMG reference gene:2512954049~PFAM: Domain of unknown function (DUF1476);gbkey=CDS;product=hypothetical protein;protein_id=YP_352180.1;transl_table=11	17.92549019607843	23.666666666666664	30.0	7.644444444444444	5.117647058823529	21.0	16.801919123934	-0.849184703583291	0.530327994316586	-1.60124434818419	0.109322809809662	0.28226860683567
sense	NC_007493.2	RefSeq	CDS	726895	727647	.	+	0	ID=cds705;Parent=gene736;Dbxref=InterPro:IPR001636,InterPro:IPR013816,Genbank:YP_352181.1,GeneID:3719596;Name=YP_352181.1;Note=IMG reference gene:2512954050~PFAM: SAICAR synthetase~TIGRFAM: phosphoribosylaminoimidazole-succinocarboxamide synthase;gbkey=CDS;gene=purC;product=phosphoribosylaminoimidazole-succinocarboxamide synthase;protein_id=YP_352181.1;transl_table=11	257.53846153846155	223.41666666666669	202.25	26.333333333333332	33.33333333333333	34.5	86.2235796598629	0.914192289529857	0.238078268521567	3.83988129284904	0.000123093814834033	0.0012451773110913
sense	NC_007493.2	RefSeq	CDS	727662	727901	.	+	0	ID=cds706;Parent=gene737;Dbxref=InterPro:IPR003850,Genbank:YP_352182.1,GeneID:3719597;Name=YP_352182.1;Note=IMG reference gene:2512954051~PFAM: Phosphoribosylformylglycinamidine (FGAM) synthase~TIGRFAM: phosphoribosylformylglycinamidine synthase%2C purS protein;gbkey=CDS;gene=purS;product=Component of phosphoribosylformylglycinamidine (FGAM) synthetase;protein_id=YP_352182.1;transl_table=11	56.333333333333336	50.0	60.833333333333336	21.0	21.0	28.75	36.7231873364139	-0.71877029511658	0.309382465532738	-2.32324186142515	0.0201661631097527	0.0839225548073992
sense	NC_007493.2	RefSeq	CDS	728133	728801	.	+	0	ID=cds707;Parent=gene738;Dbxref=InterPro:IPR010075,InterPro:IPR011698,InterPro:IPR017926,Genbank:YP_352183.1,GeneID:3719598;Name=YP_352183.1;Note=IMG reference gene:2512954052~PFAM: CobB/CobQ-like glutamine amidotransferase domain~TIGRFAM: phosphoribosylformylglycinamidine synthase I;gbkey=CDS;gene=purQ;product=phosphoribosylformylglycinamidine synthase subunit I;protein_id=YP_352183.1;transl_tab…	42.34646464646465	42.0	30.5	2.0	10.333333333333332	10.642857142857142	16.5413191785425	0.355528798688759	0.465405926932079	0.763911196903698	0.444920164437773	0.660838335265336
sense	NC_007493.2	RefSeq	CDS	728849	730612	.	+	0	ID=cds708;Parent=gene739;Dbxref=InterPro:IPR003594,InterPro:IPR003661,InterPro:IPR004358,InterPro:IPR005467,InterPro:IPR009082,InterPro:IPR017055,Genbank:YP_352184.1,GeneID:3719599;Name=YP_352184.1;Note=IMG reference gene:2512954053~PFAM: Histidine kinase-%2C DNA gyrase B-%2C and HSP90-like ATPase%3B His Kinase A (phosphoacceptor) domain;gbkey=CDS;product=Sensor Histidine kinase;protein_id=YP_352…	216.03333333333333	203.19358974358974	188375	39.5	65.75	58.5	102.619862426884	-0.0684620785739527	0.221975839498356	-0.308421307150681	0.757761770924193	0.877488062089836
sense	NC_007493.2	RefSeq	CDS	730622	731950	.	+	0	ID=cds709;Parent=gene740;Dbxref=InterPro:IPR001789,InterPro:IPR002078,InterPro:IPR002197,InterPro:IPR003593,InterPro:IPR009057,InterPro:IPR011006,Genbank:YP_352185.1,GeneID:3719600;Name=YP_352185.1;Note=IMG reference gene:2512954054~PFAM: Response regulator receiver domain%3B Bacterial regulatory protein%2C Fis family%3B Sigma-54 interaction domain;gbkey=CDS;product=two component%2C sigma54 speci…	172.73333333333335	215.83333333333331	161.41666666666669	85.14285714285715	98.58333333333331	75.58333333333334	129.471643401141	-0.890154648736595	0.217659795778241	-4.08966040583587	4.32005223993914e-05	0.000495018399769579
sense	NC_007493.2	RefSeq	CDS	732457	735267	.	+	0	ID=cds710;Parent=gene741;Dbxref=InterPro:IPR003029,InterPro:IPR004659,InterPro:IPR012340,InterPro:IPR016027,InterPro:IPR019307,InterPro:IPR022967,Genbank:YP_352186.1,GeneID:3719601;Name=YP_352186.1;Note=IMG reference gene:2512954055~PFAM: Ribonuclease E/G family%3B S1 RNA binding domain~TIGRFAM: ribonuclease%2C Rne/Rng family;gbkey=CDS;gene=rne;product=RNAse E;protein_id=YP_352186.1;transl_table=…	667375	551.4666666666666	460.19642857142856	44.66666666666667	33.7	41.2	177.086131470258	1.83038769025815	0.24205239807708	7.56194817650711	3.97076595159108e-14	2.18096781109705e-12
sense	NC_007493.2	RefSeq	CDS	735276	735503	.	-	0	ID=cds711;Parent=gene742;Dbxref=InterPro:IPR001455,Genbank:YP_352187.1,GeneID:3719602;Name=YP_352187.1;Note=IMG reference gene:2512954056~PFAM: SirA-like protein;gbkey=CDS;product=putative redox protein%2C regulator of disulfide bond formation;protein_id=YP_352187.1;transl_table=11	5.111111111111111	9.5	10.0	0	2.0	0	2.71714764724864	1.6981539843762	1.2501078862735	1.35840594481673	0.17433490895943	0.378057946573492
sense	NC_007493.2	RefSeq	CDS	735648	736394	.	+	0	ID=cds712;Parent=gene743;Dbxref=InterPro:IPR003834,Genbank:YP_352188.1,GeneID:3719603;Name=YP_352188.1;Note=IMG reference gene:2512954057~PFAM: Cytochrome C biogenesis protein transmembrane region;gbkey=CDS;gene=ccdA;product=putative cytochrome c-type biogenesis protein CcdA;protein_id=YP_352188.1;transl_table=11	27.308823529411764	29.5	30.476190476190474	15.833333333333334	29.142857142857142	23.533333333333335	29.2583627531819	-1.61881929145759	0.338267695316165	-4.78561598956279	1.70463706512124e-06	2.74655389151753e-05
sense	NC_007493.2	RefSeq	CDS	736423	737637	.	+	0	ID=cds713;Parent=gene744;Dbxref=Genbank:YP_352189.1,GeneID:3719604;Name=YP_352189.1;Note=IMG reference gene:2512954058;gbkey=CDS;product=hypothetical protein;protein_id=YP_352189.1;transl_table=11	36.19444444444444	39.162745098039224	41.21666666666667	4.749999999999999	5.81111111111111	3.5999999999999996	14.5089266189094	0.992180546164811	0.489379799895099	2.02742439793692	0.0426190288984417	0.147523992739085
sense	NC_007493.2	RefSeq	CDS	737619	737840	.	-	0	ID=cds714;Parent=gene745;Dbxref=Genbank:YP_352190.1,GeneID:3719605;Name=YP_352190.1;Note=IMG reference gene:2512954059;gbkey=CDS;product=hypothetical protein;protein_id=YP_352190.1;transl_table=11	8.5	8.0	3.0	2.0	0	0.5	2.2430641108595	1.23544548331173	1.29234615850573	0.955971026168568	0.339086872878306	0.565229836255134
sense	NC_007493.2	RefSeq	CDS	737837	738040	.	-	0	ID=cds715;Parent=gene746;Dbxref=Genbank:YP_352191.1,GeneID:3719606;Name=YP_352191.1;Note=IMG reference gene:2512954060;gbkey=CDS;product=hypothetical protein;protein_id=YP_352191.1;transl_table=11	8.0	19.0	8.0	7.5	3.0	7.5	9.04537043967388	-1.1025001037922	0.609657722519813	-1.80839192725286	0.0705455234688726	0.209868195601668
sense	NC_007493.2	RefSeq	CDS	738040	739434	.	-	0	ID=cds716;Parent=gene747;Dbxref=InterPro:IPR000362,InterPro:IPR003031,InterPro:IPR005677,InterPro:IPR008948,InterPro:IPR018951,InterPro:IPR020557,InterPro:IPR022761,Genbank:YP_352192.1,GeneID:3719607;Name=YP_352192.1;Note=IMG reference gene:2512954061~PFAM: Lyase%3B Fumarase C C-terminus~TIGRFAM: fumarate hydratase%2C class II;gbkey=CDS;gene=fumC;product=fumarase%2C class II;protein_id=YP_352192.…	195.00694444444449	196.84424603174605	198.08730158730162	23.33333333333333	34.69444444444444	33.58333333333333	78.3696251478504	0.727172148958384	0.24684474010432	2.94586851901755	0.0032204926265936	0.0201107714656138
sense	NC_007493.2	RefSeq	CDS	739601	740059	.	-	0	ID=cds717;Parent=gene748;Dbxref=InterPro:IPR007481,Genbank:YP_352193.1,GeneID:3719608;Name=YP_352193.1;Note=IMG reference gene:2512954062~PFAM: Stringent starvation protein B;gbkey=CDS;product=hypothetical protein;protein_id=YP_352193.1;transl_table=11	156.83333333333331	169.33333333333331	159.0	52.0	56.916666666666664	50.16666666666667	91.6098246751663	-0.354175699782039	0.21718946303331	-1.63072229580364	0.102948929849185	0.270755278107513
sense	NC_007493.2	RefSeq	CDS	740162	740818	.	-	0	ID=cds718;Parent=gene749;Dbxref=InterPro:IPR002035,InterPro:IPR010607,Genbank:YP_352194.1,GeneID:3719609;Name=YP_352194.1;Note=IMG reference gene:2512954063~PFAM: Protein of unknown function (DUF1194);gbkey=CDS;product=Protein of unknown function (DUF1194);protein_id=YP_352194.1;transl_table=11	42.16666666666667	46.0	47.83333333333333	5.25	3125	2.111111111111111	14.6227824148105	1.80191201441575	0.559360739829245	3.22137734401206	0.00127576056678243	0.00924613383515379
sense	NC_007493.2	RefSeq	tmRNA	740860	741176	.	-	.	ID=rna15;Parent=gene750;Dbxref=GeneID:3719610;Note=IMG reference gene:2512954064~manually added;gbkey=tmRNA;gene=ssrA;product=tmRNA%2C 10Sa RNA	12648.750000000002	12582.791666666666	13777.716666666667	11036.616666666669	11916.700000000004	14882.90277777778	15397.7645894715	-1.90526826785835	0.173225529705547	-10.998772935473	3.87367020970764e-28	7.35554634677628e-26
sense	NC_007493.2	RefSeq	CDS	741740	742786	.	-	0	ID=cds719;Parent=gene751;Dbxref=InterPro:IPR001188,InterPro:IPR006059,Genbank:YP_352195.1,GeneID:3719611;Name=YP_352195.1;Note=IMG reference gene:2512954065~PFAM: Bacterial extracellular solute-binding protein;gbkey=CDS;product=ABC polyamine transporter%2C periplasmic substrate-binding protein;protein_id=YP_352195.1;transl_table=11	176.33333333333334	175.1861111111111	160.0595238095238	36.77777777777778	39.644444444444446	41.083333333333336	80.3204576985422	0.151628551441435	0.221130888125795	0.685695936585659	0.492904869673247	0.698623826772336
sense	NC_007493.2	RefSeq	CDS	743125	744363	.	+	0	ID=cds720;Parent=gene752;Dbxref=InterPro:IPR000192,InterPro:IPR015421,InterPro:IPR015422,InterPro:IPR015424,Genbank:YP_352196.1,GeneID:3719612;Name=YP_352196.1;Note=IMG reference gene:2512954066~PFAM: Aminotransferase class-V;gbkey=CDS;product=NifS-related protein;protein_id=YP_352196.1;transl_table=11	67.44478844169247	81.61666666666666	62.14285714285714	9.166666666666666	17.15098039215686	10.25	28.9382586847169	0.587187957992871	0.35687725623756	1.64534990036463	0.0998976748212235	0.265825938407562
sense	NC_007493.2	RefSeq	CDS	744518	745930	.	+	0	ID=cds721;Parent=gene753;Dbxref=InterPro:IPR002081,InterPro:IPR005101,InterPro:IPR006050,InterPro:IPR014729,Genbank:YP_352197.2,GeneID:3719613;Name=YP_352197.2;Note=IMG reference gene:2512954067~PFAM: FAD binding domain of DNA photolyase%3B DNA photolyase;gbkey=CDS;product=DNA photolyase%2C Cryptochrome 1 apoprotein (Blue light photoreceptor);protein_id=YP_352197.2;transl_table=11	171.25	153.29166666666666	128.0	275.9	289.63333333333327	146.45	270.046799709958	-2.6428731112057	0.315646117981453	-8.37289914448114	5.62177175166827e-17	4.72940443817561e-15
sense	NC_007493.2	RefSeq	CDS	745964	747175	.	+	0	ID=cds722;Parent=gene754;Dbxref=InterPro:IPR003333,Genbank:YP_352198.1,GeneID:3719614;Name=YP_352198.1;Note=IMG reference gene:2512954068~PFAM: Mycolic acid cyclopropane synthetase;gbkey=CDS;gene=ufaM;product=unsaturated fatty acid methylase;protein_id=YP_352198.1;transl_table=11	100.58333333333334	105.80714285714285	77.9595238095238	57.47619047619048	50.791666666666664	19.076923076923077	65.3410931606718	-0.831434563178726	0.401547979939957	-2.07057339275633	0.0383986807917936	0.136706508691112
sense	NC_007493.2	RefSeq	CDS	747201	747641	.	+	0	ID=cds723;Parent=gene755;Dbxref=Genbank:YP_352199.1,GeneID:3719615;Name=YP_352199.1;Note=IMG reference gene:2512954069;gbkey=CDS;gene=trgA;product=Tellurite resistance protein;protein_id=YP_352199.1;transl_table=11	59.66666666666667	63.5	50.82142857142857	11.5	12.5	7.25	24.5534564827949	0.525067288133614	0.373266937644636	1.40668040798593	0.159522177853893	0.356724224097232
sense	NC_007493.2	RefSeq	CDS	747638	748726	.	+	0	ID=cds724;Parent=gene756;Dbxref=InterPro:IPR000086,InterPro:IPR015797,InterPro:IPR020084,Genbank:YP_352200.2,GeneID:3719616;Name=YP_352200.2;Note=IMG reference gene:2512954070~PFAM: NUDIX domain~TIGRFAM: nudix-type nucleoside diphosphatase%2C YffH/AdpP family;gbkey=CDS;gene=trgB;product=Tellurite resistance protein;protein_id=YP_352200.2;transl_table=11	47.11025641025641	63.083333333333336	43.95	8.333333333333332	2.5	5.5	17.9475276784216	1.29077793209585	0.487487154808138	2.64781937198707	0.00810127978551476	0.0417231046928391
sense	NC_007493.2	RefSeq	CDS	749059	750093	.	+	0	ID=cds725;Parent=gene757;Dbxref=InterPro:IPR001216,InterPro:IPR001926,Genbank:YP_352201.1,GeneID:3719617;Name=YP_352201.1;Note=IMG reference gene:2512954071~PFAM: Pyridoxal-phosphate dependent enzyme;gbkey=CDS;gene=cysK;product=O-acetylserine (Thiol)-lyase%2C cysteine synthase;protein_id=YP_352201.1;transl_table=11	55.0	77.16666666666667	60.483333333333334	7.5	20.5	28.75	33.7582427491714	-0.190455603782327	0.386195724712168	-0.493158239709343	0.621900782353624	0.794378742941031
sense	NC_007493.2	RefSeq	CDS	750097	752640	.	+	0	ID=cds726;Parent=gene758;Dbxref=InterPro:IPR006685,InterPro:IPR006686,InterPro:IPR010920,InterPro:IPR011014,InterPro:IPR011066,InterPro:IPR022249,Genbank:YP_352202.1,GeneID:3719618;Name=YP_352202.1;Note=IMG reference gene:2512954072~PFAM: Mechanosensitive ion channel%3B Protein of unknown function (DUF3772);gbkey=CDS;product=Small Conductance Mechanosensitive Ion Channel;protein_id=YP_352202.1;tr…	158.54285714285714	148.66666666666669	132.72976190476192	26.0	35.18571428571429	54.5	72.9643605779274	-0.0136013954238059	0.266840884326849	-0.05097193204901	0.959347886444745	0.979912814899683
sense	NC_007493.2	RefSeq	CDS	752640	753359	.	+	0	ID=cds727;Parent=gene759;Dbxref=InterPro:IPR012947,InterPro:IPR018163,InterPro:IPR018164,InterPro:IPR018165,Genbank:YP_352203.1,GeneID:3719619;Name=YP_352203.1;Note=IMG reference gene:2512954073~PFAM: Threonyl and Alanyl tRNA synthetase second additional domain%3B tRNA synthetases class II (A);gbkey=CDS;product=Ala-tRNA(Pro) hydrolase;protein_id=YP_352203.1;transl_table=11	45.9047619047619	33.166666666666664	32.333333333333336	11.5	13.333333333333334	10.0	20.5093304093872	-0.303219421573313	0.386778585116108	-0.78396124615402	0.433062850314895	0.649630172441239
[truncated: 8,078 more rows]

## Sheet: Table_S4
baySeq
[truncated: 4,412 more rows]
