# Supplementary material for: Impact of PNPase on the transcriptome of Rhodobacter sphaeroides and its cooperation with RNase III and RNase E
Source: BMC Genomics. 2021 Feb 6;22:106. doi: 10.1186/s12864-021-07409-4 (PMC7866481; doi:10.1186/s12864-021-07409-4)
Supplement: Supplementary file 3 — Additional file 3: Supplementary tables of all differential RNA 3′ ends. Table S4. Differential RNA 3′ ends comparing the pnp mutant strain and the wild type. Table S5. Differential RNA 3′ ends comparing the rnc mutant strain and the wild type. Table S6. Differential RNA 3′ ends comparing the rne mutant strain (32 °C) and the wild type (32 °C). Table S7. Differential RNA 3′ ends comparing the rne mutant strain (42 °C) and the wild type (42 °C). [file 12864_2021_7409_MOESM3_ESM.xlsx]

## Sheet: Table_S4
NC_007488.2	22659	22661	ID_1	-4.524075521	-
NC_007488.2	61726	61727	ID_2	7.66098959	-
NC_007488.2	61857	61858	ID_3	6.088595743	-
NC_007488.2	61948	61957	ID_4	6.541564834	-
NC_007488.2	62115	62116	ID_5	7.050293475	-
NC_007488.2	62127	62128	ID_6	6.060796141	-
NC_007488.2	62149	62159	ID_7	6.766422184	-
NC_007488.2	62354	62355	ID_8	6.316428606	+
NC_007488.2	62388	62391	ID_9	6.762529286	+
NC_007488.2	62412	62413	ID_10	7.149156495	+
NC_007488.2	62977	62978	ID_11	6.427688939	+
NC_007488.2	63313	63314	ID_12	7.68162881	+
NC_007488.2	63480	63481	ID_13	6.132565118	+
NC_007488.2	64381	64382	ID_14	6.124240204	+
NC_007488.2	65397	65398	ID_15	6.956531916	+
NC_007488.2	65647	65648	ID_16	6.377624181	+
NC_007488.2	68317	68319	ID_17	6.320855589	+
NC_007488.2	68439	68444	ID_18	7.685701736	+
NC_007488.2	68612	68613	ID_19	6.11673365	+
NC_007488.2	69595	69596	ID_20	6.731096123	+
NC_007488.2	81643	81646	ID_21	9.326092756	+
NC_007488.2	112669	112674	ID_22	6.817975935	-
NC_007489.1	20545	20547	ID_23	-6.706256343	-
NC_007489.1	36422	36423	ID_24	6.582815513	-
NC_007489.1	46675	46676	ID_25	6.354059664	-
NC_007489.1	68340	68341	ID_26	6.203779481	-
NC_007489.1	68589	68590	ID_27	6.800307649	-
NC_007489.1	95495	95496	ID_28	7.464820467	+
NC_007490.2	12382	12383	ID_29	-8.292197279	-
NC_007490.2	19741	19742	ID_30	6.382380327	-
NC_007490.2	29756	29757	ID_31	7.251912084	-
NC_007490.2	35931	35949	ID_32	6.993830079	+
NC_007490.2	35960	35963	ID_33	7.251568562	+
NC_007490.2	38084	38088	ID_34	7.390035506	+
NC_007490.2	44663	44664	ID_35	6.713211958	+
NC_007490.2	44814	44815	ID_36	5.993335039	+
NC_007490.2	45524	45528	ID_37	6.315418157	+
NC_007490.2	47563	47567	ID_38	6.103456368	+
NC_007490.2	47605	47606	ID_39	6.796401022	+
NC_007490.2	58042	58043	ID_40	6.052748582	+
NC_007490.2	65365	65366	ID_41	6.41143234	+
NC_007490.2	65401	65404	ID_42	7.335213885	+
NC_007490.2	66757	66758	ID_43	6.166506575	+
NC_007490.2	71739	71740	ID_44	6.194903825	-
NC_007490.2	86012	86013	ID_45	6.60949777	+
NC_007490.2	86570	86571	ID_46	5.948989393	+
NC_007490.2	88348	88349	ID_47	7.139384423	-
NC_007490.2	92284	92285	ID_48	7.416502195	-
NC_007490.2	92333	92334	ID_49	7.274017373	-
NC_007490.2	93260	93261	ID_50	6.86681496	+
NC_007490.2	94594	94595	ID_51	6.52896424	-
NC_007490.2	95119	95120	ID_52	6.487296663	-
NC_007493.2	1420	1441	ID_53	-3.011554998	+
NC_007493.2	1481	1485	ID_54	4.012841065	+
NC_007493.2	1499	1507	ID_55	4.923705581	+
NC_007493.2	1511	1512	ID_56	6.235175933	+
NC_007493.2	1537	1538	ID_57	3.461215617	+
NC_007493.2	1555	1559	ID_58	4.795217639	+
NC_007493.2	1699	1703	ID_59	-2.320956075	+
NC_007493.2	1715	1717	ID_60	-2.015238296	+
NC_007493.2	1727	1729	ID_61	-1.617478423	+
NC_007493.2	1736	1750	ID_62	-1.8501389	+
NC_007493.2	1755	1756	ID_63	-2.001028159	+
NC_007493.2	1760	1762	ID_64	-1.655546604	+
NC_007493.2	1776	1780	ID_65	6.299415256	+
NC_007493.2	1802	1809	ID_66	5.368575526	+
NC_007493.2	1864	1869	ID_67	1.455011079	+
NC_007493.2	1883	1891	ID_68	3.901962341	+
NC_007493.2	1996	1997	ID_69	3.431617626	+
NC_007493.2	2034	2035	ID_70	2.60698927	+
NC_007493.2	2048	2049	ID_71	7.324750069	+
NC_007493.2	2073	2074	ID_72	7.429413289	+
NC_007493.2	2100	2101	ID_73	3.819396452	+
NC_007493.2	2110	2117	ID_74	5.13222744	+
NC_007493.2	2265	2266	ID_75	1.7700729	+
NC_007493.2	2272	2273	ID_76	1.936147183	+
NC_007493.2	3363	3368	ID_77	2.092611686	+
NC_007493.2	3374	3375	ID_78	1.571014458	+
NC_007493.2	3418	3428	ID_79	7.478835205	+
NC_007493.2	3444	3445	ID_80	7.280936952	+
NC_007493.2	3493	3494	ID_81	1.368510112	+
NC_007493.2	3567	3568	ID_82	1.226866237	+
NC_007493.2	4231	4232	ID_83	-1.012582741	+
NC_007493.2	5004	5006	ID_84	1.658977403	+
NC_007493.2	5016	5017	ID_85	1.326653954	+
NC_007493.2	5097	5100	ID_86	5.427418332	+
NC_007493.2	5227	5229	ID_87	1.252829113	+
NC_007493.2	5249	5250	ID_88	5.917562764	+
NC_007493.2	5259	5260	ID_89	6.241348327	+
NC_007493.2	5345	5346	ID_90	1.462583281	+
NC_007493.2	5351	5354	ID_91	6.352565836	+
NC_007493.2	5399	5400	ID_92	6.136544402	+
NC_007493.2	54139	54145	ID_93	-2.932590066	-
NC_007493.2	74419	74424	ID_94	6.861506283	+
NC_007493.2	92712	92723	ID_95	-1.294806597	-
NC_007493.2	92737	92742	ID_96	-1.216765584	-
NC_007493.2	92807	92813	ID_97	6.483108573	-
NC_007493.2	92877	92878	ID_98	7.044771414	-
NC_007493.2	92910	92914	ID_99	6.915465148	-
NC_007493.2	105803	105804	ID_100	6.251296704	-
NC_007493.2	118159	118160	ID_101	6.15150943	+
NC_007493.2	126363	126364	ID_102	9.310975253	+
NC_007493.2	129367	129380	ID_103	7.849712393	-
NC_007493.2	156494	156495	ID_104	-6.391833932	-
NC_007493.2	165448	165449	ID_105	6.719196261	+
NC_007493.2	210521	210522	ID_106	6.339171252	+
NC_007493.2	218133	218134	ID_107	6.828825154	+
NC_007493.2	224353	224354	ID_108	-6.420722931	+
NC_007493.2	224358	224359	ID_109	-7.435899471	+
NC_007493.2	224386	224387	ID_110	-2.718765324	+
NC_007493.2	224397	224398	ID_111	-6.663773646	+
NC_007493.2	224682	224684	ID_112	6.962820213	+
NC_007493.2	224716	224717	ID_113	6.570853041	+
NC_007493.2	255363	255364	ID_114	7.013907301	-
NC_007493.2	255372	255373	ID_115	1.148096075	-
NC_007493.2	255457	255459	ID_116	6.198119325	-
NC_007493.2	258689	258690	ID_117	7.753520572	-
NC_007493.2	259410	259411	ID_118	7.047822537	-
NC_007493.2	262593	262594	ID_119	6.159353291	+
NC_007493.2	262633	262634	ID_120	6.6752297	+
NC_007493.2	281018	281022	ID_121	6.35463047	-
NC_007493.2	288703	288704	ID_122	6.029243991	+
NC_007493.2	289888	289889	ID_123	-1.365877138	+
NC_007493.2	290326	290327	ID_124	7.00702479	+
NC_007493.2	290443	290444	ID_125	6.118552789	+
NC_007493.2	290846	290847	ID_126	7.899052372	+
NC_007493.2	290902	290905	ID_127	6.944498342	+
NC_007493.2	290954	290955	ID_128	6.127908989	+
NC_007493.2	291427	291428	ID_129	5.910224069	+
NC_007493.2	292128	292129	ID_130	6.755113216	+
NC_007493.2	292192	292193	ID_131	6.214175132	+
NC_007493.2	292298	292306	ID_132	6.582894698	+
NC_007493.2	292342	292343	ID_133	5.939533135	+
NC_007493.2	292382	292383	ID_134	5.977898268	+
NC_007493.2	292483	292484	ID_135	6.329236146	+
NC_007493.2	292506	292508	ID_136	5.105531239	+
NC_007493.2	292988	292990	ID_137	6.431070369	+
NC_007493.2	293255	293256	ID_138	8.413188797	+
NC_007493.2	300267	300268	ID_139	6.51848854	+
NC_007493.2	301554	301555	ID_140	5.947102087	+
NC_007493.2	301620	301621	ID_141	6.254044878	+
NC_007493.2	301643	301644	ID_142	7.050760619	+
NC_007493.2	301657	301658	ID_143	7.808212887	+
NC_007493.2	301677	301684	ID_144	6.8486279	+
NC_007493.2	303247	303254	ID_145	8.957867884	+
NC_007493.2	303271	303278	ID_146	5.894030115	+
NC_007493.2	303282	303286	ID_147	7.231901699	+
NC_007493.2	303309	303310	ID_148	6.598626958	+
NC_007493.2	303315	303317	ID_149	6.623736901	+
NC_007493.2	303361	303362	ID_150	6.399320913	+
NC_007493.2	304434	304435	ID_151	6.132897358	+
NC_007493.2	304702	304703	ID_152	6.129907191	+
NC_007493.2	304760	304764	ID_153	7.294190304	+
NC_007493.2	305161	305162	ID_154	6.382100851	+
NC_007493.2	305198	305199	ID_155	6.822795788	+
NC_007493.2	307380	307381	ID_156	6.029243991	+
NC_007493.2	308321	308322	ID_157	7.607072869	+
NC_007493.2	308331	308332	ID_158	7.086143812	+
NC_007493.2	309226	309227	ID_159	6.159679047	+
NC_007493.2	309794	309796	ID_160	7.174818131	+
NC_007493.2	309810	309815	ID_161	7.797019238	+
NC_007493.2	309880	309881	ID_162	6.652239117	+
NC_007493.2	309897	309898	ID_163	7.547917202	+
NC_007493.2	309909	309910	ID_164	7.043355801	+
NC_007493.2	309915	309916	ID_165	6.128242296	+
NC_007493.2	309920	309921	ID_166	6.587763672	+
NC_007493.2	309931	309940	ID_167	6.891557618	+
NC_007493.2	311032	311033	ID_168	7.339268528	+
NC_007493.2	311169	311170	ID_169	7.358060472	+
NC_007493.2	311202	311203	ID_170	6.595737553	+
NC_007493.2	313376	313379	ID_171	7.749346657	+
NC_007493.2	313397	313406	ID_172	6.596130019	+
NC_007493.2	313416	313429	ID_173	6.573978359	+
NC_007493.2	313433	313434	ID_174	8.17216095	+
NC_007493.2	313602	313604	ID_175	7.382968242	+
NC_007493.2	313648	313649	ID_176	6.417261216	+
NC_007493.2	314082	314083	ID_177	7.287774702	+
NC_007493.2	314780	314781	ID_178	6.517128507	+
NC_007493.2	314792	314793	ID_179	3.692125578	+
NC_007493.2	314802	314803	ID_180	9.515726438	+
NC_007493.2	314815	314816	ID_181	6.746966351	+
NC_007493.2	314829	314830	ID_182	7.017914789	+
NC_007493.2	315012	315013	ID_183	7.40329403	+
NC_007493.2	315909	315910	ID_184	6.491963799	+
NC_007493.2	315958	315959	ID_185	6.701704616	+
NC_007493.2	316122	316123	ID_186	6.362579159	+
NC_007493.2	316459	316460	ID_187	6.099167039	+
NC_007493.2	316647	316648	ID_188	6.058352286	+
NC_007493.2	319745	319746	ID_189	6.050290632	+
NC_007493.2	319781	319782	ID_190	6.581357245	+
NC_007493.2	320062	320063	ID_191	5.875157627	+
NC_007493.2	320703	320706	ID_192	7.918034572	+
NC_007493.2	320718	320719	ID_193	6.380043179	+
NC_007493.2	321021	321023	ID_194	6.374930463	+
NC_007493.2	321106	321107	ID_195	6.371725745	+
NC_007493.2	321252	321253	ID_196	6.068104839	+
NC_007493.2	322251	322252	ID_197	7.212927739	+
NC_007493.2	329046	329047	ID_198	6.294803455	+
NC_007493.2	329268	329271	ID_199	6.443391138	+
NC_007493.2	329305	329307	ID_200	6.893904205	+
NC_007493.2	329418	329419	ID_201	5.988940842	+
NC_007493.2	333047	333048	ID_202	-6.414907464	+
NC_007493.2	342863	342864	ID_203	6.211348531	+
NC_007493.2	347968	347969	ID_204	6.353774646	-
NC_007493.2	348324	348325	ID_205	6.121901866	-
NC_007493.2	355773	355774	ID_206	-7.043686491	+
NC_007493.2	356524	356525	ID_207	7.027894764	+
NC_007493.2	356659	356660	ID_208	7.133362771	+
NC_007493.2	383046	383047	ID_209	6.640521089	+
NC_007493.2	383681	383682	ID_210	6.056953123	+
NC_007493.2	387542	387543	ID_211	6.17620431	+
NC_007493.2	417949	417950	ID_212	5.922179943	-
NC_007493.2	420045	420046	ID_213	6.234866481	+
NC_007493.2	441446	441447	ID_214	6.621620187	+
NC_007493.2	441487	441488	ID_215	6.054502202	+
NC_007493.2	441523	441524	ID_216	6.146445206	+
NC_007493.2	442256	442257	ID_217	7.265010781	+
NC_007493.2	445002	445003	ID_218	5.98453354	+
NC_007493.2	446327	446330	ID_219	-6.644774403	+
NC_007493.2	446345	446346	ID_220	-7.739112942	+
NC_007493.2	479884	479886	ID_221	-2.307899577	+
NC_007493.2	480369	480370	ID_222	6.387398248	+
NC_007493.2	485018	485019	ID_223	6.269532864	+
NC_007493.2	485037	485041	ID_224	7.112753763	+
NC_007493.2	485057	485060	ID_225	6.169584072	+
NC_007493.2	485186	485187	ID_226	6.290831875	+
NC_007493.2	512660	512661	ID_227	-6.661485346	+
NC_007493.2	516666	516667	ID_228	5.944458267	+
NC_007493.2	536741	536743	ID_229	6.928649714	-
NC_007493.2	536967	536968	ID_230	5.952754262	-
NC_007493.2	542699	542700	ID_231	6.776473066	-
NC_007493.2	548787	548812	ID_232	7.365540988	-
NC_007493.2	560572	560573	ID_233	6.508795689	-
NC_007493.2	578555	578556	ID_234	-6.337817011	-
NC_007493.2	580528	580529	ID_235	7.223018787	+
NC_007493.2	581057	581058	ID_236	6.127908989	-
NC_007493.2	585921	585922	ID_237	7.20648679	-
NC_007493.2	587721	587722	ID_238	6.826913241	+
NC_007493.2	592381	592382	ID_239	7.557092534	-
NC_007493.2	618412	618413	ID_240	6.289452862	+
NC_007493.2	620073	620074	ID_241	7.311698709	-
NC_007493.2	620080	620085	ID_242	6.658623673	-
NC_007493.2	624142	624143	ID_243	7.672649565	+
NC_007493.2	624151	624152	ID_244	7.246190028	+
NC_007493.2	624157	624164	ID_245	6.934031876	+
NC_007493.2	624170	624180	ID_246	6.796121419	+
NC_007493.2	639542	639543	ID_247	6.43525374	+
NC_007493.2	639580	639581	ID_248	6.767284309	+
NC_007493.2	683853	683869	ID_249	-1.286518001	-
NC_007493.2	683877	683879	ID_250	-1.328886754	-
NC_007493.2	683888	683889	ID_251	-1.314895134	-
NC_007493.2	691647	691649	ID_252	6.275131255	-
NC_007493.2	691662	691663	ID_253	5.918333618	-
NC_007493.2	691675	691684	ID_254	6.38157906	-
NC_007493.2	691699	691700	ID_255	6.966697538	-
NC_007493.2	691748	691759	ID_256	6.673346417	-
NC_007493.2	691813	691814	ID_257	6.515435142	-
NC_007493.2	691862	691872	ID_258	6.761821799	-
NC_007493.2	691927	691928	ID_259	6.515435142	-
NC_007493.2	691967	691968	ID_260	6.124908702	-
NC_007493.2	691974	691986	ID_261	6.866370425	-
NC_007493.2	692042	692043	ID_262	6.515435142	-
NC_007493.2	692082	692083	ID_263	6.124908702	-
NC_007493.2	692089	692101	ID_264	6.867973918	-
NC_007493.2	692156	692157	ID_265	4.063852364	-
NC_007493.2	692205	692215	ID_266	6.920776778	-
NC_007493.2	692372	692380	ID_267	2.631552628	-
NC_007493.2	692399	692401	ID_268	2.385740454	-
NC_007493.2	692455	692458	ID_269	7.797660494	-
NC_007493.2	692464	692465	ID_270	5.902069493	-
NC_007493.2	692527	692533	ID_271	6.897464537	-
NC_007493.2	692539	692547	ID_272	6.598758329	-
NC_007493.2	692573	692575	ID_273	7.658976214	-
NC_007493.2	692583	692584	ID_274	7.420142301	-
NC_007493.2	692620	692621	ID_275	6.37116404	-
NC_007493.2	692667	692670	ID_276	6.792474702	-
NC_007493.2	692679	692682	ID_277	6.421373311	-
NC_007493.2	692703	692704	ID_278	-8.407756662	-
NC_007493.2	694654	694656	ID_279	2.905042545	+
NC_007493.2	694776	694777	ID_280	6.23208032	+
NC_007493.2	694816	694817	ID_281	-6.479392282	+
NC_007493.2	703790	703791	ID_282	6.989507437	+
NC_007493.2	706690	706693	ID_283	7.043890755	+
NC_007493.2	706701	706710	ID_284	6.474076313	+
NC_007493.2	711606	711607	ID_285	6.496360028	+
NC_007493.2	711639	711640	ID_286	5.922179943	+
NC_007493.2	711733	711734	ID_287	6.267116259	+
NC_007493.2	714940	714941	ID_288	6.254844529	+
NC_007493.2	717725	717726	ID_289	6.123238525	+
NC_007493.2	731031	731032	ID_290	-6.555105611	+
NC_007493.2	732205	732206	ID_291	6.415351271	+
NC_007493.2	732215	732220	ID_292	4.389082112	+
NC_007493.2	740990	740991	ID_293	1.638769342	-
NC_007493.2	740995	740998	ID_294	1.606344341	-
NC_007493.2	741112	741113	ID_295	-1.403440423	-
NC_007493.2	741136	741137	ID_296	-1.978373205	-
NC_007493.2	744563	744564	ID_297	-6.804701047	+
NC_007493.2	766888	766889	ID_298	-1.45642932	+
NC_007493.2	766893	766894	ID_299	-1.078896092	+
NC_007493.2	766907	766908	ID_300	-1.156234949	+
NC_007493.2	776337	776338	ID_301	-6.338749437	+
NC_007493.2	777716	777717	ID_302	6.033161987	-
NC_007493.2	779026	779027	ID_303	5.95613391	-
NC_007493.2	792603	792604	ID_304	6.105608259	+
NC_007493.2	792643	792644	ID_305	-1.516827858	+
NC_007493.2	792716	792717	ID_306	-4.311344483	+
NC_007493.2	796655	796657	ID_307	7.212817584	+
NC_007493.2	798233	798234	ID_308	6.329986573	+
NC_007493.2	798306	798307	ID_309	7.513489614	+
NC_007493.2	799063	799064	ID_310	-6.527021731	+
NC_007493.2	799178	799185	ID_311	6.529078167	+
NC_007493.2	804652	804654	ID_312	7.228356207	+
NC_007493.2	804663	804666	ID_313	3.03969716	+
NC_007493.2	804674	804679	ID_314	7.137996167	+
NC_007493.2	804725	804726	ID_315	6.098146789	+
NC_007493.2	804734	804735	ID_316	6.139851762	+
NC_007493.2	804751	804752	ID_317	5.947102087	+
NC_007493.2	804784	804785	ID_318	6.523309425	+
NC_007493.2	804821	804822	ID_319	6.036714783	+
NC_007493.2	857025	857026	ID_320	-2.975829737	-
NC_007493.2	889115	889116	ID_321	7.783457039	+
NC_007493.2	890808	890810	ID_322	-6.721712453	+
NC_007493.2	904787	904788	ID_323	6.845211001	+
NC_007493.2	904880	904884	ID_324	6.982841053	+
NC_007493.2	905057	905058	ID_325	6.121901866	+
NC_007493.2	915190	915191	ID_326	6.540784554	-
NC_007493.2	921252	921253	ID_327	6.327494178	+
NC_007493.2	922128	922129	ID_328	6.663928583	+
NC_007493.2	923795	923796	ID_329	5.952377764	+
NC_007493.2	932199	932200	ID_330	7.063948922	+
NC_007493.2	932272	932273	ID_331	7.225565573	+
NC_007493.2	932418	932419	ID_332	6.31144662	+
NC_007493.2	933505	933506	ID_333	6.098486879	+
NC_007493.2	933559	933562	ID_334	6.116930213	+
NC_007493.2	933619	933620	ID_335	6.929943445	+
NC_007493.2	935252	935253	ID_336	6.556219966	+
NC_007493.2	950567	950568	ID_337	-7.15000127	-
NC_007493.2	955596	955597	ID_338	7.826654702	-
NC_007493.2	956548	956549	ID_339	6.020659284	-
NC_007493.2	957243	957244	ID_340	-6.380608228	+
NC_007493.2	962544	962545	ID_341	-6.351582719	-
NC_007493.2	971407	971408	ID_342	-6.36905754	+
NC_007493.2	972785	972789	ID_343	-1.272391608	+
NC_007493.2	972798	972806	ID_344	-1.486498219	+
NC_007493.2	985055	985056	ID_345	7.057313131	+
NC_007493.2	1022602	1022603	ID_346	7.169557773	+
NC_007493.2	1022626	1022627	ID_347	-6.2124213	+
NC_007493.2	1022645	1022646	ID_348	-6.339448364	+
NC_007493.2	1022933	1022934	ID_349	6.340494609	+
NC_007493.2	1023068	1023069	ID_350	6.708017494	+
NC_007493.2	1023221	1023226	ID_351	5.698113647	+
NC_007493.2	1023272	1023273	ID_352	5.93877264	+
NC_007493.2	1023286	1023287	ID_353	6.360028634	+
NC_007493.2	1023311	1023312	ID_354	6.096447055	+
NC_007493.2	1023511	1023512	ID_355	6.231149852	+
NC_007493.2	1024698	1024699	ID_356	5.992237462	-
NC_007493.2	1028188	1028195	ID_357	6.553689127	-
NC_007493.2	1028941	1028943	ID_358	7.78393136	-
NC_007493.2	1029365	1029366	ID_359	6.465469896	-
NC_007493.2	1030519	1030523	ID_360	6.168856849	+
NC_007493.2	1030528	1030548	ID_361	6.498901716	+
NC_007493.2	1030622	1030623	ID_362	6.143151936	+
NC_007493.2	1030656	1030662	ID_363	8.436504141	+
NC_007493.2	1038075	1038076	ID_364	6.465469896	-
NC_007493.2	1039266	1039267	ID_365	-6.537160706	+
NC_007493.2	1039902	1039903	ID_366	6.528620087	+
NC_007493.2	1056167	1056169	ID_367	7.015254181	+
NC_007493.2	1068175	1068176	ID_368	8.525946811	+
NC_007493.2	1079609	1079610	ID_369	5.955758501	+
NC_007493.2	1103193	1103194	ID_370	6.338883572	+
NC_007493.2	1103201	1103206	ID_371	6.943432203	+
NC_007493.2	1160409	1160410	ID_372	5.866003124	+
NC_007493.2	1167742	1167743	ID_373	6.577545855	+
NC_007493.2	1168875	1168876	ID_374	-1.661721053	-
NC_007493.2	1169006	1169008	ID_375	6.380786137	+
NC_007493.2	1179237	1179238	ID_376	6.299545008	-
NC_007493.2	1179248	1179249	ID_377	5.879120019	-
NC_007493.2	1190173	1190177	ID_378	7.344596021	+
NC_007493.2	1190212	1190213	ID_379	6.403186869	+
NC_007493.2	1190220	1190221	ID_380	6.652385958	+
NC_007493.2	1190269	1190270	ID_381	-6.306324373	+
NC_007493.2	1198534	1198535	ID_382	7.092378409	+
NC_007493.2	1198577	1198578	ID_383	6.490410083	+
NC_007493.2	1198584	1198586	ID_384	6.183329244	+
NC_007493.2	1206052	1206053	ID_385	5.944458267	-
NC_007493.2	1207332	1207333	ID_386	5.948612066	-
NC_007493.2	1216992	1216993	ID_387	6.227734592	+
NC_007493.2	1217880	1217884	ID_388	7.084533823	+
NC_007493.2	1217888	1217896	ID_389	7.02413859	+
NC_007493.2	1217900	1217901	ID_390	6.619725867	+
NC_007493.2	1242453	1242454	ID_391	8.071119376	-
NC_007493.2	1255012	1255013	ID_392	6.854909136	-
NC_007493.2	1275489	1275490	ID_393	6.294803455	+
NC_007493.2	1289908	1289910	ID_394	7.758993816	+
NC_007493.2	1289915	1289922	ID_395	6.617016568	+
NC_007493.2	1289927	1289928	ID_396	6.543946924	+
NC_007493.2	1290133	1290136	ID_397	6.480590049	+
NC_007493.2	1297077	1297078	ID_398	6.990487098	+
NC_007493.2	1321074	1321075	ID_399	6.350066304	+
NC_007493.2	1328717	1328718	ID_400	-7.085233032	-
NC_007493.2	1338483	1338484	ID_401	5.939912913	-
NC_007493.2	1361605	1361608	ID_402	6.927912946	+
NC_007493.2	1371578	1371579	ID_403	7.060461374	+
NC_007493.2	1372045	1372046	ID_404	6.283184451	+
NC_007493.2	1373161	1373162	ID_405	7.184208811	+
NC_007493.2	1413228	1413229	ID_406	6.565119504	-
NC_007493.2	1413275	1413299	ID_407	-1.329869647	-
NC_007493.2	1413305	1413306	ID_408	-1.347400283	-
NC_007493.2	1418682	1418683	ID_409	6.420257592	+
NC_007493.2	1418688	1418689	ID_410	6.355767052	+
NC_007493.2	1420470	1420472	ID_411	6.836119296	-
NC_007493.2	1420846	1420847	ID_412	6.482772933	-
NC_007493.2	1421050	1421060	ID_413	6.412262119	-
NC_007493.2	1421080	1421081	ID_414	9.158701461	-
NC_007493.2	1426554	1426555	ID_415	7.125363109	-
NC_007493.2	1431030	1431031	ID_416	6.77064455	+
NC_007493.2	1437171	1437172	ID_417	4.088963	+
NC_007493.2	1441041	1441042	ID_418	6.596459208	-
NC_007493.2	1441081	1441082	ID_419	9.337803064	-
NC_007493.2	1444873	1444874	ID_420	-6.413451545	-
NC_007493.2	1464727	1464733	ID_421	6.269906339	-
NC_007493.2	1465048	1465049	ID_422	6.128908522	-
NC_007493.2	1465054	1465055	ID_423	6.696898172	-
NC_007493.2	1465080	1465085	ID_424	6.566526301	-
NC_007493.2	1479352	1479353	ID_425	-1.716888054	+
NC_007493.2	1479375	1479376	ID_426	6.505364901	+
NC_007493.2	1479443	1479446	ID_427	6.581732397	+
NC_007493.2	1479450	1479454	ID_428	6.508193161	+
NC_007493.2	1479458	1479462	ID_429	8.213241218	+
NC_007493.2	1479517	1479518	ID_430	-1.631545609	+
NC_007493.2	1481678	1481679	ID_431	6.749491876	+
NC_007493.2	1481838	1481839	ID_432	6.220879023	+
NC_007493.2	1481864	1481874	ID_433	7.139359551	+
NC_007493.2	1508294	1508296	ID_434	-1.269877435	-
NC_007493.2	1508305	1508306	ID_435	-1.087117243	-
NC_007493.2	1509865	1509866	ID_436	6.407138859	-
NC_007493.2	1509888	1509889	ID_437	6.560026322	-
NC_007493.2	1510474	1510475	ID_438	6.063932572	-
NC_007493.2	1511103	1511108	ID_439	7.506751957	-
NC_007493.2	1511225	1511226	ID_440	6.235485449	-
NC_007493.2	1519537	1519538	ID_441	6.41698897	+
NC_007493.2	1569337	1569338	ID_442	8.190831116	+
NC_007493.2	1570300	1570301	ID_443	6.224311066	+
NC_007493.2	1584585	1584586	ID_444	7.106478448	-
NC_007493.2	1601783	1601784	ID_445	6.755113216	+
NC_007493.2	1628164	1628165	ID_446	-7.628090385	-
NC_007493.2	1631423	1631425	ID_447	6.964948788	-
NC_007493.2	1632668	1632669	ID_448	2.219966268	+
NC_007493.2	1632701	1632702	ID_449	-1.638895371	+
NC_007493.2	1641359	1641360	ID_450	6.28066836	+
NC_007493.2	1673299	1673300	ID_451	5.940292423	-
NC_007493.2	1674317	1674318	ID_452	6.872594773	-
NC_007493.2	1674333	1674334	ID_453	6.817710026	-
NC_007493.2	1674727	1674728	ID_454	7.846455344	-
NC_007493.2	1675321	1675322	ID_455	6.404288385	-
NC_007493.2	1675884	1675885	ID_456	-6.327954688	-
NC_007493.2	1678846	1678852	ID_457	7.259375839	-
NC_007493.2	1678877	1678878	ID_458	-1.105188552	-
NC_007493.2	1678886	1678891	ID_459	-1.075481219	-
NC_007493.2	1678921	1678922	ID_460	-1.383013979	-
NC_007493.2	1679012	1679015	ID_461	-1.345890864	-
NC_007493.2	1679036	1679037	ID_462	3.122328354	-
NC_007493.2	1718050	1718051	ID_463	6.878749667	-
NC_007493.2	1721233	1721234	ID_464	6.298064089	+
NC_007493.2	1724430	1724436	ID_465	7.839021286	-
NC_007493.2	1728109	1728110	ID_466	6.26408585	-
NC_007493.2	1728180	1728181	ID_467	6.51084204	-
NC_007493.2	1728188	1728189	ID_468	6.225246394	-
NC_007493.2	1728193	1728195	ID_469	4.046987606	-
NC_007493.2	1797549	1797550	ID_470	7.123857343	-
NC_007493.2	1797554	1797555	ID_471	5.97752859	-
NC_007493.2	1807755	1807756	ID_472	-1.205996779	+
NC_007493.2	1812257	1812258	ID_473	6.362579159	+
NC_007493.2	1837203	1837205	ID_474	6.801085766	-
NC_007493.2	1837247	1837248	ID_475	7.008949283	-
NC_007493.2	1837284	1837285	ID_476	6.825952837	-
NC_007493.2	1838593	1838595	ID_477	6.313896629	+
NC_007493.2	1839161	1839162	ID_478	7.900670363	+
NC_007493.2	1840081	1840082	ID_479	7.70166758	+
NC_007493.2	1840136	1840138	ID_480	5.780818019	+
NC_007493.2	1840212	1840217	ID_481	6.784932244	+
NC_007493.2	1840617	1840618	ID_482	6.214489838	+
NC_007493.2	1843517	1843518	ID_483	-1.34040309	+
NC_007493.2	1843527	1843529	ID_484	-1.314540713	+
NC_007493.2	1843537	1843538	ID_485	-1.383593628	+
NC_007493.2	1843542	1843553	ID_486	-1.275076512	+
NC_007493.2	1852116	1852117	ID_487	-1.132938487	-
NC_007493.2	1854080	1854081	ID_488	6.825892195	+
NC_007493.2	1854089	1854094	ID_489	7.09220911	+
NC_007493.2	1854100	1854101	ID_490	6.028530308	+
NC_007493.2	1854106	1854112	ID_491	6.74716386	+
NC_007493.2	1854123	1854125	ID_492	6.680988718	+
NC_007493.2	1856592	1856593	ID_493	6.599346241	-
NC_007493.2	1868189	1868190	ID_494	7.540378071	-
NC_007493.2	1877886	1877887	ID_495	6.630585665	+
NC_007493.2	1882122	1882123	ID_496	6.654237671	-
NC_007493.2	1882131	1882133	ID_497	6.724649354	-
NC_007493.2	1882138	1882139	ID_498	6.590337603	-
NC_007493.2	1882146	1882147	ID_499	6.211032641	-
NC_007493.2	1902156	1902157	ID_500	-6.925544379	-
NC_007493.2	1902179	1902183	ID_501	6.846775153	-
NC_007493.2	1911438	1911441	ID_502	7.211372889	-
NC_007493.2	1911777	1911778	ID_503	6.607107603	-
NC_007493.2	1912134	1912135	ID_504	6.631291867	-
NC_007493.2	1912270	1912273	ID_505	7.526026234	-
NC_007493.2	1912345	1912346	ID_506	7.232093945	-
NC_007493.2	1920606	1920608	ID_507	6.482554047	+
NC_007493.2	1920619	1920620	ID_508	-1.145361603	+
NC_007493.2	1920627	1920643	ID_509	-1.409921445	+
NC_007493.2	1920648	1920664	ID_510	-1.38947065	+
NC_007493.2	1920669	1920672	ID_511	-1.234519968	+
NC_007493.2	1931628	1931636	ID_512	-1.758821661	+
NC_007493.2	1931640	1931641	ID_513	-1.111761828	+
NC_007493.2	1931645	1931648	ID_514	-1.435196877	+
NC_007493.2	1972979	1972980	ID_515	8.046988528	+
NC_007493.2	1972984	1972989	ID_516	8.635848115	+
NC_007493.2	1973014	1973015	ID_517	7.226852659	+
NC_007493.2	1973064	1973065	ID_518	6.158375303	+
NC_007493.2	1973087	1973089	ID_519	6.129221342	+
NC_007493.2	1973282	1973283	ID_520	6.283782489	+
NC_007493.2	1976687	1976689	ID_521	6.06540803	-
NC_007493.2	1980214	1980216	ID_522	6.24473875	-
NC_007493.2	1980269	1980270	ID_523	6.495584192	-
NC_007493.2	1981042	1981043	ID_524	7.136396605	-
NC_007493.2	1981127	1981128	ID_525	5.917948075	-
NC_007493.2	1981189	1981195	ID_526	6.567759324	-
NC_007493.2	1981201	1981205	ID_527	7.085150634	-
NC_007493.2	1981245	1981246	ID_528	7.450810456	-
NC_007493.2	1981401	1981403	ID_529	7.050018114	-
NC_007493.2	1981519	1981520	ID_530	6.084138828	-
NC_007493.2	1981748	1981749	ID_531	6.090647024	-
NC_007493.2	1981754	1981755	ID_532	6.453716156	-
NC_007493.2	1982132	1982133	ID_533	5.866402568	-
NC_007493.2	1982158	1982162	ID_534	6.623633104	-
NC_007493.2	1982316	1982319	ID_535	6.991233365	-
NC_007493.2	1982329	1982332	ID_536	6.705962682	-
NC_007493.2	1982392	1982393	ID_537	6.98730415	-
NC_007493.2	1982411	1982418	ID_538	6.334640061	-
NC_007493.2	1982869	1982870	ID_539	3.908721055	-
NC_007493.2	1983303	1983304	ID_540	6.057652903	-
NC_007493.2	1983386	1983387	ID_541	6.798496454	-
NC_007493.2	1983395	1983396	ID_542	6.699736561	-
NC_007493.2	1984076	1984077	ID_543	7.224318457	-
NC_007493.2	1987304	1987305	ID_544	6.757346438	-
NC_007493.2	1988163	1988164	ID_545	6.543285148	-
NC_007493.2	1990465	1990466	ID_546	7.032533711	-
NC_007493.2	1990540	1990541	ID_547	3.934275926	-
NC_007493.2	1996453	1996454	ID_548	8.129657216	+
NC_007493.2	2000411	2000412	ID_549	6.206936703	+
NC_007493.2	2005343	2005346	ID_550	-6.917387045	-
NC_007493.2	2005390	2005393	ID_551	-1.279027847	-
NC_007493.2	2010559	2010560	ID_552	5.902069493	+
NC_007493.2	2012377	2012382	ID_553	6.610130406	+
NC_007493.2	2014734	2014737	ID_554	6.734545705	+
NC_007493.2	2017512	2017513	ID_555	6.860610427	+
NC_007493.2	2018134	2018135	ID_556	6.710021923	+
NC_007493.2	2018999	2019000	ID_557	-6.556427753	+
NC_007493.2	2019201	2019203	ID_558	6.189958176	+
NC_007493.2	2020768	2020769	ID_559	6.434176413	+
NC_007493.2	2021059	2021060	ID_560	6.504596593	+
NC_007493.2	2021097	2021099	ID_561	6.580582004	+
NC_007493.2	2021355	2021356	ID_562	5.947857266	+
NC_007493.2	2025305	2025306	ID_563	2.959263366	+
NC_007493.2	2025329	2025330	ID_564	2.472992005	+
NC_007493.2	2042620	2042622	ID_565	5.819235953	+
NC_007493.2	2042640	2042641	ID_566	-1.258790896	+
NC_007493.2	2042719	2042720	ID_567	-1.513823692	+
NC_007493.2	2042890	2042891	ID_568	-6.436732442	+
NC_007493.2	2042918	2042919	ID_569	-6.849267377	+
NC_007493.2	2043804	2043807	ID_570	6.685332898	+
NC_007493.2	2044954	2044955	ID_571	6.169421877	+
NC_007493.2	2045019	2045020	ID_572	6.523309425	+
NC_007493.2	2046076	2046077	ID_573	6.615928931	-
NC_007493.2	2046647	2046648	ID_574	6.760724446	-
NC_007493.2	2056121	2056124	ID_575	6.93233692	+
NC_007493.2	2056128	2056129	ID_576	7.950431454	+
NC_007493.2	2057167	2057168	ID_577	6.993538551	+
NC_007493.2	2085446	2085447	ID_578	6.55125839	-
NC_007493.2	2085488	2085489	ID_579	7.457541078	-
NC_007493.2	2085749	2085750	ID_580	6.283483567	-
NC_007493.2	2086946	2086948	ID_581	6.727758613	-
NC_007493.2	2094914	2094915	ID_582	-6.296883414	-
NC_007493.2	2098477	2098478	ID_583	7.210905041	+
NC_007493.2	2098718	2098719	ID_584	6.06880018	+
NC_007493.2	2106375	2106376	ID_585	5.959506594	+
NC_007493.2	2114717	2114718	ID_586	6.987983727	+
NC_007493.2	2119358	2119359	ID_587	1.861307179	+
NC_007493.2	2119363	2119364	ID_588	1.947298138	+
NC_007493.2	2119375	2119376	ID_589	2.202545055	+
NC_007493.2	2119386	2119387	ID_590	3.485678008	+
NC_007493.2	2119413	2119414	ID_591	2.356261935	+
NC_007493.2	2119421	2119432	ID_592	7.804865829	+
NC_007493.2	2119449	2119450	ID_593	6.380144529	+
NC_007493.2	2119566	2119567	ID_594	6.421073369	+
NC_007493.2	2119614	2119615	ID_595	6.680011941	+
NC_007493.2	2119659	2119660	ID_596	7.472195444	+
NC_007493.2	2124367	2124368	ID_597	6.204412127	-
NC_007493.2	2139045	2139046	ID_598	-1.456189329	+
NC_007493.2	2139050	2139051	ID_599	-1.078911693	+
NC_007493.2	2139064	2139065	ID_600	-1.156167917	+
NC_007493.2	2161319	2161320	ID_601	6.019224462	-
NC_007493.2	2161396	2161399	ID_602	6.658237772	-
NC_007493.2	2161483	2161484	ID_603	6.928557364	-
NC_007493.2	2172256	2172257	ID_604	6.371615812	-
NC_007493.2	2183952	2183953	ID_605	6.13919	-
NC_007493.2	2191980	2191981	ID_606	5.94370133	+
NC_007493.2	2193300	2193301	ID_607	-8.173716071	-
NC_007493.2	2200341	2200342	ID_608	7.197933758	-
NC_007493.2	2201469	2201470	ID_609	-6.51453568	-
NC_007493.2	2265768	2265769	ID_610	-7.185731584	-
NC_007493.2	2294362	2294363	ID_611	6.105270028	+
NC_007493.2	2294491	2294492	ID_612	6.163907863	+
NC_007493.2	2294500	2294501	ID_613	7.751464655	+
NC_007493.2	2294576	2294577	ID_614	6.064977461	+
NC_007493.2	2294596	2294597	ID_615	6.099167039	+
NC_007493.2	2326843	2326845	ID_616	6.528233248	+
NC_007493.2	2332994	2332995	ID_617	-6.40177192	+
NC_007493.2	2333055	2333056	ID_618	6.021735843	+
NC_007493.2	2333284	2333285	ID_619	6.132897358	+
NC_007493.2	2344620	2344624	ID_620	-1.209928739	+
NC_007493.2	2344682	2344683	ID_621	-1.467326239	+
NC_007493.2	2361815	2361816	ID_622	6.656433289	-
NC_007493.2	2361863	2361868	ID_623	0.5371398537	-
NC_007493.2	2361907	2361911	ID_624	-1.616049797	-
NC_007493.2	2363953	2363955	ID_625	6.784447724	-
NC_007493.2	2363977	2363978	ID_626	6.951267302	-
NC_007493.2	2363984	2363985	ID_627	7.004356399	-
NC_007493.2	2370665	2370669	ID_628	-1.253117319	+
NC_007493.2	2382031	2382035	ID_629	-5.935665828	+
NC_007493.2	2382054	2382055	ID_630	-6.638818707	+
NC_007493.2	2382128	2382131	ID_631	-6.400932689	+
NC_007493.2	2382188	2382189	ID_632	6.058352286	+
NC_007493.2	2388436	2388437	ID_633	6.532406765	-
NC_007493.2	2388454	2388455	ID_634	6.461774104	-
NC_007493.2	2388512	2388539	ID_635	6.900762213	-
NC_007493.2	2393286	2393287	ID_636	5.905958304	-
NC_007493.2	2402414	2402415	ID_637	-1.414224489	+
NC_007493.2	2406115	2406116	ID_638	6.960282113	-
NC_007493.2	2406922	2406923	ID_639	6.113371025	-
NC_007493.2	2414670	2414671	ID_640	-6.292147645	+
NC_007493.2	2423148	2423149	ID_641	6.623511774	-
NC_007493.2	2430744	2430746	ID_642	7.115391756	+
NC_007493.2	2437951	2437952	ID_643	7.810273257	-
NC_007493.2	2438931	2438932	ID_644	6.31103723	-
NC_007493.2	2440207	2440210	ID_645	6.138047201	-
NC_007493.2	2440436	2440437	ID_646	-6.592231145	+
NC_007493.2	2440454	2440455	ID_647	-2.216792357	+
NC_007493.2	2440463	2440464	ID_648	6.099507161	+
NC_007493.2	2441302	2441303	ID_649	-2.832011218	+
NC_007493.2	2442233	2442234	ID_650	6.757919225	+
NC_007493.2	2442264	2442271	ID_651	6.921571417	+
NC_007493.2	2442284	2442285	ID_652	7.278339596	+
NC_007493.2	2442295	2442296	ID_653	6.479902124	+
NC_007493.2	2447694	2447695	ID_654	6.663322312	+
NC_007493.2	2457857	2457858	ID_655	-6.615866935	+
NC_007493.2	2461064	2461065	ID_656	6.026031344	-
NC_007493.2	2461071	2461072	ID_657	6.074687738	-
NC_007493.2	2461077	2461078	ID_658	6.216186387	-
NC_007493.2	2464144	2464146	ID_659	10.56852904	+
NC_007493.2	2464151	2464155	ID_660	9.923082092	+
NC_007493.2	2464159	2464163	ID_661	6.616684882	+
NC_007493.2	2491694	2491695	ID_662	6.972883026	-
NC_007493.2	2491701	2491710	ID_663	5.334228005	-
NC_007493.2	2494872	2494873	ID_664	6.335020846	-
NC_007493.2	2495880	2495881	ID_665	-1.236015631	+
NC_007493.2	2497629	2497630	ID_666	-6.416362525	-
NC_007493.2	2509144	2509149	ID_667	-6.389716243	-
NC_007493.2	2509161	2509162	ID_668	-6.345473717	-
NC_007493.2	2509174	2509176	ID_669	-3.837374094	-
NC_007493.2	2509195	2509200	ID_670	-6.976764553	-
NC_007493.2	2513584	2513585	ID_671	6.488334528	+
NC_007493.2	2541796	2541797	ID_672	5.952001331	-
NC_007493.2	2541913	2541914	ID_673	6.127575524	-
NC_007493.2	2552365	2552367	ID_674	6.58845241	-
NC_007493.2	2565892	2565893	ID_675	-1.810805625	+
NC_007493.2	2565953	2565956	ID_676	-4.299143522	+
NC_007493.2	2572390	2572391	ID_677	7.028013208	-
NC_007493.2	2572400	2572401	ID_678	6.363430076	-
NC_007493.2	2586663	2586664	ID_679	6.801216108	-
NC_007493.2	2586694	2586695	ID_680	6.091331057	-
NC_007493.2	2586701	2586702	ID_681	6.576236376	-
NC_007493.2	2591765	2591766	ID_682	2.424093486	+
NC_007493.2	2591861	2591862	ID_683	6.000265895	+
NC_007493.2	2592021	2592022	ID_684	7.615042331	+
NC_007493.2	2592133	2592135	ID_685	6.576509831	+
NC_007493.2	2592268	2592269	ID_686	6.578612842	+
NC_007493.2	2592280	2592286	ID_687	6.541444547	+
NC_007493.2	2592305	2592310	ID_688	6.00298849	+
NC_007493.2	2592388	2592389	ID_689	6.524324139	+
NC_007493.2	2592449	2592453	ID_690	6.09796848	+
NC_007493.2	2592461	2592462	ID_691	6.499378592	+
NC_007493.2	2592545	2592546	ID_692	7.0811567	+
NC_007493.2	2592789	2592790	ID_693	7.667191197	+
NC_007493.2	2592803	2592804	ID_694	6.27886733	+
NC_007493.2	2592818	2592819	ID_695	6.511352127	+
NC_007493.2	2592824	2592825	ID_696	6.6125968	+
NC_007493.2	2592833	2592834	ID_697	5.90284807	+
NC_007493.2	2598208	2598209	ID_698	3.121549221	+
NC_007493.2	2598223	2598225	ID_699	2.60769655	+
NC_007493.2	2598233	2598234	ID_700	-7.380589673	+
NC_007493.2	2598239	2598240	ID_701	7.551869569	+
NC_007493.2	2598258	2598260	ID_702	4.83625625	+
NC_007493.2	2598272	2598273	ID_703	-6.810691196	+
NC_007493.2	2598280	2598281	ID_704	-7.070038862	+
NC_007493.2	2607890	2607892	ID_705	6.990674565	-
NC_007493.2	2607918	2607919	ID_706	6.143151936	-
NC_007493.2	2607962	2607963	ID_707	-1.03399736	-
NC_007493.2	2608002	2608003	ID_708	-2.212984089	-
NC_007493.2	2608007	2608014	ID_709	-1.097220087	-
NC_007493.2	2608019	2608022	ID_710	-1.362990913	-
NC_007493.2	2632262	2632263	ID_711	5.874760458	+
NC_007493.2	2632319	2632320	ID_712	6.200932661	+
NC_007493.2	2632357	2632358	ID_713	5.914477617	+
NC_007493.2	2653427	2653432	ID_714	6.146370143	+
NC_007493.2	2654607	2654613	ID_715	6.86997493	+
NC_007493.2	2654827	2654828	ID_716	7.440775048	+
NC_007493.2	2660750	2660751	ID_717	5.913318141	+
NC_007493.2	2660756	2660757	ID_718	7.372811026	-
NC_007493.2	2677097	2677103	ID_719	-6.623904927	+
NC_007493.2	2687366	2687375	ID_720	8.453596362	+
NC_007493.2	2687482	2687484	ID_721	6.286926747	+
NC_007493.2	2687491	2687503	ID_722	8.37605369	+
NC_007493.2	2687510	2687512	ID_723	7.432480942	+
NC_007493.2	2687521	2687523	ID_724	8.301401979	+
NC_007493.2	2689857	2689858	ID_725	6.095083853	+
NC_007493.2	2704635	2704638	ID_726	6.797533569	+
NC_007493.2	2726202	2726203	ID_727	7.547787207	-
NC_007493.2	2739521	2739522	ID_728	-6.925004296	-
NC_007493.2	2741632	2741635	ID_729	7.660633249	+
NC_007493.2	2776107	2776108	ID_730	6.592998196	-
NC_007493.2	2800194	2800195	ID_731	6.89511891	-
NC_007493.2	2800861	2800863	ID_732	7.722943811	-
NC_007493.2	2800918	2800919	ID_733	6.127908989	-
NC_007493.2	2801072	2801077	ID_734	6.765086768	-
NC_007493.2	2801110	2801111	ID_735	6.468630631	-
NC_007493.2	2801196	2801197	ID_736	6.41507811	-
NC_007493.2	2804727	2804728	ID_737	7.409754564	-
NC_007493.2	2804874	2804875	ID_738	7.934713489	-
NC_007493.2	2804942	2804943	ID_739	6.97864215	-
NC_007493.2	2804947	2804948	ID_740	6.131900594	-
NC_007493.2	2804974	2804975	ID_741	6.198397823	-
NC_007493.2	2805061	2805062	ID_742	6.94503622	-
NC_007493.2	2805081	2805082	ID_743	6.443846504	-
NC_007493.2	2805086	2805087	ID_744	6.920926969	-
NC_007493.2	2805128	2805135	ID_745	7.864462056	-
NC_007493.2	2805156	2805160	ID_746	8.187083992	-
NC_007493.2	2805175	2805176	ID_747	8.335503055	-
NC_007493.2	2805182	2805186	ID_748	8.302516649	-
NC_007493.2	2805262	2805263	ID_749	7.03288926	-
NC_007493.2	2805272	2805276	ID_750	7.336010807	-
NC_007493.2	2805282	2805283	ID_751	6.592037794	-
NC_007493.2	2805294	2805316	ID_752	6.404334921	-
NC_007493.2	2805321	2805324	ID_753	6.724490842	-
NC_007493.2	2805339	2805340	ID_754	7.597553967	-
NC_007493.2	2805349	2805351	ID_755	6.100354128	-
NC_007493.2	2808152	2808154	ID_756	6.150158546	-
NC_007493.2	2811692	2811693	ID_757	6.339918812	-
NC_007493.2	2813548	2813551	ID_758	6.250360162	-
NC_007493.2	2813578	2813580	ID_759	-1.203928496	-
NC_007493.2	2813593	2813595	ID_760	-1.323623987	-
NC_007493.2	2813639	2813640	ID_761	-1.037102031	-
NC_007493.2	2849274	2849275	ID_762	-6.667545127	-
NC_007493.2	2849469	2849470	ID_763	-7.046468064	+
NC_007493.2	2849600	2849601	ID_764	-6.746577555	+
NC_007493.2	2866802	2866803	ID_765	5.982694138	+
NC_007493.2	2868379	2868380	ID_766	7.606713821	+
NC_007493.2	2868398	2868400	ID_767	6.156594159	+
NC_007493.2	2903277	2903278	ID_768	6.181991813	-
NC_007493.2	2915111	2915112	ID_769	6.396939281	-
NC_007493.2	2916021	2916023	ID_770	-1.262494914	+
NC_007493.2	2916032	2916033	ID_771	-1.963490179	+
NC_007493.2	2916045	2916046	ID_772	-1.176471974	+
NC_007493.2	2916057	2916058	ID_773	-1.312693597	+
NC_007493.2	2916062	2916065	ID_774	-1.243145573	+
NC_007493.2	2916082	2916087	ID_775	-3.782432879	+
NC_007493.2	2916113	2916117	ID_776	8.543763015	+
NC_007493.2	2916154	2916155	ID_777	6.93719917	+
NC_007493.2	2919653	2919656	ID_778	6.446864374	+
NC_007493.2	2919714	2919715	ID_779	6.26923028	+
NC_007493.2	2924449	2924456	ID_780	7.374518274	+
NC_007493.2	2927287	2927288	ID_781	6.485735673	+
NC_007493.2	2927328	2927329	ID_782	5.901679875	+
NC_007493.2	2929601	2929602	ID_783	7.657328259	+
NC_007493.2	2929607	2929608	ID_784	6.638799981	+
NC_007493.2	2930020	2930021	ID_785	6.539782587	-
NC_007493.2	2933030	2933031	ID_786	6.99682805	+
NC_007493.2	2939970	2939971	ID_787	6.032805921	-
NC_007493.2	2940409	2940410	ID_788	6.601507848	-
NC_007493.2	2949703	2949704	ID_789	6.364673196	+
NC_007493.2	2957965	2957970	ID_790	5.638262274	-
NC_007493.2	2957981	2957982	ID_791	6.542196561	-
NC_007493.2	2958029	2958031	ID_792	7.16386141	-
NC_007493.2	2958082	2958083	ID_793	6.670203596	-
NC_007493.2	2958247	2958252	ID_794	6.588123772	-
NC_007493.2	2958275	2958278	ID_795	6.926786799	-
NC_007493.2	2958288	2958289	ID_796	7.219777599	-
NC_007493.2	2958293	2958294	ID_797	3.567100232	-
NC_007493.2	2958300	2958301	ID_798	7.734219179	-
NC_007493.2	2962974	2962975	ID_799	6.179100292	-
NC_007493.2	2969329	2969331	ID_800	5.940482056	-
NC_007493.2	2969342	2969345	ID_801	6.53047383	-
NC_007493.2	3003583	3003586	ID_802	6.986735077	-
NC_007493.2	3005838	3005839	ID_803	-7.4619829	+
NC_007493.2	3019162	3019164	ID_804	6.920584245	+
NC_007493.2	3019845	3019848	ID_805	6.29698855	+
NC_007493.2	3019854	3019855	ID_806	7.186201709	+
NC_007493.2	3019932	3019933	ID_807	6.972712517	+
NC_007493.2	3019938	3019939	ID_808	6.550849011	+
NC_007493.2	3019945	3019952	ID_809	7.030892509	+
NC_007493.2	3019957	3019958	ID_810	6.623041734	+
NC_007493.2	3021831	3021832	ID_811	6.646348508	-
NC_007493.2	3026828	3026829	ID_812	-6.896336987	-
NC_007493.2	3026834	3026839	ID_813	-4.760029641	-
NC_007493.2	3026843	3026845	ID_814	-7.415264574	-
NC_007493.2	3026852	3026853	ID_815	-6.653399691	-
NC_007493.2	3041833	3041834	ID_816	6.132565118	-
NC_007493.2	3049958	3049959	ID_817	6.30604073	+
NC_007493.2	3109860	3109861	ID_818	6.211348531	+
NC_007493.2	3110443	3110445	ID_819	6.549894544	+
NC_007493.2	3121041	3121042	ID_820	7.035320585	+
NC_007493.2	3121054	3121055	ID_821	5.978267696	+
NC_007493.2	3121063	3121064	ID_822	5.945214593	+
NC_007493.2	3122019	3122020	ID_823	6.409607361	+
NC_007493.2	3144071	3144078	ID_824	7.32074967	+
NC_007493.2	3144082	3144087	ID_825	6.69763314	+
NC_007493.2	3144168	3144169	ID_826	6.604624568	+
NC_007493.2	3144190	3144191	ID_827	5.914091044	+
NC_007493.2	3144229	3144230	ID_828	-6.156074697	+
NC_007493.2	3162606	3162607	ID_829	7.034846526	-
NC_007493.2	3168846	3168847	ID_830	11.59505259	+
NC_007493.2	3168870	3168871	ID_831	9.829190874	+
NC_007493.2	3168882	3168900	ID_832	8.71331113	+
NC_007493.2	3169572	3169573	ID_833	-6.301608376	-
NC_007493.2	3172756	3172757	ID_834	7.832834001	-
NC_007493.2	3173009	3173010	ID_835	6.978826686	-
NC_007493.2	3176467	3176468	ID_836	6.346525391	-
NC_007493.2	3176566	3176567	ID_837	6.301908438	-
NC_007493.2	3176691	3176692	ID_838	-2.014034981	-
NC_007493.2	3183157	3183158	ID_839	8.3937722	+
NC_007493.2	3183168	3183170	ID_840	7.142592417	+
NC_007493.2	3183191	3183192	ID_841	6.809135765	+
NC_007493.2	3188184	3188213	ID_842	7.050308348	+
NC_007493.2	3188226	3188227	ID_843	11.29785612	+
NC_007493.2	3188239	3188240	ID_844	11.73259888	+
NC_007493.2	3188289	3188290	ID_845	9.521090696	+
NC_007493.2	3188294	3188304	ID_846	9.406625556	+
NC_007493.2	3188391	3188392	ID_847	2.619547809	+
NC_007493.2	3188405	3188406	ID_848	2.691385362	+
NC_007493.2	3188420	3188421	ID_849	3.738424266	+
NC_007493.2	3188425	3188429	ID_850	5.149353697	+
NC_007493.2	3188484	3188494	ID_851	5.000991912	+
NC_007493.2	3188501	3188510	ID_852	6.008305863	+
NC_007493.2	3188518	3188519	ID_853	6.283184451	+
NC_007494.2	1422	1443	ID_854	-3.011554998	+
NC_007494.2	1483	1487	ID_855	4.012841065	+
NC_007494.2	1501	1509	ID_856	4.923705581	+
NC_007494.2	1513	1514	ID_857	6.235175933	+
NC_007494.2	1539	1540	ID_858	3.461215617	+
NC_007494.2	1557	1561	ID_859	4.795217639	+
NC_007494.2	1701	1705	ID_860	-2.320956075	+
NC_007494.2	1717	1719	ID_861	-2.015238296	+
NC_007494.2	1729	1731	ID_862	-1.617478423	+
NC_007494.2	1738	1752	ID_863	-1.8501389	+
NC_007494.2	1757	1758	ID_864	-2.001028159	+
NC_007494.2	1762	1764	ID_865	-1.655546604	+
NC_007494.2	1778	1782	ID_866	6.299415256	+
NC_007494.2	1804	1811	ID_867	5.368575526	+
NC_007494.2	1866	1871	ID_868	1.455011079	+
NC_007494.2	1885	1893	ID_869	3.901962341	+
NC_007494.2	1998	1999	ID_870	3.431617626	+
NC_007494.2	2036	2037	ID_871	2.60698927	+
NC_007494.2	2050	2051	ID_872	7.324750069	+
NC_007494.2	2075	2076	ID_873	7.429413289	+
NC_007494.2	2102	2103	ID_874	3.819396452	+
NC_007494.2	2112	2119	ID_875	5.13222744	+
NC_007494.2	2267	2268	ID_876	1.7700729	+
NC_007494.2	2274	2275	ID_877	1.936147183	+
NC_007494.2	3365	3370	ID_878	2.092611686	+
NC_007494.2	3376	3377	ID_879	1.571014458	+
NC_007494.2	3420	3430	ID_880	7.478835205	+
NC_007494.2	3446	3447	ID_881	7.280936952	+
NC_007494.2	3495	3496	ID_882	1.368510112	+
NC_007494.2	3569	3570	ID_883	1.226866237	+
NC_007494.2	4233	4234	ID_884	-1.012582741	+
NC_007494.2	5006	5008	ID_885	1.658977403	+
NC_007494.2	5018	5019	ID_886	1.326653954	+
NC_007494.2	5099	5102	ID_887	5.427418332	+
NC_007494.2	5229	5231	ID_888	1.252829113	+
NC_007494.2	5347	5348	ID_889	1.469967525	+
NC_007494.2	5441	5448	ID_890	6.466176748	+
NC_007494.2	15047	15048	ID_891	-1.385869133	-
NC_007494.2	16299	16300	ID_892	6.40439075	+
NC_007494.2	16322	16323	ID_893	6.112697118	+
NC_007494.2	16328	16329	ID_894	5.981219889	+
NC_007494.2	16335	16336	ID_895	6.845956815	+
NC_007494.2	16344	16345	ID_896	6.75619686	+
NC_007494.2	16419	16420	ID_897	6.204412127	+
NC_007494.2	29009	29010	ID_898	-6.822609084	+
NC_007494.2	33342	33344	ID_899	7.133136722	+
NC_007494.2	33353	33354	ID_900	5.424103096	+
NC_007494.2	33371	33372	ID_901	8.485841061	+
NC_007494.2	33383	33384	ID_902	13.95058542	+
NC_007494.2	33388	33389	ID_903	7.05283805	+
NC_007494.2	33438	33479	ID_904	8.941968875	+
NC_007494.2	33540	33541	ID_905	2.619547809	+
NC_007494.2	33554	33555	ID_906	2.691385362	+
NC_007494.2	33569	33570	ID_907	3.738424266	+
NC_007494.2	33574	33578	ID_908	5.149353697	+
NC_007494.2	33633	33643	ID_909	4.02024027	+
NC_007494.2	33653	33657	ID_910	4.179499177	+
NC_007494.2	33674	33675	ID_911	6.560766672	+
NC_007494.2	33681	33682	ID_912	6.155110187	+
NC_007494.2	35095	35116	ID_913	-3.011554998	+
NC_007494.2	35156	35160	ID_914	4.012841065	+
NC_007494.2	35174	35182	ID_915	4.923705581	+
NC_007494.2	35186	35187	ID_916	6.235175933	+
NC_007494.2	35212	35213	ID_917	3.461215617	+
NC_007494.2	35230	35234	ID_918	4.795217639	+
NC_007494.2	35374	35378	ID_919	-2.320956075	+
NC_007494.2	35390	35392	ID_920	-2.015238296	+
NC_007494.2	35402	35404	ID_921	-1.617478423	+
NC_007494.2	35411	35425	ID_922	-1.8501389	+
NC_007494.2	35430	35431	ID_923	-2.001028159	+
NC_007494.2	35435	35437	ID_924	-1.655546604	+
NC_007494.2	35451	35455	ID_925	6.299415256	+
NC_007494.2	35477	35484	ID_926	5.368575526	+
NC_007494.2	35539	35544	ID_927	1.455011079	+
NC_007494.2	35558	35566	ID_928	3.901962341	+
NC_007494.2	35671	35672	ID_929	3.431617626	+
NC_007494.2	35709	35710	ID_930	2.60698927	+
NC_007494.2	35723	35724	ID_931	7.324750069	+
NC_007494.2	35748	35749	ID_932	7.429413289	+
NC_007494.2	35775	35776	ID_933	3.819396452	+
NC_007494.2	35785	35792	ID_934	5.13222744	+
NC_007494.2	35940	35941	ID_935	1.7700729	+
NC_007494.2	35947	35948	ID_936	1.936147183	+
NC_007494.2	37038	37043	ID_937	2.092611686	+
NC_007494.2	37049	37050	ID_938	1.571014458	+
NC_007494.2	37093	37103	ID_939	7.478835205	+
NC_007494.2	37119	37120	ID_940	7.280936952	+
NC_007494.2	37168	37169	ID_941	1.368510112	+
NC_007494.2	37242	37243	ID_942	1.226866237	+
NC_007494.2	37906	37907	ID_943	-1.012582741	+
NC_007494.2	38678	38680	ID_944	1.658977403	+
NC_007494.2	38690	38691	ID_945	1.326653954	+
NC_007494.2	38771	38774	ID_946	5.427418332	+
NC_007494.2	38901	38903	ID_947	1.252829113	+
NC_007494.2	38923	38924	ID_948	5.917562764	+
NC_007494.2	38933	38934	ID_949	6.241348327	+
NC_007494.2	39019	39020	ID_950	1.462583281	+
NC_007494.2	102038	102039	ID_951	6.129574363	+
NC_007494.2	151250	151251	ID_952	6.106285373	-
NC_007494.2	151256	151257	ID_953	6.538279384	-
NC_007494.2	151277	151284	ID_954	6.53374894	-
NC_007494.2	151289	151290	ID_955	6.695920873	-
NC_007494.2	156079	156080	ID_956	-6.48393451	-
NC_007494.2	162190	162191	ID_957	-1.173719052	+
NC_007494.2	162212	162213	ID_958	-1.168138349	+
NC_007494.2	162242	162243	ID_959	-1.019321484	+
NC_007494.2	170777	170778	ID_960	7.011601403	-
NC_007494.2	224689	224690	ID_961	6.026031344	+
NC_007494.2	239518	239519	ID_962	6.138859386	-
NC_007494.2	239630	239631	ID_963	8.305433428	-
NC_007494.2	239662	239663	ID_964	6.025673592	-
NC_007494.2	274478	274479	ID_965	6.164882687	+
NC_007494.2	290099	290102	ID_966	7.192769424	+
NC_007494.2	290420	290421	ID_967	6.063584322	+
NC_007494.2	296807	296808	ID_968	7.069688394	+
NC_007494.2	365605	365610	ID_969	6.433103347	-
NC_007494.2	367911	367912	ID_970	-6.320569946	+
NC_007494.2	367988	367989	ID_971	-4.963377964	+
NC_007494.2	368628	368631	ID_972	7.610137855	-
NC_007494.2	392720	392721	ID_973	-3.646987794	-
NC_007494.2	405758	405759	ID_974	6.413440119	+
NC_007494.2	405962	405963	ID_975	5.866003124	+
NC_007494.2	423615	423616	ID_976	-6.386565839	-
NC_007494.2	458101	458106	ID_977	6.459682654	-
NC_007494.2	458112	458116	ID_978	6.947594328	-
NC_007494.2	628675	628676	ID_979	6.688256795	-
NC_007494.2	645300	645301	ID_980	7.526744982	-
NC_007494.2	666067	666068	ID_981	6.057652903	+
NC_007494.2	669775	669777	ID_982	7.986757008	-
NC_007494.2	669796	669797	ID_983	6.150853334	-
NC_007494.2	669827	669828	ID_984	10.23815205	-
NC_007494.2	669834	669841	ID_985	6.292955066	-
NC_007494.2	680789	680790	ID_986	6.850269569	-
NC_007494.2	681286	681287	ID_987	-7.013997362	-
NC_007494.2	682725	682727	ID_988	7.544749145	-
NC_007494.2	683248	683249	ID_989	6.24719117	-
NC_007494.2	683486	683487	ID_990	5.906735177	-
NC_007494.2	704759	704760	ID_991	-1.296554962	+
NC_007494.2	706110	706111	ID_992	-7.000085192	+
NC_007494.2	710083	710084	ID_993	7.405221818	-
NC_007494.2	732640	732641	ID_994	6.742540284	-
NC_007494.2	733269	733270	ID_995	1.941743204	+
NC_007494.2	733281	733290	ID_996	5.93044047	+
NC_007494.2	733648	733649	ID_997	6.018865399	+
NC_007494.2	734497	734499	ID_998	-5.840976459	-
NC_007494.2	734513	734526	ID_999	-6.624908183	-
NC_007494.2	744023	744024	ID_1000	6.139851762	-
NC_007494.2	744085	744086	ID_1001	7.2082725	-
NC_007494.2	754610	754613	ID_1002	7.426260572	-
NC_007494.2	754964	754965	ID_1003	-7.042699535	+
NC_007494.2	800354	800355	ID_1004	6.184370542	-
NC_007494.2	841832	841834	ID_1005	-6.700525075	-
NC_007494.2	876005	876006	ID_1006	6.909077217	-
NC_007494.2	879847	879848	ID_1007	-2.048810366	-
NC_007494.2	885059	885060	ID_1008	7.265919063	+
NC_007494.2	885073	885079	ID_1009	6.374074083	+
NC_007494.2	890148	890149	ID_1010	-8.520637462	+
NC_007494.2	915754	915755	ID_1011	6.405213992	+
NC_007494.2	930631	930634	ID_1012	8.634001355	-
NC_007494.2	937971	937972	ID_1013	7.673808264	-
NC_007494.2	938458	938459	ID_1014	-7.289387459	+
NC_007494.2	942678	942707	ID_1015	7.050308348	+
NC_007494.2	942720	942721	ID_1016	11.29785612	+
NC_007494.2	942733	942734	ID_1017	11.73259888	+
NC_007494.2	942783	942784	ID_1018	9.521090696	+
NC_007494.2	942788	942798	ID_1019	9.406625556	+
NC_007494.2	942885	942886	ID_1020	2.619547809	+
NC_007494.2	942899	942900	ID_1021	2.691385362	+
NC_007494.2	942914	942915	ID_1022	3.738424266	+
NC_007494.2	942919	942923	ID_1023	5.149353697	+
NC_007494.2	942978	942988	ID_1024	5.000991912	+
NC_007494.2	942995	943004	ID_1025	6.008305863	+
NC_007494.2	943012	943013	ID_1026	6.283184451	+
NC_009007.1	57560	57561	ID_1027	6.676144444	-
NC_009007.1	66339	66342	ID_1028	6.486867233	-
NC_009007.1	66371	66386	ID_1029	6.889666999	-
NC_009007.1	66404	66405	ID_1030	6.705335229	-
NC_009007.1	66419	66420	ID_1031	6.590426549	-
NC_009007.1	66475	66477	ID_1032	6.25962967	+
NC_009007.1	66532	66533	ID_1033	6.021018292	-
NC_009007.1	66586	66589	ID_1034	6.963439681	-
NC_009007.1	66616	66620	ID_1035	6.746978039	-
NC_009007.1	66637	66638	ID_1036	6.609735935	-
NC_009007.1	66688	66689	ID_1037	6.075378692	-
NC_009007.1	66702	66703	ID_1038	5.940671688	-
NC_009007.1	66717	66718	ID_1039	6.125576429	-
NC_009007.1	66725	66726	ID_1040	6.606152268	-
NC_009007.1	66731	66742	ID_1041	6.501330463	-
NC_009007.1	66802	66803	ID_1042	6.216186387	-
NC_009007.1	66971	66972	ID_1043	6.401085971	-
NC_009007.1	66978	66979	ID_1044	6.360709927	-
NC_009007.1	67006	67013	ID_1045	7.772277586	-
NC_009007.1	67024	67025	ID_1046	7.181955366	-
NC_009007.1	68003	68004	ID_1047	6.74862176	+
NC_009007.1	68044	68055	ID_1048	7.688287757	+
NC_009007.1	68067	68071	ID_1049	6.771183805	+
NC_009007.1	68136	68137	ID_1050	9.667668176	+
NC_009007.1	68142	68159	ID_1051	7.72162527	+
NC_009007.1	68175	68177	ID_1052	7.205177446	+
NC_009007.1	69919	69920	ID_1053	5.959506594	-
NC_009007.1	86662	86663	ID_1054	7.106703933	+
NC_009007.1	86667	86668	ID_1055	7.596108349	+
NC_009007.1	87083	87084	ID_1056	5.865603519	-
NC_009007.1	87091	87092	ID_1057	6.895758178	-
NC_009007.1	89190	89193	ID_1058	6.40112961	+
NC_009007.1	89832	89836	ID_1059	6.519013707	-
NC_009007.1	89933	89934	ID_1060	2.889379537	+
NC_009007.1	89969	89971	ID_1061	2.793934713	+
NC_009007.1	100400	100404	ID_1062	-1.947170774	-
NC_009007.1	111283	111284	ID_1063	-6.374635746	+
NC_009008.1	25435	25436	ID_1064	5.992603224	-
NC_009008.1	25591	25592	ID_1065	4.422746986	-
NC_009008.1	25606	25607	ID_1066	6.241348327	-
NC_009008.1	25627	25628	ID_1067	6.565450156	-
NC_009008.1	25632	25633	ID_1068	7.50144048	-
NC_009008.1	30077	30078	ID_1069	6.366931018	-
NC_009008.1	31880	31884	ID_1070	6.675376839	+
NC_009008.1	33457	33460	ID_1071	6.510793329	+
NC_009008.1	36977	36978	ID_1072	5.956509503	+

## Sheet: Table_S5
NC_007488.2	62115	62116	ID_1	6.50997403	-
NC_007488.2	62390	62391	ID_2	7.00279604	+
NC_007493.2	1557	1558	ID_3	-8.436854102	+
NC_007493.2	1571	1572	ID_4	6.940987747	+
NC_007493.2	1699	1701	ID_5	-1.353524037	+
NC_007493.2	1808	1809	ID_6	-6.940129519	+
NC_007493.2	1864	1869	ID_7	2.029808057	+
NC_007493.2	1883	1893	ID_8	4.788887661	+
NC_007493.2	1997	1998	ID_9	-1.878734026	+
NC_007493.2	2034	2040	ID_10	5.49450856	+
NC_007493.2	2048	2049	ID_11	7.236819523	+
NC_007493.2	2261	2279	ID_12	1.631239098	+
NC_007493.2	2308	2309	ID_13	8.568993154	+
NC_007493.2	2412	2414	ID_14	-3.830986103	+
NC_007493.2	3354	3361	ID_15	-0.0005666926228	+
NC_007493.2	3365	3376	ID_16	2.991464731	+
NC_007493.2	3422	3424	ID_17	13.12809551	+
NC_007493.2	3429	3430	ID_18	8.637315768	+
NC_007493.2	3493	3494	ID_19	5.643698373	+
NC_007493.2	3569	3570	ID_20	-4.796720089	+
NC_007493.2	5017	5023	ID_21	0.9534622819	+
NC_007493.2	5031	5032	ID_22	6.959558774	+
NC_007493.2	5037	5038	ID_23	6.459911879	+
NC_007493.2	5051	5052	ID_24	7.56383118	+
NC_007493.2	5080	5081	ID_25	6.606391985	+
NC_007493.2	5096	5097	ID_26	-4.602358194	+
NC_007493.2	5107	5108	ID_27	-7.026157097	+
NC_007493.2	5233	5243	ID_28	5.884356364	+
NC_007493.2	5305	5314	ID_29	-1.279381962	+
NC_007493.2	5318	5319	ID_30	-1.020219086	+
NC_007493.2	5332	5333	ID_31	-1.290182494	+
NC_007493.2	5343	5348	ID_32	-1.939917955	+
NC_007493.2	54169	54170	ID_33	-2.520408005	-
NC_007493.2	92702	92703	ID_34	-1.049485573	-
NC_007493.2	92713	92714	ID_35	-1.191606837	-
NC_007493.2	92718	92722	ID_36	-1.394100009	-
NC_007493.2	92735	92750	ID_37	-1.242553891	-
NC_007493.2	92757	92758	ID_38	-1.1984874	-
NC_007493.2	92762	92763	ID_39	-1.166530043	-
NC_007493.2	156494	156495	ID_40	-6.474525754	-
NC_007493.2	166884	166885	ID_41	6.30130426	+
NC_007493.2	255191	255192	ID_42	-1.51181537	-
NC_007493.2	289888	289898	ID_43	-1.399977063	+
NC_007493.2	289906	289907	ID_44	-1.281153609	+
NC_007493.2	355773	355774	ID_45	-7.137837053	+
NC_007493.2	446327	446330	ID_46	-6.841897337	+
NC_007493.2	446345	446346	ID_47	-7.8111609	+
NC_007493.2	479874	479877	ID_48	-1.082559663	+
NC_007493.2	479881	479887	ID_49	-1.787766031	+
NC_007493.2	548797	548798	ID_50	6.300313657	-
NC_007493.2	560596	560600	ID_51	-1.548010903	-
NC_007493.2	624134	624135	ID_52	-7.144597272	+
NC_007493.2	647111	647115	ID_53	-7.266033179	+
NC_007493.2	675413	675414	ID_54	-1.357412174	-
NC_007493.2	675422	675423	ID_55	-7.077868719	-
NC_007493.2	683843	683844	ID_56	-1.066899697	-
NC_007493.2	683853	683869	ID_57	-1.433236331	-
NC_007493.2	683877	683879	ID_58	-1.43345327	-
NC_007493.2	683888	683889	ID_59	-1.512549715	-
NC_007493.2	691699	691700	ID_60	6.46752027	-
NC_007493.2	692703	692704	ID_61	-8.474025212	-
NC_007493.2	694714	694715	ID_62	6.302352189	+
NC_007493.2	731032	731033	ID_63	-6.669138734	+
NC_007493.2	740003	740004	ID_64	-6.472121288	-
NC_007493.2	744563	744564	ID_65	-6.879531821	+
NC_007493.2	766869	766870	ID_66	-1.466732328	+
NC_007493.2	766888	766889	ID_67	-1.512775942	+
NC_007493.2	766893	766894	ID_68	-1.331607622	+
NC_007493.2	766907	766908	ID_69	-1.121844799	+
NC_007493.2	799063	799064	ID_70	-6.601424235	+
NC_007493.2	857006	857007	ID_71	-1.348256858	-
NC_007493.2	857025	857026	ID_72	-3.333100099	-
NC_007493.2	971407	971408	ID_73	-6.458008453	+
NC_007493.2	972785	972806	ID_74	-1.594078432	+
NC_007493.2	986867	986868	ID_75	-7.360826611	-
NC_007493.2	1022645	1022646	ID_76	-6.427365462	+
NC_007493.2	1039266	1039267	ID_77	-6.605008502	+
NC_007493.2	1168875	1168876	ID_78	-1.969648848	-
NC_007493.2	1198474	1198485	ID_79	-6.284608678	+
NC_007493.2	1198497	1198499	ID_80	-6.961031132	+
NC_007493.2	1251289	1251290	ID_81	-1.103100156	-
NC_007493.2	1251331	1251332	ID_82	-2.129252328	-
NC_007493.2	1251337	1251342	ID_83	-1.395912994	-
NC_007493.2	1251351	1251352	ID_84	-1.413105046	-
NC_007493.2	1357169	1357170	ID_85	-7.319167244	+
NC_007493.2	1410116	1410117	ID_86	6.437327064	+
NC_007493.2	1413265	1413266	ID_87	-1.256460965	-
NC_007493.2	1413275	1413299	ID_88	-1.441744261	-
NC_007493.2	1413305	1413306	ID_89	-1.632324741	-
NC_007493.2	1421073	1421074	ID_90	-6.811244357	-
NC_007493.2	1479352	1479353	ID_91	-1.856345712	+
NC_007493.2	1479375	1479376	ID_92	6.484527451	+
NC_007493.2	1479517	1479518	ID_93	-2.021063337	+
NC_007493.2	1508294	1508295	ID_94	-2.080749092	-
NC_007493.2	1508305	1508306	ID_95	-1.313540974	-
NC_007493.2	1675884	1675885	ID_96	-6.401858281	-
NC_007493.2	1678859	1678860	ID_97	-1.171504261	-
NC_007493.2	1678877	1678878	ID_98	-1.14134687	-
NC_007493.2	1678921	1678922	ID_99	-1.357669862	-
NC_007493.2	1678965	1678966	ID_100	-6.368271372	-
NC_007493.2	1678971	1678972	ID_101	-1.172288096	-
NC_007493.2	1679013	1679015	ID_102	-1.684048315	-
NC_007493.2	1728199	1728200	ID_103	-7.60361289	-
NC_007493.2	1735290	1735291	ID_104	-1.425846978	+
NC_007493.2	1807742	1807744	ID_105	-1.420197859	+
NC_007493.2	1807749	1807750	ID_106	-1.695749789	+
NC_007493.2	1807754	1807756	ID_107	-2.058759554	+
NC_007493.2	1812260	1812265	ID_108	-5.47524576	+
NC_007493.2	1843527	1843529	ID_109	-1.424334638	+
NC_007493.2	1843537	1843553	ID_110	-1.429298453	+
NC_007493.2	1843562	1843563	ID_111	-1.073106763	+
NC_007493.2	1849008	1849009	ID_112	-1.382303695	-
NC_007493.2	1852075	1852076	ID_113	-1.379675483	-
NC_007493.2	1852115	1852117	ID_114	-1.473499691	-
NC_007493.2	1902152	1902157	ID_115	-4.448833419	-
NC_007493.2	1912411	1912412	ID_116	-7.187427951	-
NC_007493.2	1920619	1920620	ID_117	-1.254698917	+
NC_007493.2	1920627	1920643	ID_118	-1.470231973	+
NC_007493.2	1920647	1920664	ID_119	-1.477602413	+
NC_007493.2	1920670	1920671	ID_120	-1.410144298	+
NC_007493.2	1931628	1931635	ID_121	-1.819051135	+
NC_007493.2	1931640	1931641	ID_122	-1.16923358	+
NC_007493.2	1931645	1931648	ID_123	-1.464820648	+
NC_007493.2	1981517	1981518	ID_124	6.263964007	-
NC_007493.2	1982318	1982319	ID_125	6.439886824	-
NC_007493.2	1982648	1982649	ID_126	6.3047466	-
NC_007493.2	2005345	2005346	ID_127	-6.789510013	-
NC_007493.2	2012299	2012300	ID_128	-7.249380496	+
NC_007493.2	2094915	2094916	ID_129	-7.633108736	-
NC_007493.2	2101782	2101783	ID_130	-6.754311145	+
NC_007493.2	2119721	2119722	ID_131	6.322794971	+
NC_007493.2	2139026	2139027	ID_132	-1.466637539	+
NC_007493.2	2139045	2139046	ID_133	-1.51301574	+
NC_007493.2	2139050	2139051	ID_134	-1.331803855	+
NC_007493.2	2139064	2139065	ID_135	-1.121532595	+
NC_007493.2	2161396	2161397	ID_136	6.385362891	-
NC_007493.2	2344620	2344626	ID_137	-1.556557251	+
NC_007493.2	2344682	2344684	ID_138	-1.659845769	+
NC_007493.2	2361866	2361868	ID_139	-1.446123573	-
NC_007493.2	2361907	2361911	ID_140	-2.089003902	-
NC_007493.2	2370665	2370669	ID_141	-1.637729225	+
NC_007493.2	2370709	2370714	ID_142	-1.133453584	+
NC_007493.2	2370725	2370726	ID_143	-1.171467825	+
NC_007493.2	2382128	2382129	ID_144	-6.697321912	+
NC_007493.2	2402414	2402415	ID_145	-2.092412156	+
NC_007493.2	2440408	2440409	ID_146	-7.632516065	+
NC_007493.2	2440436	2440437	ID_147	-6.665709206	+
NC_007493.2	2455952	2455953	ID_148	-1.902514243	+
NC_007493.2	2495535	2495537	ID_149	-1.283585031	+
NC_007493.2	2495555	2495558	ID_150	-1.179148339	+
NC_007493.2	2495594	2495598	ID_151	-1.174234262	+
NC_007493.2	2509174	2509175	ID_152	-2.045621433	-
NC_007493.2	2509198	2509200	ID_153	-2.525591225	-
NC_007493.2	2565838	2565839	ID_154	-1.694137359	+
NC_007493.2	2565871	2565872	ID_155	-7.127521705	+
NC_007493.2	2565953	2565954	ID_156	-1.344223091	+
NC_007493.2	2607962	2607963	ID_157	-1.335527237	-
NC_007493.2	2608002	2608003	ID_158	-2.22931993	-
NC_007493.2	2608007	2608024	ID_159	-1.33286169	-
NC_007493.2	2660462	2660463	ID_160	-6.702970878	+
NC_007493.2	2677099	2677101	ID_161	-7.199731746	+
NC_007493.2	2687402	2687403	ID_162	-1.547582545	+
NC_007493.2	2687414	2687418	ID_163	-1.17731902	+
NC_007493.2	2687441	2687442	ID_164	-2.320749463	+
NC_007493.2	2741671	2741673	ID_165	-1.622744184	+
NC_007493.2	2741698	2741699	ID_166	-1.221346281	+
NC_007493.2	2741714	2741715	ID_167	-1.4043924	+
NC_007493.2	2813574	2813579	ID_168	-2.183493307	-
NC_007493.2	2813593	2813595	ID_169	-1.620467104	-
NC_007493.2	2813639	2813640	ID_170	-1.426357284	-
NC_007493.2	2849274	2849275	ID_171	-6.737156649	-
NC_007493.2	2849435	2849436	ID_172	-7.299833869	+
NC_007493.2	2849469	2849470	ID_173	-7.098726932	+
NC_007493.2	2849489	2849490	ID_174	-2.744788468	+
NC_007493.2	2849600	2849601	ID_175	-6.822455634	+
NC_007493.2	2916021	2916022	ID_176	-1.231128469	+
NC_007493.2	2916032	2916033	ID_177	-1.553977682	+
NC_007493.2	2958101	2958102	ID_178	6.565669995	-
NC_007493.2	3019932	3019933	ID_179	6.771479959	+
NC_007493.2	3019947	3019948	ID_180	6.47117687	+
NC_007493.2	3026828	3026829	ID_181	-6.961911494	-
NC_007493.2	3026843	3026845	ID_182	-7.479377227	-
NC_007493.2	3026852	3026853	ID_183	-6.725035116	-
NC_007493.2	3026867	3026869	ID_184	-7.722820029	-
NC_007493.2	3144167	3144168	ID_185	-6.588664822	+
NC_007493.2	3176672	3176673	ID_186	-1.663597052	-
NC_007493.2	3176680	3176693	ID_187	-1.522896271	-
NC_007493.2	3188239	3188240	ID_188	8.839769396	+
NC_007493.2	3188299	3188302	ID_189	7.42449697	+
NC_007493.2	3188306	3188310	ID_190	7.259146624	+
NC_007493.2	3188316	3188317	ID_191	6.952021952	+
NC_007493.2	3188323	3188324	ID_192	6.351467468	+
NC_007493.2	3188329	3188330	ID_193	-6.670633214	+
NC_007493.2	3188405	3188406	ID_194	-10.13510133	+
NC_007494.2	1559	1560	ID_195	-8.436854102	+
NC_007494.2	1573	1574	ID_196	6.940987747	+
NC_007494.2	1701	1703	ID_197	-1.353524037	+
NC_007494.2	1810	1811	ID_198	-6.940129519	+
NC_007494.2	1866	1871	ID_199	2.029808057	+
NC_007494.2	1885	1895	ID_200	4.788887661	+
NC_007494.2	1999	2000	ID_201	-1.878734026	+
NC_007494.2	2036	2042	ID_202	5.49450856	+
NC_007494.2	2050	2051	ID_203	7.236819523	+
NC_007494.2	2263	2281	ID_204	1.631239098	+
NC_007494.2	2310	2311	ID_205	8.568993154	+
NC_007494.2	2414	2416	ID_206	-3.830986103	+
NC_007494.2	3356	3363	ID_207	-0.0005666926228	+
NC_007494.2	3367	3378	ID_208	2.991464731	+
NC_007494.2	3424	3426	ID_209	13.12809551	+
NC_007494.2	3431	3432	ID_210	8.637315768	+
NC_007494.2	3495	3496	ID_211	5.643698373	+
NC_007494.2	3571	3572	ID_212	-4.796720089	+
NC_007494.2	5019	5025	ID_213	0.9534622819	+
NC_007494.2	5033	5034	ID_214	6.959558774	+
NC_007494.2	5039	5040	ID_215	6.459911879	+
NC_007494.2	5053	5054	ID_216	7.56383118	+
NC_007494.2	5082	5083	ID_217	6.606391985	+
NC_007494.2	5098	5099	ID_218	-4.602358194	+
NC_007494.2	5109	5110	ID_219	-7.026157097	+
NC_007494.2	5235	5246	ID_220	6.189585076	+
NC_007494.2	5307	5316	ID_221	-1.27956561	+
NC_007494.2	5320	5321	ID_222	-1.020219086	+
NC_007494.2	5334	5335	ID_223	-1.290182494	+
NC_007494.2	5345	5350	ID_224	-1.938995199	+
NC_007494.2	15047	15048	ID_225	-2.00982703	-
NC_007494.2	29009	29010	ID_226	-6.904961433	+
NC_007494.2	33388	33389	ID_227	2.453432817	+
NC_007494.2	33414	33415	ID_228	7.811321259	+
NC_007494.2	33432	33444	ID_229	7.018962082	+
NC_007494.2	33448	33449	ID_230	6.409355671	+
NC_007494.2	33455	33460	ID_231	6.435736677	+
NC_007494.2	33554	33555	ID_232	-10.13510133	+
NC_007494.2	35232	35233	ID_233	-8.436854102	+
NC_007494.2	35246	35247	ID_234	6.940987747	+
NC_007494.2	35374	35376	ID_235	-1.353524037	+
NC_007494.2	35483	35484	ID_236	-6.940129519	+
NC_007494.2	35539	35544	ID_237	2.029808057	+
NC_007494.2	35558	35568	ID_238	4.788887661	+
NC_007494.2	35672	35673	ID_239	-1.878734026	+
NC_007494.2	35709	35715	ID_240	5.49450856	+
NC_007494.2	35723	35724	ID_241	7.236819523	+
NC_007494.2	35936	35954	ID_242	1.631239098	+
NC_007494.2	35983	35984	ID_243	8.568993154	+
NC_007494.2	36087	36089	ID_244	-3.830986103	+
NC_007494.2	37029	37036	ID_245	-0.0005666926228	+
NC_007494.2	37040	37051	ID_246	2.991464731	+
NC_007494.2	37097	37099	ID_247	13.12809551	+
NC_007494.2	37104	37105	ID_248	8.637315768	+
NC_007494.2	37168	37169	ID_249	5.643698373	+
NC_007494.2	37244	37245	ID_250	-4.796720089	+
NC_007494.2	38691	38697	ID_251	0.9534622819	+
NC_007494.2	38705	38706	ID_252	6.959558774	+
NC_007494.2	38711	38712	ID_253	6.459911879	+
NC_007494.2	38725	38726	ID_254	7.56383118	+
NC_007494.2	38754	38755	ID_255	6.606391985	+
NC_007494.2	38770	38771	ID_256	-4.602358194	+
NC_007494.2	38781	38782	ID_257	-7.026157097	+
NC_007494.2	38907	38917	ID_258	5.884356364	+
NC_007494.2	38979	38988	ID_259	-1.279381962	+
NC_007494.2	38992	38993	ID_260	-1.020219086	+
NC_007494.2	39006	39007	ID_261	-1.290182494	+
NC_007494.2	39017	39022	ID_262	-1.932745226	+
NC_007494.2	162212	162213	ID_263	-1.183751632	+
NC_007494.2	162242	162243	ID_264	-1.017450433	+
NC_007494.2	358971	358972	ID_265	-1.423951209	+
NC_007494.2	367911	367912	ID_266	-6.397017013	+
NC_007494.2	367933	367934	ID_267	7.26806379	+
NC_007494.2	431101	431104	ID_268	-1.364593898	+
NC_007494.2	656871	656872	ID_269	-7.049562028	+
NC_007494.2	704759	704761	ID_270	-1.488224216	+
NC_007494.2	704821	704822	ID_271	-1.250757188	+
NC_007494.2	732640	732641	ID_272	6.414103869	-
NC_007494.2	733269	733270	ID_273	2.059540489	+
NC_007494.2	754964	754965	ID_274	-7.091791143	+
NC_007494.2	841832	841833	ID_275	-6.871085056	-
NC_007494.2	873358	873359	ID_276	-1.122556979	-
NC_007494.2	873377	873378	ID_277	-7.029790725	-
NC_007494.2	890116	890117	ID_278	-7.405525026	+
NC_007494.2	923865	923866	ID_279	-1.010728786	-
NC_007494.2	923901	923902	ID_280	-1.756474935	-
NC_007494.2	938458	938459	ID_281	-7.352577704	+
NC_007494.2	942733	942734	ID_282	8.839769396	+
NC_007494.2	942793	942796	ID_283	7.42449697	+
NC_007494.2	942800	942804	ID_284	7.259146624	+
NC_007494.2	942810	942811	ID_285	6.952021952	+
NC_007494.2	942817	942818	ID_286	6.351467468	+
NC_007494.2	942823	942824	ID_287	-6.670633214	+
NC_007494.2	942899	942900	ID_288	-10.13510133	+
NC_009007.1	100396	100408	ID_289	-4.404407746	-

## Sheet: Table_S6
NC_007488.2	14406	14407	ID_1	3.392784488	-
NC_007488.2	30463	30464	ID_2	6.142704965	-
NC_007488.2	39672	39673	ID_3	7.26691807	-
NC_007488.2	52879	52880	ID_4	7.526592572	+
NC_007488.2	52976	52977	ID_5	7.095570556	+
NC_007488.2	61637	61639	ID_6	1.905081173	-
NC_007488.2	65118	65119	ID_7	1.932115719	-
NC_007488.2	69911	69912	ID_8	2.541046867	-
NC_007488.2	72901	72902	ID_9	2.062585905	-
NC_007488.2	82987	82988	ID_10	6.598739171	-
NC_007488.2	84336	84337	ID_11	2.848595067	-
NC_007488.2	105527	105528	ID_12	1.682522047	-
NC_007488.2	106164	106166	ID_13	4.394964313	+
NC_007489.1	2507	2508	ID_14	7.272086307	+
NC_007489.1	2546	2547	ID_15	3.920392937	+
NC_007489.1	2612	2613	ID_16	6.27777613	-
NC_007489.1	4134	4135	ID_17	6.899936929	+
NC_007489.1	9424	9426	ID_18	-9.25877895	-
NC_007489.1	9433	9434	ID_19	-7.894172267	-
NC_007489.1	10130	10131	ID_20	3.587680107	-
NC_007489.1	10173	10174	ID_21	6.907805997	-
NC_007489.1	10191	10195	ID_22	4.673705552	-
NC_007489.1	19797	19798	ID_23	6.648304437	+
NC_007489.1	20082	20083	ID_24	6.395505907	+
NC_007489.1	20125	20126	ID_25	3.17200584	+
NC_007489.1	21138	21139	ID_26	7.774603537	+
NC_007489.1	23206	23207	ID_27	6.830915181	+
NC_007489.1	23438	23440	ID_28	5.477064221	+
NC_007489.1	24848	24849	ID_29	6.346190373	+
NC_007489.1	25802	25804	ID_30	6.812402782	+
NC_007489.1	25808	25810	ID_31	2.19771644	+
NC_007489.1	30210	30211	ID_32	2.865821002	-
NC_007489.1	35611	35612	ID_33	6.333784786	-
NC_007489.1	46581	46584	ID_34	-7.110252756	-
NC_007489.1	46620	46621	ID_35	-1.288617874	-
NC_007489.1	46637	46638	ID_36	1.942053714	-
NC_007489.1	47015	47017	ID_37	4.913417409	-
NC_007489.1	47250	47255	ID_38	4.035782881	-
NC_007489.1	47468	47469	ID_39	7.269452049	-
NC_007489.1	47862	47863	ID_40	6.54631248	+
NC_007489.1	52768	52769	ID_41	6.143046183	+
NC_007489.1	66944	66945	ID_42	6.827418679	+
NC_007489.1	66967	66970	ID_43	2.862972724	-
NC_007489.1	67006	67007	ID_44	6.985196681	-
NC_007489.1	68330	68331	ID_45	6.197762021	-
NC_007489.1	81281	81282	ID_46	7.246882428	+
NC_007489.1	85826	85827	ID_47	7.057057143	-
NC_007489.1	95320	95328	ID_48	4.661818121	+
NC_007489.1	95338	95339	ID_49	2.403414289	+
NC_007489.1	95529	95530	ID_50	8.602573563	+
NC_007489.1	101595	101596	ID_51	2.378773776	-
NC_007489.1	102357	102358	ID_52	6.40156084	-
NC_007489.1	103660	103661	ID_53	6.982277263	+
NC_007489.1	104724	104725	ID_54	-1.657590503	+
NC_007490.2	5219	5220	ID_55	6.382660539	+
NC_007490.2	5226	5227	ID_56	6.099476278	-
NC_007490.2	5491	5492	ID_57	-6.497218162	+
NC_007490.2	6365	6366	ID_58	2.518116033	+
NC_007490.2	6394	6398	ID_59	4.141930791	-
NC_007490.2	6406	6407	ID_60	6.938414692	-
NC_007490.2	7957	7958	ID_61	7.264731741	+
NC_007490.2	12620	12621	ID_62	1.597899045	-
NC_007490.2	12711	12712	ID_63	6.51480204	-
NC_007490.2	13425	13426	ID_64	7.068727975	-
NC_007490.2	13795	13796	ID_65	6.303085479	-
NC_007490.2	18908	18909	ID_66	6.562936263	-
NC_007490.2	19116	19117	ID_67	7.076722067	-
NC_007490.2	19217	19218	ID_68	7.462698892	+
NC_007490.2	19779	19780	ID_69	1.133983137	-
NC_007490.2	19820	19821	ID_70	7.548652333	-
NC_007490.2	19829	19830	ID_71	6.998234563	-
NC_007490.2	22190	22191	ID_72	6.491378678	-
NC_007490.2	22575	22576	ID_73	6.435886705	-
NC_007490.2	28094	28096	ID_74	2.250176985	+
NC_007490.2	28401	28402	ID_75	7.443552885	+
NC_007490.2	28465	28466	ID_76	6.503033205	+
NC_007490.2	28962	28963	ID_77	6.989252844	-
NC_007490.2	29116	29117	ID_78	6.665576244	+
NC_007490.2	29230	29231	ID_79	6.88716072	-
NC_007490.2	29272	29273	ID_80	6.874985413	+
NC_007490.2	29280	29283	ID_81	5.43299321	-
NC_007490.2	29302	29303	ID_82	7.014832325	-
NC_007490.2	29365	29366	ID_83	6.340103541	-
NC_007490.2	29372	29374	ID_84	6.590028512	-
NC_007490.2	29431	29432	ID_85	2.241033793	-
NC_007490.2	29736	29737	ID_86	6.642150219	-
NC_007490.2	29756	29757	ID_87	1.701637641	-
NC_007490.2	29777	29778	ID_88	6.826460942	-
NC_007490.2	29849	29850	ID_89	6.748855625	-
NC_007490.2	30674	30675	ID_90	6.210739363	-
NC_007490.2	33541	33542	ID_91	-7.416272608	-
NC_007490.2	34589	34590	ID_92	7.097876382	-
NC_007490.2	34616	34617	ID_93	7.116142618	+
NC_007490.2	35843	35844	ID_94	6.760001402	-
NC_007490.2	35905	35907	ID_95	1.898155956	-
NC_007490.2	35936	35937	ID_96	1.440954843	+
NC_007490.2	35953	35954	ID_97	1.986841573	+
NC_007490.2	35960	35964	ID_98	1.861935519	+
NC_007490.2	36045	36046	ID_99	2.746467057	-
NC_007490.2	37031	37032	ID_100	6.156810433	-
NC_007490.2	37838	37840	ID_101	6.708531729	-
NC_007490.2	37948	37952	ID_102	7.192564607	+
NC_007490.2	37961	37962	ID_103	6.284969746	+
NC_007490.2	37976	37977	ID_104	6.411744134	+
NC_007490.2	38018	38019	ID_105	6.47574735	+
NC_007490.2	38334	38335	ID_106	6.328256426	+
NC_007490.2	38694	38695	ID_107	-7.276922417	+
NC_007490.2	39361	39362	ID_108	1.664027023	+
NC_007490.2	42631	42632	ID_109	2.910768294	-
NC_007490.2	44613	44617	ID_110	5.173346717	+
NC_007490.2	44630	44631	ID_111	2.850021446	+
NC_007490.2	44635	44636	ID_112	3.511938526	+
NC_007490.2	44642	44643	ID_113	6.532056399	+
NC_007490.2	44653	44654	ID_114	6.508903366	+
NC_007490.2	44815	44816	ID_115	1.867754719	+
NC_007490.2	44821	44824	ID_116	6.425403903	+
NC_007490.2	45568	45569	ID_117	6.388521679	-
NC_007490.2	45999	46000	ID_118	7.300649711	+
NC_007490.2	47566	47572	ID_119	1.931365662	+
NC_007490.2	55137	55138	ID_120	6.389960119	-
NC_007490.2	56033	56034	ID_121	6.968951534	+
NC_007490.2	56670	56671	ID_122	-6.562798187	-
NC_007490.2	56859	56860	ID_123	7.811361505	-
NC_007490.2	57366	57367	ID_124	6.849053659	-
NC_007490.2	57817	57818	ID_125	3.50746741	-
NC_007490.2	58039	58040	ID_126	6.884193711	+
NC_007490.2	60621	60623	ID_127	7.486629212	-
NC_007490.2	60945	60946	ID_128	2.823787938	-
NC_007490.2	64470	64471	ID_129	6.777724954	-
NC_007490.2	65258	65261	ID_130	4.427934244	-
NC_007490.2	65343	65344	ID_131	3.259878423	+
NC_007490.2	65345	65346	ID_132	1.880407216	-
NC_007490.2	65364	65365	ID_133	6.609023831	-
NC_007490.2	65372	65373	ID_134	-7.724434155	-
NC_007490.2	65422	65423	ID_135	6.768478536	+
NC_007490.2	65429	65430	ID_136	4.087966848	+
NC_007490.2	65586	65587	ID_137	7.034299939	+
NC_007490.2	65732	65735	ID_138	0.3027840547	-
NC_007490.2	65895	65896	ID_139	7.271064162	-
NC_007490.2	66342	66345	ID_140	6.489181237	-
NC_007490.2	66403	66407	ID_141	6.885407381	-
NC_007490.2	66577	66579	ID_142	4.269763531	-
NC_007490.2	66741	66751	ID_143	4.165590019	+
NC_007490.2	67441	67456	ID_144	4.157587346	+
NC_007490.2	68711	68712	ID_145	6.346730348	+
NC_007490.2	68957	68958	ID_146	2.748938791	+
NC_007490.2	69157	69168	ID_147	7.090940515	+
NC_007490.2	69301	69302	ID_148	7.752684433	+
NC_007490.2	71481	71482	ID_149	6.868988765	+
NC_007490.2	75273	75274	ID_150	2.302919056	-
NC_007490.2	76134	76136	ID_151	5.183422558	+
NC_007490.2	78228	78229	ID_152	3.905622026	+
NC_007490.2	83538	83539	ID_153	6.171814952	-
NC_007490.2	84544	84545	ID_154	6.546786296	+
NC_007490.2	84925	84926	ID_155	7.192756383	-
NC_007490.2	85003	85004	ID_156	7.003101404	-
NC_007490.2	85180	85183	ID_157	1.951277879	-
NC_007490.2	85324	85325	ID_158	7.116760962	-
NC_007490.2	85330	85331	ID_159	6.258114085	-
NC_007490.2	85363	85364	ID_160	6.795497602	-
NC_007490.2	85462	85463	ID_161	7.083628187	-
NC_007490.2	85484	85485	ID_162	2.51197729	-
NC_007490.2	85649	85657	ID_163	6.45518823	-
NC_007490.2	85663	85666	ID_164	6.942312046	-
NC_007490.2	85745	85746	ID_165	4.000914431	+
NC_007490.2	85746	85747	ID_166	6.67373727	-
NC_007490.2	86013	86014	ID_167	6.389094958	+
NC_007490.2	86661	86663	ID_168	4.209582301	+
NC_007490.2	86904	86905	ID_169	6.520851158	-
NC_007490.2	86917	86920	ID_170	6.680662025	+
NC_007490.2	86925	86926	ID_171	4.345196262	+
NC_007490.2	87629	87630	ID_172	6.21263447	+
NC_007490.2	87903	87906	ID_173	6.992565197	+
NC_007490.2	88092	88093	ID_174	-6.583841261	+
NC_007490.2	88163	88164	ID_175	6.476288507	-
NC_007490.2	88185	88186	ID_176	2.076448853	-
NC_007490.2	88218	88221	ID_177	7.064826545	+
NC_007490.2	88288	88289	ID_178	7.905516522	-
NC_007490.2	88297	88298	ID_179	6.258393476	+
NC_007490.2	88305	88306	ID_180	6.400418372	+
NC_007490.2	88337	88339	ID_181	7.049416976	-
NC_007490.2	88402	88404	ID_182	8.989239155	-
NC_007490.2	88417	88418	ID_183	6.238783342	+
NC_007490.2	88643	88644	ID_184	6.654203367	-
NC_007490.2	88665	88671	ID_185	7.447328845	-
NC_007490.2	88693	88694	ID_186	6.844169885	+
NC_007490.2	89200	89201	ID_187	7.051786294	+
NC_007490.2	89223	89226	ID_188	6.193159541	+
NC_007490.2	89237	89238	ID_189	6.353032228	-
NC_007490.2	89263	89264	ID_190	7.016397132	+
NC_007490.2	89272	89273	ID_191	7.131943966	-
NC_007490.2	89372	89375	ID_192	3.963723576	+
NC_007490.2	89390	89391	ID_193	6.224498761	+
NC_007490.2	89403	89404	ID_194	4.10888851	-
NC_007490.2	89841	89842	ID_195	6.605976981	+
NC_007490.2	90149	90150	ID_196	6.371450484	+
NC_007490.2	90229	90231	ID_197	6.716890381	+
NC_007490.2	90235	90236	ID_198	6.740939188	+
NC_007490.2	90368	90370	ID_199	6.537137866	-
NC_007490.2	90371	90372	ID_200	6.156509336	+
NC_007490.2	91427	91428	ID_201	6.464190447	+
NC_007490.2	91448	91449	ID_202	3.043291213	+
NC_007490.2	91596	91597	ID_203	6.793417094	+
NC_007490.2	91718	91720	ID_204	2.968711545	+
NC_007490.2	91725	91726	ID_205	1.453116415	-
NC_007490.2	92287	92288	ID_206	3.022985554	-
NC_007490.2	93260	93264	ID_207	2.527353284	+
NC_007490.2	93723	93724	ID_208	6.12842888	-
NC_007490.2	94399	94401	ID_209	7.265135643	-
NC_007490.2	94484	94487	ID_210	6.837974391	-
NC_007490.2	94663	94664	ID_211	3.779852933	-
NC_007490.2	94806	94807	ID_212	6.776076139	-
NC_007490.2	95020	95021	ID_213	6.764078395	-
NC_007490.2	95092	95094	ID_214	6.945578256	-
NC_007493.2	136	137	ID_215	-2.407869548	+
NC_007493.2	405	406	ID_216	1.088266394	+
NC_007493.2	526	527	ID_217	1.168419035	+
NC_007493.2	575	576	ID_218	-2.08366974	+
NC_007493.2	634	635	ID_219	1.185298684	+
NC_007493.2	641	642	ID_220	1.00741614	+
NC_007493.2	779	780	ID_221	-2.202722468	+
NC_007493.2	827	828	ID_222	-2.317766083	+
NC_007493.2	833	834	ID_223	-2.062606063	+
NC_007493.2	869	870	ID_224	-2.199053199	+
NC_007493.2	919	920	ID_225	-2.180192278	+
NC_007493.2	994	995	ID_226	-1.878587457	+
NC_007493.2	1042	1044	ID_227	-4.709063423	+
NC_007493.2	1070	1071	ID_228	-2.709692831	+
NC_007493.2	1136	1137	ID_229	-2.057766143	+
NC_007493.2	1300	1301	ID_230	2.509925384	+
NC_007493.2	1407	1408	ID_231	1.008645729	+
NC_007493.2	1425	1426	ID_232	2.351862598	-
NC_007493.2	1466	1469	ID_233	2.091792407	+
NC_007493.2	1484	1485	ID_234	-3.309457349	+
NC_007493.2	1535	1538	ID_235	-2.344460182	+
NC_007493.2	1544	1545	ID_236	1.756940005	+
NC_007493.2	1575	1576	ID_237	2.967689774	+
NC_007493.2	1641	1642	ID_238	-7.721896251	+
NC_007493.2	1666	1667	ID_239	6.894373819	+
NC_007493.2	1761	1762	ID_240	1.2571549	+
NC_007493.2	1775	1776	ID_241	9.541644967	+
NC_007493.2	1871	1872	ID_242	-5.034922341	+
NC_007493.2	1884	1886	ID_243	1.397239459	+
NC_007493.2	1995	1996	ID_244	-4.575824674	+
NC_007493.2	2017	2019	ID_245	1.790130644	+
NC_007493.2	2028	2029	ID_246	3.029920755	+
NC_007493.2	2034	2039	ID_247	0.6764620619	+
NC_007493.2	2110	2111	ID_248	-3.573038554	+
NC_007493.2	2117	2119	ID_249	1.695278016	+
NC_007493.2	2261	2266	ID_250	1.614951755	+
NC_007493.2	2274	2280	ID_251	1.686113482	+
NC_007493.2	2551	2552	ID_252	2.032747617	+
NC_007493.2	3021	3022	ID_253	1.385396419	+
NC_007493.2	3251	3252	ID_254	-1.050657594	+
NC_007493.2	3256	3260	ID_255	-2.924678616	+
NC_007493.2	3328	3329	ID_256	1.028383867	+
NC_007493.2	3358	3363	ID_257	2.863450773	+
NC_007493.2	3368	3376	ID_258	2.010388328	+
NC_007493.2	3381	3382	ID_259	6.670780984	+
NC_007493.2	3494	3495	ID_260	1.307927601	+
NC_007493.2	3523	3524	ID_261	1.110259395	+
NC_007493.2	3529	3530	ID_262	1.119881872	+
NC_007493.2	3721	3722	ID_263	-2.302546223	+
NC_007493.2	3740	3742	ID_264	-4.823308383	+
NC_007493.2	3963	3966	ID_265	-1.366510815	+
NC_007493.2	4257	4258	ID_266	-4.09327367	+
NC_007493.2	4279	4280	ID_267	-2.742313102	+
NC_007493.2	4292	4293	ID_268	-2.266029479	+
NC_007493.2	4301	4302	ID_269	-2.624126007	+
NC_007493.2	4442	4443	ID_270	-1.621303021	+
NC_007493.2	4519	4521	ID_271	-1.899800813	+
NC_007493.2	4647	4648	ID_272	-2.70431533	+
NC_007493.2	4737	4739	ID_273	1.393392223	+
NC_007493.2	4996	5000	ID_274	2.340000719	+
NC_007493.2	5004	5006	ID_275	1.339374078	+
NC_007493.2	5014	5021	ID_276	1.46402397	+
NC_007493.2	5070	5074	ID_277	1.007201274	+
NC_007493.2	5098	5103	ID_278	-1.375191778	+
NC_007493.2	5226	5228	ID_279	1.49463653	+
NC_007493.2	5305	5306	ID_280	-1.453935612	+
NC_007493.2	5347	5349	ID_281	1.173182817	+
NC_007493.2	5433	5434	ID_282	-7.673893321	+
NC_007493.2	5875	5876	ID_283	-7.646403925	+
NC_007493.2	6294	6295	ID_284	-6.991199568	+
NC_007493.2	9411	9412	ID_285	6.869568142	-
NC_007493.2	9669	9670	ID_286	6.351914401	-
NC_007493.2	14976	14982	ID_287	6.70001606	+
NC_007493.2	23146	23147	ID_288	3.078330429	+
NC_007493.2	23807	23808	ID_289	6.546786296	+
NC_007493.2	24660	24661	ID_290	1.576317027	-
NC_007493.2	32949	32950	ID_291	7.692017458	+
NC_007493.2	38302	38303	ID_292	1.781684688	-
NC_007493.2	45438	45439	ID_293	6.527238298	-
NC_007493.2	45444	45445	ID_294	6.231640098	-
NC_007493.2	45449	45452	ID_295	5.330695986	-
NC_007493.2	46611	46612	ID_296	6.339554504	+
NC_007493.2	47090	47091	ID_297	6.750434213	+
NC_007493.2	50312	50313	ID_298	-7.915631488	-
NC_007493.2	50632	50633	ID_299	6.889770058	-
NC_007493.2	54132	54145	ID_300	-3.836394202	-
NC_007493.2	55228	55229	ID_301	6.120754801	-
NC_007493.2	55254	55255	ID_302	3.512826056	-
NC_007493.2	55270	55271	ID_303	-7.971755035	-
NC_007493.2	55291	55294	ID_304	2.959753769	-
NC_007493.2	55330	55331	ID_305	7.435658415	-
NC_007493.2	55365	55366	ID_306	3.122056644	-
NC_007493.2	56883	56885	ID_307	4.771871984	-
NC_007493.2	59091	59092	ID_308	6.531795167	+
NC_007493.2	59560	59561	ID_309	6.353918926	+
NC_007493.2	61882	61883	ID_310	6.553818032	+
NC_007493.2	64785	64786	ID_311	-6.441076541	-
NC_007493.2	65694	65695	ID_312	6.252014552	-
NC_007493.2	66674	66675	ID_313	-2.741662568	-
NC_007493.2	67098	67099	ID_314	-7.470091123	-
NC_007493.2	68771	68772	ID_315	-7.217425265	-
NC_007493.2	68875	68876	ID_316	6.719172445	-
NC_007493.2	71552	71553	ID_317	-6.889536174	-
NC_007493.2	74415	74416	ID_318	3.601407381	+
NC_007493.2	74430	74431	ID_319	1.284149544	+
NC_007493.2	74436	74439	ID_320	6.697913717	+
NC_007493.2	74447	74448	ID_321	6.333784786	+
NC_007493.2	75868	75869	ID_322	-6.408076874	+
NC_007493.2	77464	77467	ID_323	6.697994873	-
NC_007493.2	78092	78093	ID_324	3.843749228	+
NC_007493.2	78852	78853	ID_325	3.741500499	+
NC_007493.2	79019	79026	ID_326	5.817474066	+
NC_007493.2	79768	79769	ID_327	-2.054516815	+
NC_007493.2	80176	80177	ID_328	-6.872949627	+
NC_007493.2	80295	80296	ID_329	-6.408076874	+
NC_007493.2	81869	81870	ID_330	6.804679821	+
NC_007493.2	82006	82007	ID_331	7.57106904	+
NC_007493.2	82240	82241	ID_332	-6.883290928	+
NC_007493.2	83228	83229	ID_333	6.276893471	+
NC_007493.2	84240	84241	ID_334	-1.857017912	-
NC_007493.2	84599	84600	ID_335	6.290310838	-
NC_007493.2	84891	84896	ID_336	6.515306746	-
NC_007493.2	85083	85086	ID_337	6.382801352	+
NC_007493.2	85091	85092	ID_338	6.832743479	+
NC_007493.2	85178	85180	ID_339	6.705376612	+
NC_007493.2	85247	85251	ID_340	4.726974507	+
NC_007493.2	85596	85597	ID_341	6.149962466	-
NC_007493.2	92636	92637	ID_342	2.81672336	-
NC_007493.2	92702	92704	ID_343	1.241496823	-
NC_007493.2	92735	92738	ID_344	1.304092448	-
NC_007493.2	92744	92753	ID_345	1.168105854	-
NC_007493.2	92757	92758	ID_346	1.063156277	-
NC_007493.2	92888	92889	ID_347	6.806362002	-
NC_007493.2	92909	92910	ID_348	7.594568675	-
NC_007493.2	94041	94042	ID_349	6.660211048	-
NC_007493.2	94320	94321	ID_350	6.381851551	-
NC_007493.2	95090	95091	ID_351	-7.116038313	-
NC_007493.2	95282	95285	ID_352	-7.465020304	-
NC_007493.2	96572	96573	ID_353	6.20470748	+
NC_007493.2	97024	97025	ID_354	7.038171378	-
NC_007493.2	98887	98888	ID_355	7.662780558	+
NC_007493.2	101232	101233	ID_356	-6.464731269	-
NC_007493.2	101259	101260	ID_357	-8.470456945	-
NC_007493.2	102234	102235	ID_358	-9.179777062	-
NC_007493.2	102243	102244	ID_359	-7.309643715	-
NC_007493.2	102249	102250	ID_360	-6.654773271	-
NC_007493.2	102255	102256	ID_361	-7.770867545	-
NC_007493.2	102291	102292	ID_362	-7.648879996	-
NC_007493.2	102352	102358	ID_363	5.326080107	+
NC_007493.2	102371	102372	ID_364	3.971368204	+
NC_007493.2	102383	102384	ID_365	6.265721806	+
NC_007493.2	102489	102490	ID_366	6.889158354	+
NC_007493.2	102658	102660	ID_367	6.921171555	+
NC_007493.2	103203	103204	ID_368	6.800338128	+
NC_007493.2	103971	103972	ID_369	-8.648476385	-
NC_007493.2	103991	103992	ID_370	2.692823465	-
NC_007493.2	104063	104064	ID_371	5.290661325	-
NC_007493.2	104276	104277	ID_372	6.704493151	-
NC_007493.2	104306	104307	ID_373	6.492443653	-
NC_007493.2	104311	104312	ID_374	6.553818032	-
NC_007493.2	104335	104336	ID_375	2.513004085	-
NC_007493.2	104527	104528	ID_376	-7.376921727	-
NC_007493.2	105046	105047	ID_377	-6.748486682	-
NC_007493.2	105225	105226	ID_378	9.252687499	-
NC_007493.2	105900	105901	ID_379	6.624740523	+
NC_007493.2	105931	105932	ID_380	6.220812006	+
NC_007493.2	106444	106446	ID_381	3.294080183	+
NC_007493.2	106495	106496	ID_382	2.720225505	+
NC_007493.2	106979	106980	ID_383	-7.852558888	+
NC_007493.2	107022	107023	ID_384	-6.510643803	+
NC_007493.2	109302	109303	ID_385	6.835606777	+
NC_007493.2	110419	110425	ID_386	6.435821708	+
NC_007493.2	110792	110793	ID_387	6.24462021	+
NC_007493.2	110859	110860	ID_388	6.359567066	+
NC_007493.2	111088	111091	ID_389	6.325585644	+
NC_007493.2	111890	111892	ID_390	7.203494537	+
NC_007493.2	112189	112194	ID_391	6.60832337	+
NC_007493.2	112277	112278	ID_392	2.891536284	+
NC_007493.2	115736	115737	ID_393	8.004984879	+
NC_007493.2	115946	115947	ID_394	6.1987079	-
NC_007493.2	117406	117407	ID_395	-6.531096891	+
NC_007493.2	117801	117802	ID_396	1.958156433	+
NC_007493.2	117806	117810	ID_397	5.119120672	+
NC_007493.2	117815	117816	ID_398	6.252614406	+
NC_007493.2	118027	118029	ID_399	2.097083197	+
NC_007493.2	118070	118071	ID_400	7.420896353	+
NC_007493.2	118142	118143	ID_401	-6.727146965	+
NC_007493.2	118165	118166	ID_402	2.700313387	+
NC_007493.2	120593	120594	ID_403	6.401846292	+
NC_007493.2	122769	122770	ID_404	6.303085479	+
NC_007493.2	123466	123467	ID_405	2.902745699	+
NC_007493.2	124568	124570	ID_406	6.693833708	-
NC_007493.2	126101	126102	ID_407	6.523750064	-
NC_007493.2	126413	126414	ID_408	6.940406491	+
NC_007493.2	127038	127039	ID_409	6.226075491	+
NC_007493.2	127054	127055	ID_410	6.547303241	+
NC_007493.2	127216	127217	ID_411	6.45327924	+
NC_007493.2	127280	127281	ID_412	6.218900934	+
NC_007493.2	127458	127459	ID_413	6.492938295	-
NC_007493.2	129043	129044	ID_414	6.680605714	-
NC_007493.2	129356	129357	ID_415	6.384394162	-
NC_007493.2	129430	129431	ID_416	6.626903599	-
NC_007493.2	129438	129439	ID_417	7.133803457	-
NC_007493.2	129445	129447	ID_418	4.008946571	-
NC_007493.2	132487	132488	ID_419	6.430775798	-
NC_007493.2	133243	133244	ID_420	6.349362054	-
NC_007493.2	133787	133788	ID_421	6.629216425	+
NC_007493.2	137929	137930	ID_422	6.692599692	-
NC_007493.2	137939	137940	ID_423	7.041761751	-
NC_007493.2	141717	141718	ID_424	-6.492089915	-
NC_007493.2	142301	142302	ID_425	6.493966508	+
NC_007493.2	142322	142324	ID_426	5.844550878	-
NC_007493.2	142751	142752	ID_427	6.286827131	+
NC_007493.2	143558	143559	ID_428	6.514013143	-
NC_007493.2	144708	144710	ID_429	5.174262695	-
NC_007493.2	144863	144864	ID_430	6.128773478	-
NC_007493.2	144868	144869	ID_431	6.650004013	-
NC_007493.2	145467	145468	ID_432	6.424803977	-
NC_007493.2	146372	146373	ID_433	4.098698851	-
NC_007493.2	146378	146379	ID_434	6.776515827	-
NC_007493.2	146627	146628	ID_435	-1.302585598	+
NC_007493.2	146706	146711	ID_436	-5.05413394	+
NC_007493.2	146720	146721	ID_437	-2.507249973	+
NC_007493.2	146967	146968	ID_438	-3.160865024	+
NC_007493.2	147003	147007	ID_439	-4.519734998	+
NC_007493.2	147045	147046	ID_440	-7.715184862	+
NC_007493.2	147194	147195	ID_441	-7.231707368	+
NC_007493.2	147263	147271	ID_442	-2.33328762	+
NC_007493.2	147307	147308	ID_443	-3.270518454	+
NC_007493.2	147407	147408	ID_444	1.527223408	+
NC_007493.2	152411	152413	ID_445	-8.137881383	-
NC_007493.2	152674	152675	ID_446	6.759779993	-
NC_007493.2	154270	154271	ID_447	-2.260108021	-
NC_007493.2	154434	154435	ID_448	6.224498761	-
NC_007493.2	154812	154813	ID_449	6.593920563	-
NC_007493.2	155028	155030	ID_450	5.216577899	-
NC_007493.2	155065	155066	ID_451	7.151119674	-
NC_007493.2	155100	155101	ID_452	7.180136196	-
NC_007493.2	155368	155372	ID_453	-6.990509122	-
NC_007493.2	155464	155465	ID_454	-2.646764591	-
NC_007493.2	155475	155476	ID_455	-7.670630606	-
NC_007493.2	155696	155697	ID_456	-7.460846965	-
NC_007493.2	155964	155965	ID_457	6.866338536	-
NC_007493.2	156023	156027	ID_458	6.78772253	-
NC_007493.2	156174	156175	ID_459	6.252931973	-
NC_007493.2	156518	156519	ID_460	2.280923261	-
NC_007493.2	156546	156547	ID_461	-6.980487039	-
NC_007493.2	156578	156579	ID_462	-7.720241671	-
NC_007493.2	157145	157146	ID_463	-6.533920331	+
NC_007493.2	159449	159450	ID_464	-6.930698403	-
NC_007493.2	161959	161960	ID_465	1.68174936	-
NC_007493.2	164547	164548	ID_466	-2.103601847	-
NC_007493.2	164637	164638	ID_467	6.347322411	-
NC_007493.2	165456	165457	ID_468	6.390500323	+
NC_007493.2	165534	165535	ID_469	-6.807778363	+
NC_007493.2	165974	165975	ID_470	6.206014514	+
NC_007493.2	166103	166104	ID_471	7.856397106	+
NC_007493.2	166475	166476	ID_472	7.220776513	+
NC_007493.2	166830	166832	ID_473	7.688333692	+
NC_007493.2	166863	166864	ID_474	-6.437246473	+
NC_007493.2	166882	166885	ID_475	-8.219506074	+
NC_007493.2	166943	166944	ID_476	6.440982304	-
NC_007493.2	168094	168095	ID_477	7.221415059	-
NC_007493.2	168645	168646	ID_478	7.838681592	-
NC_007493.2	168658	168659	ID_479	2.777892401	-
NC_007493.2	168792	168793	ID_480	-6.47702468	-
NC_007493.2	169179	169180	ID_481	6.328594724	-
NC_007493.2	169273	169274	ID_482	2.910107646	+
NC_007493.2	170332	170333	ID_483	6.251067047	+
NC_007493.2	170686	170687	ID_484	2.23302745	-
NC_007493.2	171373	171374	ID_485	6.589800869	-
NC_007493.2	172576	172577	ID_486	6.327396194	-
NC_007493.2	173047	173048	ID_487	6.689236575	-
NC_007493.2	173421	173440	ID_488	5.668074589	+
NC_007493.2	174076	174077	ID_489	6.524443508	+
NC_007493.2	174170	174171	ID_490	-6.495033154	+
NC_007493.2	177950	177951	ID_491	2.179206911	-
NC_007493.2	178299	178300	ID_492	-7.031645743	+
NC_007493.2	178305	178306	ID_493	-6.801831376	+
NC_007493.2	182052	182053	ID_494	6.718341141	+
NC_007493.2	182239	182240	ID_495	6.449061997	+
NC_007493.2	184550	184551	ID_496	3.098925826	-
NC_007493.2	185040	185041	ID_497	-6.479973756	-
NC_007493.2	189316	189322	ID_498	6.659555009	+
NC_007493.2	189327	189332	ID_499	7.134946163	+
NC_007493.2	189723	189724	ID_500	6.285005158	+
NC_007493.2	191657	191658	ID_501	6.600229676	-
NC_007493.2	191926	191927	ID_502	2.792040901	+
NC_007493.2	192429	192430	ID_503	2.4180302	-
NC_007493.2	193101	193102	ID_504	7.036413463	+
NC_007493.2	193910	193911	ID_505	6.304307591	+
NC_007493.2	194335	194336	ID_506	6.57352045	+
NC_007493.2	194758	194759	ID_507	7.522267867	+
NC_007493.2	194859	194867	ID_508	4.908924878	+
NC_007493.2	195242	195243	ID_509	3.798444333	-
NC_007493.2	198340	198341	ID_510	2.225246018	-
NC_007493.2	202755	202756	ID_511	6.59894325	+
NC_007493.2	207932	207935	ID_512	6.540292089	+
NC_007493.2	211685	211686	ID_513	-6.411129088	+
NC_007493.2	211821	211822	ID_514	3.563586421	+
NC_007493.2	213626	213627	ID_515	6.378479186	+
NC_007493.2	215725	215729	ID_516	1.510953606	-
NC_007493.2	217121	217122	ID_517	2.247632099	-
NC_007493.2	218672	218673	ID_518	6.547083807	+
NC_007493.2	219863	219864	ID_519	6.703796687	+
NC_007493.2	219891	219892	ID_520	2.197172702	+
NC_007493.2	220036	220037	ID_521	6.735676882	-
NC_007493.2	221168	221169	ID_522	-3.043273698	-
NC_007493.2	221819	221820	ID_523	6.755916006	-
NC_007493.2	221842	221844	ID_524	7.548006222	+
NC_007493.2	224637	224641	ID_525	4.422976131	+
NC_007493.2	224686	224687	ID_526	6.302515435	+
NC_007493.2	225591	225592	ID_527	2.690591404	+
NC_007493.2	225757	225758	ID_528	-7.050746755	+
NC_007493.2	225793	225795	ID_529	6.921744207	+
NC_007493.2	239837	239838	ID_530	6.921545763	-
NC_007493.2	243798	243799	ID_531	6.713630563	-
NC_007493.2	243804	243805	ID_532	6.53526858	-
NC_007493.2	246822	246823	ID_533	1.782164747	-
NC_007493.2	248475	248476	ID_534	6.253565566	+
NC_007493.2	248493	248494	ID_535	6.510987074	+
NC_007493.2	250485	250486	ID_536	7.15861569	+
NC_007493.2	250515	250517	ID_537	4.561164773	+
NC_007493.2	255191	255193	ID_538	1.832755095	-
NC_007493.2	255352	255353	ID_539	-7.471176993	-
NC_007493.2	255362	255373	ID_540	-1.971219229	-
NC_007493.2	255414	255415	ID_541	1.887553784	-
NC_007493.2	255457	255460	ID_542	1.847689185	-
NC_007493.2	255484	255487	ID_543	6.957440446	-
NC_007493.2	255940	255941	ID_544	2.320812402	-
NC_007493.2	256753	256754	ID_545	6.407628139	-
NC_007493.2	257842	257843	ID_546	-7.694669039	-
NC_007493.2	257923	257924	ID_547	-3.473676948	-
NC_007493.2	258366	258367	ID_548	-2.477061267	-
NC_007493.2	258405	258406	ID_549	-7.319508318	-
NC_007493.2	258481	258484	ID_550	-4.615127767	-
NC_007493.2	258630	258631	ID_551	1.667469413	-
NC_007493.2	258643	258646	ID_552	2.428259583	-
NC_007493.2	258699	258700	ID_553	-8.136292544	-
NC_007493.2	259150	259151	ID_554	2.386006475	-
NC_007493.2	259181	259182	ID_555	7.311177478	-
NC_007493.2	259217	259218	ID_556	2.648990534	-
NC_007493.2	259262	259263	ID_557	6.447162205	+
NC_007493.2	259276	259277	ID_558	6.801108324	+
NC_007493.2	259293	259294	ID_559	6.520639913	+
NC_007493.2	259355	259356	ID_560	6.129118113	+
NC_007493.2	259363	259364	ID_561	6.117141471	-
NC_007493.2	259388	259389	ID_562	6.417719478	-
NC_007493.2	259408	259411	ID_563	4.435171087	+
NC_007493.2	259430	259431	ID_564	7.106774175	+
NC_007493.2	259456	259457	ID_565	4.145466349	-
NC_007493.2	259457	259458	ID_566	2.987349077	+
NC_007493.2	260157	260163	ID_567	6.562209131	+
NC_007493.2	260198	260199	ID_568	6.340103541	+
NC_007493.2	260593	260601	ID_569	2.204269005	+
NC_007493.2	260606	260607	ID_570	2.308418797	+
NC_007493.2	260905	260906	ID_571	6.12980756	+
NC_007493.2	261294	261295	ID_572	6.568110686	-
NC_007493.2	261389	261390	ID_573	-7.697328912	+
NC_007493.2	262577	262578	ID_574	6.437279196	+
NC_007493.2	262593	262594	ID_575	7.192214743	+
NC_007493.2	262600	262601	ID_576	2.650443225	+
NC_007493.2	263013	263014	ID_577	1.478512693	+
NC_007493.2	263424	263425	ID_578	6.546569013	+
NC_007493.2	264066	264067	ID_579	6.099476278	+
NC_007493.2	266949	266950	ID_580	6.345598444	+
NC_007493.2	270592	270593	ID_581	7.667158847	-
NC_007493.2	270733	270735	ID_582	-6.923441023	-
NC_007493.2	270979	270980	ID_583	-6.865960168	-
NC_007493.2	271552	271553	ID_584	1.695091272	-
NC_007493.2	271648	271649	ID_585	6.775194655	-
NC_007493.2	271696	271697	ID_586	7.080003725	-
NC_007493.2	271730	271731	ID_587	6.226075491	+
NC_007493.2	272090	272092	ID_588	-5.187040339	-
NC_007493.2	272498	272499	ID_589	7.865587819	+
NC_007493.2	273769	273770	ID_590	6.296597771	+
NC_007493.2	275457	275458	ID_591	-7.400689197	+
NC_007493.2	275546	275547	ID_592	6.453316964	+
NC_007493.2	275663	275664	ID_593	6.623771752	+
NC_007493.2	276269	276270	ID_594	6.533845082	+
NC_007493.2	276750	276751	ID_595	-6.600023596	+
NC_007493.2	280066	280067	ID_596	-6.557401072	-
NC_007493.2	280075	280079	ID_597	-6.854253854	-
NC_007493.2	280084	280085	ID_598	-7.222073349	-
NC_007493.2	280668	280669	ID_599	1.703858502	+
NC_007493.2	280685	280686	ID_600	-6.448563888	-
NC_007493.2	280793	280798	ID_601	-7.116701235	-
NC_007493.2	281021	281022	ID_602	-7.079480441	-
NC_007493.2	281120	281124	ID_603	6.802865965	-
NC_007493.2	283069	283070	ID_604	6.290042468	-
NC_007493.2	287796	287797	ID_605	1.833052745	+
NC_007493.2	287816	287817	ID_606	-2.777230043	+
NC_007493.2	287822	287823	ID_607	-6.581404315	+
NC_007493.2	288337	288339	ID_608	-2.548407321	+
NC_007493.2	288345	288346	ID_609	-3.025244072	+
NC_007493.2	288455	288456	ID_610	2.897841536	+
NC_007493.2	289892	289901	ID_611	1.51996081	+
NC_007493.2	289906	289907	ID_612	1.299660875	+
NC_007493.2	289949	289950	ID_613	1.268997207	+
NC_007493.2	290035	290037	ID_614	-2.013867921	+
NC_007493.2	290113	290118	ID_615	-2.956507978	+
NC_007493.2	290199	290200	ID_616	3.094936672	+
NC_007493.2	290220	290221	ID_617	6.888472682	-
NC_007493.2	290327	290329	ID_618	1.209642786	+
NC_007493.2	290487	290488	ID_619	-7.441264916	+
NC_007493.2	290841	290847	ID_620	2.758788179	+
NC_007493.2	290913	290914	ID_621	6.364390297	+
NC_007493.2	291130	291131	ID_622	6.122450654	+
NC_007493.2	291151	291152	ID_623	7.639906411	+
NC_007493.2	291447	291448	ID_624	-7.154566059	+
NC_007493.2	291570	291571	ID_625	-3.025931536	+
NC_007493.2	291782	291783	ID_626	6.985238695	-
NC_007493.2	292223	292227	ID_627	6.999469425	+
NC_007493.2	292231	292232	ID_628	-6.613794872	+
NC_007493.2	292340	292341	ID_629	-6.454999596	+
NC_007493.2	292382	292383	ID_630	-7.50582579	+
NC_007493.2	292464	292466	ID_631	7.168735415	+
NC_007493.2	292480	292481	ID_632	4.787534168	+
NC_007493.2	293015	293020	ID_633	2.611947174	+
NC_007493.2	293095	293096	ID_634	-6.535886795	+
NC_007493.2	293408	293409	ID_635	-1.857083091	+
NC_007493.2	293446	293447	ID_636	1.780047279	+
NC_007493.2	293803	293804	ID_637	-7.124842671	+
NC_007493.2	293929	293932	ID_638	-1.803707729	+
NC_007493.2	294804	294805	ID_639	-9.093996516	+
NC_007493.2	294836	294840	ID_640	-6.308537611	+
NC_007493.2	295681	295682	ID_641	-6.562798187	+
NC_007493.2	295762	295763	ID_642	-7.076073183	+
NC_007493.2	296142	296143	ID_643	-7.14215356	+
NC_007493.2	296184	296191	ID_644	-6.406598109	+
NC_007493.2	296196	296197	ID_645	1.471544361	+
NC_007493.2	296991	296992	ID_646	-6.566960036	+
NC_007493.2	297894	297895	ID_647	6.402131716	+
NC_007493.2	298053	298054	ID_648	6.192684625	+
NC_007493.2	298523	298525	ID_649	4.46227828	+
NC_007493.2	298896	298897	ID_650	4.296928945	+
NC_007493.2	299676	299677	ID_651	-3.62037673	+
NC_007493.2	299688	299689	ID_652	-2.143632189	+
NC_007493.2	299695	299696	ID_653	-8.815451393	+
NC_007493.2	299700	299701	ID_654	-1.251906436	+
NC_007493.2	300267	300268	ID_655	-6.536015093	+
NC_007493.2	301080	301081	ID_656	-7.775152591	+
NC_007493.2	301252	301253	ID_657	-8.135227965	+
NC_007493.2	301569	301570	ID_658	2.057682836	+
NC_007493.2	302107	302110	ID_659	-0.1697816565	+
NC_007493.2	303275	303276	ID_660	-1.080543319	+
NC_007493.2	303285	303289	ID_661	1.860926675	+
NC_007493.2	303358	303361	ID_662	4.582694789	+
NC_007493.2	303883	303884	ID_663	6.938665534	+
NC_007493.2	303901	303902	ID_664	7.225733457	+
NC_007493.2	304291	304293	ID_665	1.559746838	+
NC_007493.2	304528	304529	ID_666	-1.888461293	+
NC_007493.2	304561	304567	ID_667	-7.520904317	+
NC_007493.2	304780	304781	ID_668	6.364973907	+
NC_007493.2	305380	305384	ID_669	4.633768168	+
NC_007493.2	305485	305486	ID_670	6.510457393	+
NC_007493.2	305554	305555	ID_671	6.365814205	+
NC_007493.2	305578	305579	ID_672	6.558730365	+
NC_007493.2	305769	305770	ID_673	6.14236442	+
NC_007493.2	306463	306464	ID_674	-7.444193875	+
NC_007493.2	307014	307016	ID_675	-2.548407321	+
NC_007493.2	307022	307023	ID_676	-3.025244072	+
NC_007493.2	307132	307133	ID_677	2.897841536	+
NC_007493.2	307190	307191	ID_678	-6.856075882	+
NC_007493.2	307753	307754	ID_679	3.915985895	+
NC_007493.2	307758	307759	ID_680	6.895424079	+
NC_007493.2	307942	307943	ID_681	2.371948089	+
NC_007493.2	308006	308007	ID_682	6.354179462	+
NC_007493.2	308144	308147	ID_683	6.493594991	+
NC_007493.2	308220	308222	ID_684	-4.819886821	+
NC_007493.2	308231	308232	ID_685	-2.237883761	+
NC_007493.2	308397	308398	ID_686	-6.475537066	+
NC_007493.2	308846	308847	ID_687	-6.581147261	+
NC_007493.2	308857	308861	ID_688	-7.5354444	+
NC_007493.2	309226	309227	ID_689	-6.904909449	+
NC_007493.2	309387	309388	ID_690	-7.135133045	+
NC_007493.2	309698	309699	ID_691	2.98450657	+
NC_007493.2	309710	309711	ID_692	-4.848903752	+
NC_007493.2	309794	309798	ID_693	-5.40127258	+
NC_007493.2	309810	309812	ID_694	-8.746990729	+
NC_007493.2	309863	309864	ID_695	-4.371845563	+
NC_007493.2	309881	309882	ID_696	-8.627895032	+
NC_007493.2	309887	309888	ID_697	-9.655134805	+
NC_007493.2	309906	309907	ID_698	-9.157272994	+
NC_007493.2	309935	309937	ID_699	-2.634803334	+
NC_007493.2	310004	310005	ID_700	-3.755140926	+
NC_007493.2	310467	310468	ID_701	-4.107926612	+
NC_007493.2	311169	311170	ID_702	-3.316591658	+
NC_007493.2	311179	311180	ID_703	-6.574887872	+
NC_007493.2	311429	311436	ID_704	-2.641781889	+
NC_007493.2	311936	311937	ID_705	-7.251632837	+
NC_007493.2	312195	312196	ID_706	-6.399483448	+
NC_007493.2	312240	312241	ID_707	-6.856700139	+
NC_007493.2	312280	312282	ID_708	-4.623542452	+
NC_007493.2	312315	312317	ID_709	-4.59093839	+
NC_007493.2	312475	312476	ID_710	-7.043445306	+
NC_007493.2	312599	312600	ID_711	2.078396518	+
NC_007493.2	312649	312650	ID_712	6.772644477	+
NC_007493.2	312672	312673	ID_713	2.343153011	+
NC_007493.2	312694	312698	ID_714	6.980149386	+
NC_007493.2	312745	312746	ID_715	6.653731292	+
NC_007493.2	313003	313004	ID_716	6.502241476	+
NC_007493.2	313188	313189	ID_717	-9.00045743	+
NC_007493.2	313195	313198	ID_718	-7.686595864	+
NC_007493.2	313221	313222	ID_719	-2.937798633	+
NC_007493.2	313736	313737	ID_720	-7.52408577	+
NC_007493.2	314082	314083	ID_721	-9.130898369	+
NC_007493.2	314384	314385	ID_722	-6.955028316	+
NC_007493.2	314558	314561	ID_723	3.265594989	+
NC_007493.2	314602	314603	ID_724	-6.438785295	+
NC_007493.2	314744	314745	ID_725	-1.784927562	+
NC_007493.2	314769	314770	ID_726	-1.780678813	+
NC_007493.2	315587	315588	ID_727	-7.817739994	+
NC_007493.2	315732	315733	ID_728	-6.802410268	+
NC_007493.2	316097	316098	ID_729	-7.362888306	+
NC_007493.2	316195	316197	ID_730	-6.520545464	+
NC_007493.2	316420	316424	ID_731	-8.299597255	+
NC_007493.2	316563	316564	ID_732	-6.735879546	+
NC_007493.2	316908	316909	ID_733	6.848846058	+
NC_007493.2	316947	316948	ID_734	-6.469498437	+
NC_007493.2	317058	317059	ID_735	6.266035493	+
NC_007493.2	317118	317119	ID_736	-7.528395465	+
NC_007493.2	317192	317194	ID_737	-7.583833269	+
NC_007493.2	317205	317206	ID_738	-6.762917278	+
NC_007493.2	317232	317236	ID_739	-6.928440494	+
NC_007493.2	317311	317312	ID_740	-7.238318186	+
NC_007493.2	317368	317369	ID_741	-6.81751159	+
NC_007493.2	317500	317501	ID_742	-7.096582741	+
NC_007493.2	317758	317760	ID_743	7.873386165	+
NC_007493.2	317780	317781	ID_744	6.264503714	+
NC_007493.2	317869	317870	ID_745	-7.518479872	+
NC_007493.2	318077	318078	ID_746	6.635571786	+
NC_007493.2	318166	318167	ID_747	4.152410224	+
NC_007493.2	318308	318309	ID_748	6.921433032	+
NC_007493.2	318682	318683	ID_749	6.650043539	+
NC_007493.2	318978	318979	ID_750	6.945601091	+
NC_007493.2	319613	319615	ID_751	-4.981297872	+
NC_007493.2	319681	319683	ID_752	-7.785445807	+
NC_007493.2	319974	319975	ID_753	-2.470915502	+
NC_007493.2	320604	320606	ID_754	1.164649469	+
NC_007493.2	320627	320628	ID_755	6.985995452	+
NC_007493.2	320639	320640	ID_756	-7.377316199	+
NC_007493.2	320678	320679	ID_757	1.648298303	+
NC_007493.2	320842	320843	ID_758	-1.549132979	+
NC_007493.2	320877	320878	ID_759	-1.788192524	+
NC_007493.2	320982	320986	ID_760	-3.453797084	+
NC_007493.2	320991	320992	ID_761	-2.008305434	+
NC_007493.2	321004	321005	ID_762	-2.86026212	+
NC_007493.2	321032	321035	ID_763	-4.922239948	+
NC_007493.2	321039	321040	ID_764	-7.687837892	+
NC_007493.2	321044	321045	ID_765	-6.597224056	+
NC_007493.2	321087	321088	ID_766	-6.689353654	+
NC_007493.2	321112	321113	ID_767	6.298403021	+
NC_007493.2	321205	321207	ID_768	6.364743094	-
NC_007493.2	321254	321255	ID_769	-3.638892861	+
NC_007493.2	321316	321317	ID_770	-7.172589006	+
NC_007493.2	321331	321332	ID_771	-6.95285074	+
NC_007493.2	321662	321663	ID_772	1.109028962	+
NC_007493.2	321687	321688	ID_773	1.738894991	+
NC_007493.2	321751	321754	ID_774	-6.648404338	+
NC_007493.2	322032	322033	ID_775	-7.066911826	+
NC_007493.2	322196	322197	ID_776	2.921193071	+
NC_007493.2	322229	322230	ID_777	6.882252513	+
NC_007493.2	322495	322496	ID_778	3.028545504	-
NC_007493.2	322510	322511	ID_779	6.441870104	-
NC_007493.2	323185	323186	ID_780	-6.422374265	+
NC_007493.2	323197	323198	ID_781	6.245254817	+
NC_007493.2	323202	323203	ID_782	7.268557864	+
NC_007493.2	323506	323507	ID_783	7.322136676	+
NC_007493.2	324621	324631	ID_784	4.916145794	+
NC_007493.2	325349	325351	ID_785	6.880755816	+
NC_007493.2	325968	325969	ID_786	8.275455114	+
NC_007493.2	326693	326694	ID_787	7.438628168	+
NC_007493.2	328199	328200	ID_788	6.615510184	+
NC_007493.2	328223	328227	ID_789	7.574463332	+
NC_007493.2	328325	328326	ID_790	7.840960473	+
NC_007493.2	329239	329240	ID_791	6.69509892	+
NC_007493.2	329272	329275	ID_792	4.301246409	+
NC_007493.2	334125	334126	ID_793	6.320741742	-
NC_007493.2	339115	339117	ID_794	6.238185206	+
NC_007493.2	339127	339128	ID_795	6.493696354	+
NC_007493.2	339982	339983	ID_796	7.066276807	+
NC_007493.2	340156	340158	ID_797	2.912719436	+
NC_007493.2	340204	340205	ID_798	-2.210462367	+
NC_007493.2	342463	342464	ID_799	6.569855119	-
NC_007493.2	342531	342532	ID_800	6.962242702	-
NC_007493.2	342843	342844	ID_801	-6.897660528	+
NC_007493.2	343274	343275	ID_802	7.933342055	+
NC_007493.2	343326	343327	ID_803	6.750925528	-
NC_007493.2	344730	344731	ID_804	-6.555177008	-
NC_007493.2	344908	344909	ID_805	6.623771752	-
NC_007493.2	345642	345643	ID_806	-2.262274326	-
NC_007493.2	346792	346793	ID_807	-8.003710929	-
NC_007493.2	346848	346849	ID_808	2.586803639	-
NC_007493.2	346868	346869	ID_809	-6.542771758	-
NC_007493.2	346877	346878	ID_810	2.611333123	-
NC_007493.2	348163	348164	ID_811	2.46727987	-
NC_007493.2	348324	348325	ID_812	-7.671353579	-
NC_007493.2	348634	348635	ID_813	6.867748308	+
NC_007493.2	348770	348771	ID_814	6.302211636	-
NC_007493.2	348803	348804	ID_815	6.233245768	-
NC_007493.2	350303	350304	ID_816	6.384648147	-
NC_007493.2	351218	351219	ID_817	6.27144898	+
NC_007493.2	351606	351607	ID_818	-7.534663529	-
NC_007493.2	351792	351793	ID_819	6.225752433	-
NC_007493.2	351808	351812	ID_820	5.390152724	-
NC_007493.2	355373	355374	ID_821	6.855763142	+
NC_007493.2	355681	355682	ID_822	6.84174794	+
NC_007493.2	355721	355723	ID_823	-3.788458863	+
NC_007493.2	355747	355748	ID_824	-8.05693828	-
NC_007493.2	355756	355757	ID_825	-8.514971607	+
NC_007493.2	355773	355774	ID_826	-1.673087173	+
NC_007493.2	355781	355783	ID_827	-1.648986688	+
NC_007493.2	356483	356484	ID_828	3.885376289	+
NC_007493.2	356704	356705	ID_829	8.397169602	+
NC_007493.2	356710	356712	ID_830	5.785794069	+
NC_007493.2	356944	356945	ID_831	-7.360071019	+
NC_007493.2	357569	357570	ID_832	-7.600463179	+
NC_007493.2	359071	359072	ID_833	1.551371234	-
NC_007493.2	359127	359131	ID_834	-7.87555712	-
NC_007493.2	360080	360081	ID_835	-6.480705494	-
NC_007493.2	360515	360516	ID_836	6.470774817	-
NC_007493.2	361492	361493	ID_837	-2.074724831	+
NC_007493.2	361914	361915	ID_838	-8.038854754	+
NC_007493.2	362587	362588	ID_839	-6.406535786	+
NC_007493.2	366377	366378	ID_840	7.442135919	-
NC_007493.2	370636	370637	ID_841	4.752175654	-
NC_007493.2	370804	370808	ID_842	5.343747718	+
NC_007493.2	374904	374905	ID_843	2.444640169	+
NC_007493.2	376124	376125	ID_844	-8.765279085	+
NC_007493.2	379608	379609	ID_845	6.519106637	-
NC_007493.2	380061	380067	ID_846	6.602863912	+
NC_007493.2	381444	381449	ID_847	5.119116513	-
NC_007493.2	383045	383046	ID_848	8.757594912	+
NC_007493.2	383125	383127	ID_849	2.859539318	+
NC_007493.2	383137	383141	ID_850	3.252389443	+
NC_007493.2	383189	383191	ID_851	6.794111482	+
NC_007493.2	383204	383205	ID_852	6.452725047	+
NC_007493.2	383283	383284	ID_853	6.481202008	-
NC_007493.2	383370	383371	ID_854	6.75402313	+
NC_007493.2	383380	383385	ID_855	5.62056776	+
NC_007493.2	383601	383602	ID_856	6.438634177	+
NC_007493.2	383680	383684	ID_857	-7.020651759	+
NC_007493.2	384623	384625	ID_858	2.926851475	+
NC_007493.2	385721	385722	ID_859	6.396041223	+
NC_007493.2	385997	385998	ID_860	6.395467255	+
NC_007493.2	386045	386046	ID_861	7.246155577	+
NC_007493.2	386882	386884	ID_862	-7.061742922	+
NC_007493.2	387546	387547	ID_863	-6.399483448	+
NC_007493.2	387927	387928	ID_864	7.846277622	+
NC_007493.2	387980	387987	ID_865	2.7130769	+
NC_007493.2	387992	387996	ID_866	1.997255176	+
NC_007493.2	388124	388125	ID_867	3.183496476	+
NC_007493.2	388369	388372	ID_868	6.745530655	+
NC_007493.2	389241	389242	ID_869	6.290657721	+
NC_007493.2	389638	389639	ID_870	-5.093932232	-
NC_007493.2	389714	389715	ID_871	-6.399483448	-
NC_007493.2	389734	389735	ID_872	-6.40342498	-
NC_007493.2	390619	390620	ID_873	-6.515688328	-
NC_007493.2	391077	391078	ID_874	-8.309037926	-
NC_007493.2	391188	391190	ID_875	4.981539629	-
NC_007493.2	391371	391372	ID_876	6.476523054	-
NC_007493.2	392483	392484	ID_877	6.947185511	+
NC_007493.2	392492	392495	ID_878	2.869234752	+
NC_007493.2	395471	395472	ID_879	8.373453411	-
NC_007493.2	398938	398939	ID_880	6.492443653	-
NC_007493.2	400161	400163	ID_881	6.370969026	-
NC_007493.2	401302	401303	ID_882	6.976953148	-
NC_007493.2	401322	401323	ID_883	6.722711896	-
NC_007493.2	401770	401772	ID_884	5.599469742	-
NC_007493.2	403155	403156	ID_885	2.494354041	+
NC_007493.2	403404	403405	ID_886	7.904813359	+
NC_007493.2	404020	404021	ID_887	2.024466416	-
NC_007493.2	405023	405024	ID_888	3.865047546	+
NC_007493.2	407520	407521	ID_889	6.396327915	-
NC_007493.2	407709	407710	ID_890	6.443442085	-
NC_007493.2	407755	407756	ID_891	6.185308059	-
NC_007493.2	408352	408353	ID_892	6.258076581	-
NC_007493.2	415076	415077	ID_893	6.815307101	-
NC_007493.2	415085	415086	ID_894	6.199036441	-
NC_007493.2	417943	417946	ID_895	2.668422812	-
NC_007493.2	417954	417955	ID_896	6.780979507	-
NC_007493.2	417962	417963	ID_897	2.504688126	-
NC_007493.2	418064	418065	ID_898	1.90548326	+
NC_007493.2	418084	418085	ID_899	3.540808272	+
NC_007493.2	418089	418090	ID_900	1.649479874	+
NC_007493.2	420021	420022	ID_901	7.47460823	+
NC_007493.2	422122	422123	ID_902	6.679231695	+
NC_007493.2	422499	422500	ID_903	6.429976085	+
NC_007493.2	422510	422511	ID_904	6.116447457	+
NC_007493.2	428433	428434	ID_905	-6.517818022	-
NC_007493.2	429535	429536	ID_906	-6.595175696	-
NC_007493.2	429728	429729	ID_907	-6.539161044	-
NC_007493.2	429736	429739	ID_908	-6.904155556	-
NC_007493.2	429858	429859	ID_909	6.809874309	-
NC_007493.2	434495	434497	ID_910	6.604376022	-
NC_007493.2	434511	434513	ID_911	7.377017429	-
NC_007493.2	434560	434561	ID_912	6.838525321	-
NC_007493.2	437324	437325	ID_913	3.364479357	-
NC_007493.2	437365	437366	ID_914	6.531495002	-
NC_007493.2	437375	437385	ID_915	4.694853742	-
NC_007493.2	438147	438155	ID_916	4.71004968	+
NC_007493.2	438478	438479	ID_917	-8.11008334	+
NC_007493.2	441378	441379	ID_918	-7.62840434	+
NC_007493.2	441393	441394	ID_919	-8.363191562	+
NC_007493.2	441995	441996	ID_920	7.527028831	+
NC_007493.2	442005	442006	ID_921	7.0970714	+
NC_007493.2	442097	442103	ID_922	-7.498225844	+
NC_007493.2	442150	442151	ID_923	-6.586567248	+
NC_007493.2	442424	442425	ID_924	3.559276663	-
NC_007493.2	442462	442463	ID_925	3.250720321	+
NC_007493.2	442489	442490	ID_926	-6.545623237	+
NC_007493.2	442511	442512	ID_927	-7.35723768	+
NC_007493.2	442592	442593	ID_928	2.616042571	+
NC_007493.2	442637	442638	ID_929	-6.671023186	+
NC_007493.2	442687	442688	ID_930	-7.205630395	+
NC_007493.2	442699	442700	ID_931	-6.445597586	+
NC_007493.2	442721	442722	ID_932	-1.768981865	+
NC_007493.2	442728	442731	ID_933	-1.590575007	+
NC_007493.2	444571	444572	ID_934	-7.163160533	+
NC_007493.2	445538	445539	ID_935	6.199036441	+
NC_007493.2	446325	446326	ID_936	1.761014579	+
NC_007493.2	446347	446348	ID_937	6.292165904	+
NC_007493.2	452767	452768	ID_938	6.639813277	+
NC_007493.2	452775	452776	ID_939	6.520639913	+
NC_007493.2	453063	453064	ID_940	6.323958249	+
NC_007493.2	455217	455218	ID_941	6.711688046	+
NC_007493.2	456298	456299	ID_942	3.017119841	+
NC_007493.2	458202	458203	ID_943	2.402595495	+
NC_007493.2	458756	458757	ID_944	3.116518524	+
NC_007493.2	459328	459329	ID_945	6.264818507	+
NC_007493.2	463281	463286	ID_946	-2.894816574	-
NC_007493.2	463304	463309	ID_947	-5.738579794	-
NC_007493.2	463330	463331	ID_948	-7.934412888	-
NC_007493.2	463335	463337	ID_949	-6.118662275	-
NC_007493.2	463349	463350	ID_950	-4.480168855	-
NC_007493.2	463381	463382	ID_951	-6.932384407	-
NC_007493.2	463504	463505	ID_952	-7.60529915	-
NC_007493.2	463516	463521	ID_953	-7.547133987	-
NC_007493.2	463670	463671	ID_954	-7.769904568	-
NC_007493.2	463677	463679	ID_955	-6.511134931	-
NC_007493.2	463687	463688	ID_956	-7.83507835	-
NC_007493.2	463694	463709	ID_957	-4.834475907	-
NC_007493.2	463715	463716	ID_958	-2.554735379	-
NC_007493.2	463787	463788	ID_959	-8.183563179	-
NC_007493.2	463822	463823	ID_960	-6.509183637	-
NC_007493.2	463830	463831	ID_961	-2.736997152	-
NC_007493.2	463954	463964	ID_962	-6.882500608	-
NC_007493.2	463971	463972	ID_963	-8.540203597	-
NC_007493.2	463990	463995	ID_964	-3.040540656	-
NC_007493.2	464170	464178	ID_965	-7.335147358	-
NC_007493.2	464230	464231	ID_966	-6.58938231	-
NC_007493.2	464236	464240	ID_967	-5.556299997	-
NC_007493.2	464251	464253	ID_968	-7.476962048	-
NC_007493.2	464257	464267	ID_969	-7.069661292	-
NC_007493.2	464312	464313	ID_970	-2.849347371	-
NC_007493.2	465414	465415	ID_971	7.039596506	-
NC_007493.2	466052	466053	ID_972	7.307736285	+
NC_007493.2	466460	466461	ID_973	1.421512452	-
NC_007493.2	466893	466894	ID_974	6.218576805	-
NC_007493.2	467474	467476	ID_975	5.325912594	-
NC_007493.2	467848	467849	ID_976	6.637718394	-
NC_007493.2	468010	468011	ID_977	1.483034936	-
NC_007493.2	468494	468495	ID_978	7.295711849	-
NC_007493.2	468862	468866	ID_979	6.835976355	-
NC_007493.2	469643	469644	ID_980	1.938495206	-
NC_007493.2	472644	472645	ID_981	6.460507735	-
NC_007493.2	473080	473081	ID_982	-6.924141677	-
NC_007493.2	473983	473984	ID_983	6.882852726	+
NC_007493.2	475500	475501	ID_984	7.28256966	-
NC_007493.2	476027	476028	ID_985	6.810089192	+
NC_007493.2	476729	476730	ID_986	3.42101957	-
NC_007493.2	476861	476862	ID_987	-7.015002549	-
NC_007493.2	477513	477514	ID_988	6.099827411	-
NC_007493.2	478104	478105	ID_989	7.636878366	-
NC_007493.2	478142	478143	ID_990	6.430775798	-
NC_007493.2	478832	478833	ID_991	3.423898723	+
NC_007493.2	479935	479938	ID_992	1.690008119	+
NC_007493.2	480272	480273	ID_993	7.203611595	+
NC_007493.2	480320	480321	ID_994	6.597816172	+
NC_007493.2	481660	481661	ID_995	6.516132058	+
NC_007493.2	482465	482466	ID_996	-7.806058073	+
NC_007493.2	483336	483337	ID_997	-2.731221056	+
NC_007493.2	484727	484728	ID_998	2.821440828	+
NC_007493.2	484957	484967	ID_999	2.527205724	+
NC_007493.2	485000	485001	ID_1000	1.377417543	+
NC_007493.2	485026	485027	ID_1001	6.487488011	-
NC_007493.2	485061	485062	ID_1002	1.433584442	+
NC_007493.2	485097	485102	ID_1003	4.858372161	+
NC_007493.2	485109	485110	ID_1004	4.006515398	+
NC_007493.2	485158	485166	ID_1005	3.105613289	+
NC_007493.2	485177	485178	ID_1006	4.862951573	+
NC_007493.2	485186	485187	ID_1007	1.736904055	+
NC_007493.2	485729	485730	ID_1008	7.410854792	-
NC_007493.2	485734	485737	ID_1009	7.470845017	-
NC_007493.2	485741	485742	ID_1010	7.317257717	-
NC_007493.2	485834	485836	ID_1011	6.94385245	-
NC_007493.2	485883	485884	ID_1012	3.076609152	-
NC_007493.2	485922	485923	ID_1013	6.341293343	-
NC_007493.2	485952	485955	ID_1014	4.947821671	-
NC_007493.2	486116	486117	ID_1015	6.531069175	-
NC_007493.2	486219	486220	ID_1016	6.803354111	+
NC_007493.2	486330	486331	ID_1017	-3.221495149	-
NC_007493.2	487206	487207	ID_1018	7.889975592	-
NC_007493.2	487419	487420	ID_1019	1.415863896	-
NC_007493.2	489669	489670	ID_1020	-4.30762105	+
NC_007493.2	489695	489696	ID_1021	6.26477955	+
NC_007493.2	489712	489713	ID_1022	6.470774817	+
NC_007493.2	489844	489845	ID_1023	-7.401853198	+
NC_007493.2	491628	491629	ID_1024	6.449890196	+
NC_007493.2	494089	494090	ID_1025	-6.580459562	-
NC_007493.2	494649	494650	ID_1026	-6.401067173	-
NC_007493.2	495636	495637	ID_1027	6.720090967	+
NC_007493.2	502135	502136	ID_1028	1.259865693	+
NC_007493.2	505470	505471	ID_1029	2.200170088	-
NC_007493.2	506837	506838	ID_1030	4.769459825	-
NC_007493.2	507774	507775	ID_1031	6.53626117	-
NC_007493.2	508761	508762	ID_1032	7.507030673	-
NC_007493.2	509499	509500	ID_1033	2.323964641	-
NC_007493.2	509506	509507	ID_1034	2.920179679	-
NC_007493.2	509584	509585	ID_1035	2.936748983	-
NC_007493.2	509898	509899	ID_1036	-7.791730056	+
NC_007493.2	511260	511261	ID_1037	6.609023831	-
NC_007493.2	512343	512344	ID_1038	-6.878768799	-
NC_007493.2	512350	512351	ID_1039	-8.509096328	-
NC_007493.2	512430	512434	ID_1040	3.209137365	-
NC_007493.2	512713	512714	ID_1041	1.066976424	+
NC_007493.2	516658	516659	ID_1042	2.48544098	+
NC_007493.2	516666	516667	ID_1043	1.253635356	+
NC_007493.2	525383	525384	ID_1044	6.977331446	+
NC_007493.2	526518	526519	ID_1045	-6.761741471	-
NC_007493.2	527384	527385	ID_1046	-6.48761016	-
NC_007493.2	528679	528680	ID_1047	7.610968311	-
NC_007493.2	529977	529978	ID_1048	6.361037182	+
NC_007493.2	533319	533320	ID_1049	6.529347166	+
NC_007493.2	536642	536643	ID_1050	8.50299809	-
NC_007493.2	536772	536774	ID_1051	3.860684166	-
NC_007493.2	538104	538105	ID_1052	1.929187601	-
NC_007493.2	538165	538166	ID_1053	-6.591027248	-
NC_007493.2	538170	538171	ID_1054	-3.676860455	-
NC_007493.2	538266	538267	ID_1055	-6.410369906	-
NC_007493.2	538279	538280	ID_1056	-6.571047079	-
NC_007493.2	538653	538655	ID_1057	2.736826824	-
NC_007493.2	538704	538705	ID_1058	2.366490622	-
NC_007493.2	538753	538754	ID_1059	6.352211434	-
NC_007493.2	538905	538906	ID_1060	6.784553464	-
NC_007493.2	538921	538922	ID_1061	2.499576165	-
NC_007493.2	539365	539366	ID_1062	6.746367327	-
NC_007493.2	539650	539654	ID_1063	7.019518722	-
NC_007493.2	539660	539661	ID_1064	6.534104349	-
NC_007493.2	540420	540421	ID_1065	-6.791433507	-
NC_007493.2	540439	540440	ID_1066	6.477103227	-
NC_007493.2	540662	540663	ID_1067	-6.472535682	-
NC_007493.2	540798	540799	ID_1068	7.11067597	-
NC_007493.2	540861	540865	ID_1069	4.315681794	-
NC_007493.2	541050	541051	ID_1070	6.859156352	-
NC_007493.2	541287	541288	ID_1071	6.340400978	-
NC_007493.2	541292	541293	ID_1072	6.805536156	-
NC_007493.2	541658	541659	ID_1073	2.185122308	-
NC_007493.2	541835	541836	ID_1074	6.94710747	-
NC_007493.2	544465	544466	ID_1075	6.3823729	+
NC_007493.2	546169	546170	ID_1076	1.488516223	-
NC_007493.2	547980	547981	ID_1077	7.038445606	+
NC_007493.2	548431	548432	ID_1078	6.773249216	-
NC_007493.2	548786	548787	ID_1079	6.177593641	-
NC_007493.2	548811	548813	ID_1080	3.176194898	-
NC_007493.2	548842	548844	ID_1081	1.602708977	-
NC_007493.2	550660	550662	ID_1082	-4.594936772	+
NC_007493.2	550674	550675	ID_1083	-8.35687772	+
NC_007493.2	551223	551224	ID_1084	6.611950217	-
NC_007493.2	551311	551317	ID_1085	5.583076087	-
NC_007493.2	552377	552381	ID_1086	7.20513839	+
NC_007493.2	554715	554716	ID_1087	6.447437571	+
NC_007493.2	555495	555496	ID_1088	8.244553416	-
NC_007493.2	560482	560486	ID_1089	3.498897332	-
NC_007493.2	560505	560507	ID_1090	4.270294346	-
NC_007493.2	560546	560547	ID_1091	2.098204689	-
NC_007493.2	561157	561161	ID_1092	6.547112281	+
NC_007493.2	561174	561175	ID_1093	-6.749160671	+
NC_007493.2	561197	561198	ID_1094	7.245880241	+
NC_007493.2	561667	561673	ID_1095	6.723215133	+
NC_007493.2	562110	562113	ID_1096	-4.386416291	+
NC_007493.2	563100	563101	ID_1097	6.792944684	+
NC_007493.2	563154	563155	ID_1098	6.264190307	+
NC_007493.2	564240	564242	ID_1099	5.073124881	+
NC_007493.2	564512	564515	ID_1100	5.126379982	+
NC_007493.2	564663	564664	ID_1101	-7.291103978	-
NC_007493.2	564672	564673	ID_1102	-6.423912134	-
NC_007493.2	564727	564728	ID_1103	-7.677419278	-
NC_007493.2	564941	564942	ID_1104	-6.496491978	-
NC_007493.2	566612	566613	ID_1105	6.710107195	-
NC_007493.2	567448	567449	ID_1106	-6.400276508	-
NC_007493.2	567526	567527	ID_1107	6.38242865	-
NC_007493.2	567820	567821	ID_1108	7.086730583	-
NC_007493.2	569409	569410	ID_1109	6.431335346	-
NC_007493.2	569476	569477	ID_1110	6.12842888	-
NC_007493.2	569502	569503	ID_1111	6.116447457	-
NC_007493.2	570322	570323	ID_1112	6.360743705	-
NC_007493.2	570377	570378	ID_1113	6.340400978	-
NC_007493.2	570398	570405	ID_1114	3.54685478	-
NC_007493.2	575775	575776	ID_1115	7.022096041	+
NC_007493.2	576673	576675	ID_1116	5.516742624	+
NC_007493.2	576770	576771	ID_1117	6.49267035	+
NC_007493.2	579575	579576	ID_1118	6.219516316	+
NC_007493.2	580522	580523	ID_1119	3.24781661	+
NC_007493.2	580728	580729	ID_1120	6.818206751	+
NC_007493.2	581249	581254	ID_1121	-3.374260098	-
NC_007493.2	581275	581276	ID_1122	-2.237267079	-
NC_007493.2	581653	581654	ID_1123	6.170476454	-
NC_007493.2	581994	581995	ID_1124	2.801862561	-
NC_007493.2	582052	582054	ID_1125	5.173260241	-
NC_007493.2	582472	582473	ID_1126	6.334341765	-
NC_007493.2	582508	582509	ID_1127	2.894177666	-
NC_007493.2	582597	582598	ID_1128	-7.975820239	-
NC_007493.2	582699	582700	ID_1129	6.89683249	-
NC_007493.2	584569	584570	ID_1130	-6.480705494	-
NC_007493.2	584616	584618	ID_1131	5.281877017	-
NC_007493.2	585649	585650	ID_1132	6.736424879	-
NC_007493.2	586939	586943	ID_1133	6.44379753	-
NC_007493.2	587652	587653	ID_1134	7.023055388	+
NC_007493.2	591009	591010	ID_1135	7.217851599	-
NC_007493.2	591691	591692	ID_1136	8.476648388	-
NC_007493.2	591892	591895	ID_1137	7.390939215	-
NC_007493.2	593785	593787	ID_1138	7.521157873	-
NC_007493.2	597197	597198	ID_1139	-6.516400445	-
NC_007493.2	597857	597858	ID_1140	-6.703674141	-
NC_007493.2	598015	598016	ID_1141	2.372622082	-
NC_007493.2	598644	598645	ID_1142	6.286209958	-
NC_007493.2	599047	599048	ID_1143	6.429976085	-
NC_007493.2	599155	599156	ID_1144	6.225752433	-
NC_007493.2	599259	599262	ID_1145	6.604521366	-
NC_007493.2	599296	599299	ID_1146	4.824907374	-
NC_007493.2	599465	599466	ID_1147	6.589087406	-
NC_007493.2	599722	599724	ID_1148	5.431096921	-
NC_007493.2	599857	599858	ID_1149	6.846436216	-
NC_007493.2	600241	600242	ID_1150	6.186635449	-
NC_007493.2	600273	600274	ID_1151	6.645213732	-
NC_007493.2	600390	600391	ID_1152	6.151629251	-
NC_007493.2	600580	600581	ID_1153	6.391649844	-
NC_007493.2	600703	600704	ID_1154	6.419937246	-
NC_007493.2	600875	600879	ID_1155	7.282543748	-
NC_007493.2	600910	600911	ID_1156	6.641908344	+
NC_007493.2	601871	601872	ID_1157	6.252296274	+
NC_007493.2	602907	602909	ID_1158	4.589320411	+
NC_007493.2	603988	603989	ID_1159	2.805828239	-
NC_007493.2	604015	604016	ID_1160	7.399446797	+
NC_007493.2	604685	604686	ID_1161	6.583530578	-
NC_007493.2	605052	605053	ID_1162	7.259856876	-
NC_007493.2	605069	605070	ID_1163	6.309884221	-
NC_007493.2	605634	605635	ID_1164	-6.511370747	-
NC_007493.2	608375	608376	ID_1165	6.251658316	-
NC_007493.2	608843	608847	ID_1166	-7.040973046	-
NC_007493.2	608863	608864	ID_1167	-6.401067173	-
NC_007493.2	608887	608888	ID_1168	-2.533423426	-
NC_007493.2	608962	608963	ID_1169	-1.246408647	-
NC_007493.2	609445	609446	ID_1170	6.40156084	+
NC_007493.2	609503	609504	ID_1171	-6.981929677	+
NC_007493.2	609563	609564	ID_1172	3.45131305	+
NC_007493.2	609584	609585	ID_1173	6.34613961	+
NC_007493.2	611266	611269	ID_1174	-7.51058272	+
NC_007493.2	616292	616293	ID_1175	2.987217593	-
NC_007493.2	617704	617705	ID_1176	2.851293516	+
NC_007493.2	618355	618356	ID_1177	8.546426397	+
NC_007493.2	618395	618396	ID_1178	4.143634275	+
NC_007493.2	618411	618415	ID_1179	1.99316608	+
NC_007493.2	618437	618444	ID_1180	2.306350335	+
NC_007493.2	618461	618462	ID_1181	2.324068365	+
NC_007493.2	618481	618482	ID_1182	2.552281242	+
NC_007493.2	618577	618584	ID_1183	-0.9575821956	+
NC_007493.2	618595	618596	ID_1184	-6.943512262	+
NC_007493.2	618686	618690	ID_1185	-4.997368187	+
NC_007493.2	619792	619793	ID_1186	6.296291779	-
NC_007493.2	619816	619818	ID_1187	6.448590095	-
NC_007493.2	619985	619993	ID_1188	4.29459494	-
NC_007493.2	620016	620017	ID_1189	6.546825966	-
NC_007493.2	620077	620084	ID_1190	4.025382868	-
NC_007493.2	620520	620521	ID_1191	1.847677254	+
NC_007493.2	624131	624137	ID_1192	1.615832735	+
NC_007493.2	624271	624272	ID_1193	2.335334804	+
NC_007493.2	624306	624307	ID_1194	3.115164398	+
NC_007493.2	624408	624409	ID_1195	7.86863631	+
NC_007493.2	624424	624426	ID_1196	6.781995781	+
NC_007493.2	627563	627564	ID_1197	6.206014514	+
NC_007493.2	633985	633986	ID_1198	6.797577163	+
NC_007493.2	634198	634199	ID_1199	-7.469317881	+
NC_007493.2	634226	634229	ID_1200	-5.320109811	+
NC_007493.2	636869	636870	ID_1201	2.075556408	-
NC_007493.2	637873	637874	ID_1202	6.212308716	+
NC_007493.2	639646	639647	ID_1203	6.263877651	-
NC_007493.2	641240	641241	ID_1204	-6.447826101	+
NC_007493.2	641255	641258	ID_1205	2.890816066	+
NC_007493.2	641479	641480	ID_1206	2.716814478	+
NC_007493.2	641542	641543	ID_1207	6.614282348	+
NC_007493.2	641739	641740	ID_1208	-7.370276143	+
NC_007493.2	642132	642133	ID_1209	6.353327251	+
NC_007493.2	642197	642198	ID_1210	6.315139877	-
NC_007493.2	643752	643753	ID_1211	6.508169981	+
NC_007493.2	647165	647166	ID_1212	1.345460525	+
NC_007493.2	650449	650450	ID_1213	2.327126612	+
NC_007493.2	662021	662022	ID_1214	2.083668073	+
NC_007493.2	674507	674508	ID_1215	1.517213634	-
NC_007493.2	675410	675415	ID_1216	3.22314936	-
NC_007493.2	676253	676254	ID_1217	-6.419270879	-
NC_007493.2	676614	676615	ID_1218	6.099827411	-
NC_007493.2	676634	676635	ID_1219	4.129945326	-
NC_007493.2	677106	677107	ID_1220	2.648855516	-
NC_007493.2	677170	677171	ID_1221	6.156848661	+
NC_007493.2	677177	677178	ID_1222	3.161299184	+
NC_007493.2	677232	677233	ID_1223	7.317248966	-
NC_007493.2	681024	681025	ID_1224	6.556768813	+
NC_007493.2	681641	681642	ID_1225	6.91355729	-
NC_007493.2	683408	683412	ID_1226	7.141931837	-
NC_007493.2	683418	683421	ID_1227	4.642677504	-
NC_007493.2	683786	683787	ID_1228	6.658594584	-
NC_007493.2	683843	683845	ID_1229	1.728303552	-
NC_007493.2	683878	683879	ID_1230	1.39944106	-
NC_007493.2	684320	684322	ID_1231	-6.951960882	-
NC_007493.2	684724	684725	ID_1232	-6.509183637	-
NC_007493.2	686428	686429	ID_1233	3.046603321	-
NC_007493.2	686466	686470	ID_1234	6.191240392	-
NC_007493.2	687705	687706	ID_1235	2.561931963	-
NC_007493.2	688034	688035	ID_1236	6.796527672	+
NC_007493.2	688550	688551	ID_1237	6.191068613	+
NC_007493.2	688584	688585	ID_1238	6.163365567	-
NC_007493.2	690383	690384	ID_1239	6.340698362	+
NC_007493.2	691553	691554	ID_1240	2.203722866	+
NC_007493.2	691640	691641	ID_1241	-7.426918452	-
NC_007493.2	691647	691649	ID_1242	-7.461012835	-
NC_007493.2	691660	691661	ID_1243	-1.881799561	-
NC_007493.2	691699	691702	ID_1244	-7.783061899	-
NC_007493.2	691748	691750	ID_1245	-3.2879365	-
NC_007493.2	691862	691864	ID_1246	-3.2879365	-
NC_007493.2	691976	691978	ID_1247	-3.294228263	-
NC_007493.2	692006	692007	ID_1248	6.302515435	-
NC_007493.2	692091	692093	ID_1249	-3.294228263	-
NC_007493.2	692121	692122	ID_1250	6.302515435	-
NC_007493.2	692158	692160	ID_1251	-2.01093549	-
NC_007493.2	692205	692207	ID_1252	-3.282867715	-
NC_007493.2	692218	692219	ID_1253	-1.501935337	-
NC_007493.2	692249	692255	ID_1254	5.097121146	-
NC_007493.2	692272	692274	ID_1255	-1.406773107	-
NC_007493.2	692282	692283	ID_1256	7.023865527	-
NC_007493.2	692377	692380	ID_1257	-1.831180251	-
NC_007493.2	692619	692620	ID_1258	-1.421663379	-
NC_007493.2	692727	692728	ID_1259	7.541475783	+
NC_007493.2	692744	692745	ID_1260	6.942102522	+
NC_007493.2	693783	693784	ID_1261	2.343961994	+
NC_007493.2	694654	694657	ID_1262	1.380511308	+
NC_007493.2	694745	694746	ID_1263	-2.019474449	+
NC_007493.2	694818	694819	ID_1264	-1.876944491	+
NC_007493.2	694829	694830	ID_1265	1.43948277	+
NC_007493.2	694894	694898	ID_1266	6.97280339	+
NC_007493.2	695460	695461	ID_1267	-2.147098681	+
NC_007493.2	695722	695723	ID_1268	7.732658739	+
NC_007493.2	696756	696761	ID_1269	-7.141707615	+
NC_007493.2	698569	698570	ID_1270	3.614839517	+
NC_007493.2	700090	700091	ID_1271	6.644435133	+
NC_007493.2	702102	702103	ID_1272	6.451737414	+
NC_007493.2	702116	702117	ID_1273	6.226720596	+
NC_007493.2	702336	702338	ID_1274	-7.447039728	+
NC_007493.2	702346	702347	ID_1275	-7.622005192	+
NC_007493.2	702715	702716	ID_1276	1.767925074	+
NC_007493.2	703780	703781	ID_1277	6.219840937	+
NC_007493.2	704386	704387	ID_1278	2.372740511	+
NC_007493.2	706704	706706	ID_1279	1.617726468	+
NC_007493.2	706763	706764	ID_1280	7.475233484	+
NC_007493.2	706884	706887	ID_1281	4.775079187	+
NC_007493.2	706968	706969	ID_1282	6.194002874	+
NC_007493.2	707095	707096	ID_1283	7.874192349	-
NC_007493.2	707105	707106	ID_1284	6.302211636	+
NC_007493.2	707532	707534	ID_1285	6.546242689	+
NC_007493.2	707606	707607	ID_1286	7.014016729	+
NC_007493.2	707687	707688	ID_1287	4.015818738	-
NC_007493.2	709076	709077	ID_1288	-7.088080767	+
NC_007493.2	709948	709949	ID_1289	1.71252316	-
NC_007493.2	711548	711550	ID_1290	7.122471924	-
NC_007493.2	711553	711554	ID_1291	3.165228044	+
NC_007493.2	711558	711559	ID_1292	2.632291312	+
NC_007493.2	711603	711604	ID_1293	1.670389337	+
NC_007493.2	711608	711612	ID_1294	1.512974016	+
NC_007493.2	711662	711664	ID_1295	-7.452150206	+
NC_007493.2	711875	711876	ID_1296	-6.543122756	+
NC_007493.2	712245	712246	ID_1297	-6.967543042	+
NC_007493.2	712283	712284	ID_1298	6.525919013	+
NC_007493.2	712440	712441	ID_1299	6.458080766	+
NC_007493.2	712646	712647	ID_1300	-8.241435615	+
NC_007493.2	712700	712703	ID_1301	-4.767920948	+
NC_007493.2	712890	712891	ID_1302	-6.888399223	+
NC_007493.2	713761	713762	ID_1303	-6.431457157	+
NC_007493.2	714101	714102	ID_1304	-7.168048147	+
NC_007493.2	714858	714859	ID_1305	6.435608517	+
NC_007493.2	714937	714939	ID_1306	2.459554384	+
NC_007493.2	715019	715022	ID_1307	-5.921156712	+
NC_007493.2	715078	715083	ID_1308	-5.449782726	+
NC_007493.2	715131	715132	ID_1309	3.049635875	+
NC_007493.2	715203	715208	ID_1310	-7.024052506	+
NC_007493.2	715783	715784	ID_1311	2.855168743	+
NC_007493.2	715794	715795	ID_1312	-3.886611475	+
NC_007493.2	715822	715823	ID_1313	-6.517818022	+
NC_007493.2	715842	715843	ID_1314	-6.540773269	+
NC_007493.2	715850	715851	ID_1315	-3.736908945	+
NC_007493.2	715864	715866	ID_1316	6.226231994	+
NC_007493.2	716608	716609	ID_1317	-6.611094339	+
NC_007493.2	716617	716618	ID_1318	-6.466193829	+
NC_007493.2	716824	716828	ID_1319	2.731473202	+
NC_007493.2	716841	716848	ID_1320	2.918386231	+
NC_007493.2	716853	716861	ID_1321	2.742109904	+
NC_007493.2	716875	716879	ID_1322	5.315035	+
NC_007493.2	717081	717082	ID_1323	-7.193648307	+
NC_007493.2	717123	717124	ID_1324	-2.122359872	+
NC_007493.2	717726	717728	ID_1325	2.468581856	+
NC_007493.2	717757	717758	ID_1326	2.72841197	+
NC_007493.2	717764	717765	ID_1327	2.571287552	+
NC_007493.2	717905	717906	ID_1328	-7.102515249	+
NC_007493.2	717980	717981	ID_1329	6.5360433	+
NC_007493.2	718026	718028	ID_1330	5.009664608	+
NC_007493.2	718164	718165	ID_1331	6.376486626	+
NC_007493.2	718293	718294	ID_1332	6.469193372	+
NC_007493.2	721584	721585	ID_1333	1.864321465	+
NC_007493.2	722130	722135	ID_1334	6.519217873	-
NC_007493.2	723009	723010	ID_1335	4.329317975	-
NC_007493.2	725096	725097	ID_1336	6.53075278	+
NC_007493.2	725282	725283	ID_1337	-6.988431933	-
NC_007493.2	725425	725426	ID_1338	6.12842888	-
NC_007493.2	725524	725525	ID_1339	2.875682133	-
NC_007493.2	727338	727339	ID_1340	-6.47702468	+
NC_007493.2	728830	728831	ID_1341	6.900500482	+
NC_007493.2	730574	730576	ID_1342	-6.567545737	+
NC_007493.2	730850	730851	ID_1343	6.500732797	+
NC_007493.2	732142	732143	ID_1344	2.530072559	+
NC_007493.2	732193	732197	ID_1345	2.70400579	+
NC_007493.2	732219	732220	ID_1346	2.108267063	+
NC_007493.2	732256	732257	ID_1347	3.26766159	+
NC_007493.2	732283	732284	ID_1348	-7.339702955	+
NC_007493.2	732288	732289	ID_1349	6.144516994	+
NC_007493.2	732308	732313	ID_1350	5.069188944	+
NC_007493.2	732354	732360	ID_1351	1.003020781	+
NC_007493.2	732399	732400	ID_1352	6.967492197	+
NC_007493.2	732429	732430	ID_1353	6.896947376	+
NC_007493.2	733171	733174	ID_1354	-8.827430896	+
NC_007493.2	733588	733589	ID_1355	-8.881358171	+
NC_007493.2	733600	733601	ID_1356	-6.482886977	+
NC_007493.2	733749	733750	ID_1357	-7.88042108	+
NC_007493.2	734089	734090	ID_1358	-6.461033266	+
NC_007493.2	734166	734167	ID_1359	-6.59790302	+
NC_007493.2	734173	734179	ID_1360	-7.462982722	+
NC_007493.2	734586	734587	ID_1361	-6.598580057	+
NC_007493.2	734785	734786	ID_1362	-8.649746765	+
NC_007493.2	735932	735933	ID_1363	7.662383594	+
NC_007493.2	737343	737348	ID_1364	6.604296665	+
NC_007493.2	737361	737362	ID_1365	6.293395196	+
NC_007493.2	739133	739134	ID_1366	1.680390521	-
NC_007493.2	739806	739807	ID_1367	6.149622463	-
NC_007493.2	740061	740062	ID_1368	7.437534509	-
NC_007493.2	740856	740862	ID_1369	2.263172909	-
NC_007493.2	740995	740996	ID_1370	-1.323186967	-
NC_007493.2	740997	740998	ID_1371	6.18500969	+
NC_007493.2	741938	741939	ID_1372	7.27363411	-
NC_007493.2	742415	742416	ID_1373	6.370328217	-
NC_007493.2	742766	742767	ID_1374	6.151629251	-
NC_007493.2	742801	742806	ID_1375	5.5477555	-
NC_007493.2	743157	743158	ID_1376	6.723129137	+
NC_007493.2	743223	743224	ID_1377	6.805107147	+
NC_007493.2	743798	743800	ID_1378	6.893367471	+
NC_007493.2	743890	743891	ID_1379	6.713581309	+
NC_007493.2	744449	744450	ID_1380	7.225755051	-
NC_007493.2	747195	747196	ID_1381	-6.90215207	+
NC_007493.2	749400	749401	ID_1382	6.722534913	+
NC_007493.2	750893	750894	ID_1383	-6.604776588	+
NC_007493.2	752339	752340	ID_1384	7.967573017	+
NC_007493.2	754307	754308	ID_1385	2.689525412	+
NC_007493.2	758522	758523	ID_1386	6.677776521	+
NC_007493.2	761690	761691	ID_1387	6.354474982	-
NC_007493.2	762425	762426	ID_1388	6.129118113	-
NC_007493.2	762694	762695	ID_1389	1.635091809	-
NC_007493.2	762974	762975	ID_1390	6.395467255	-
NC_007493.2	765316	765317	ID_1391	6.475477375	-
NC_007493.2	765663	765664	ID_1392	6.464694419	-
NC_007493.2	765688	765689	ID_1393	7.07860601	-
NC_007493.2	765695	765697	ID_1394	7.354141312	-
NC_007493.2	766450	766451	ID_1395	6.218900934	+
NC_007493.2	766869	766870	ID_1396	1.073407991	+
NC_007493.2	766918	766920	ID_1397	1.233162731	+
NC_007493.2	766937	766938	ID_1398	6.916280211	+
NC_007493.2	766950	766951	ID_1399	6.74202024	+
NC_007493.2	766967	766971	ID_1400	6.238642969	+
NC_007493.2	767208	767209	ID_1401	7.433414737	-
NC_007493.2	768736	768737	ID_1402	6.503777426	-
NC_007493.2	769686	769687	ID_1403	1.500327308	+
NC_007493.2	771958	771959	ID_1404	6.417497492	+
NC_007493.2	773072	773073	ID_1405	-7.135094937	-
NC_007493.2	773656	773657	ID_1406	6.874778061	-
NC_007493.2	774619	774620	ID_1407	-6.514257601	-
NC_007493.2	776284	776289	ID_1408	7.263482576	+
NC_007493.2	776293	776294	ID_1409	6.57937611	+
NC_007493.2	776500	776501	ID_1410	6.164332668	+
NC_007493.2	776647	776648	ID_1411	6.353290148	-
NC_007493.2	776947	776948	ID_1412	-7.063380811	+
NC_007493.2	777080	777083	ID_1413	-6.655184469	-
NC_007493.2	777281	777283	ID_1414	6.444141983	+
NC_007493.2	777314	777315	ID_1415	-6.477765231	-
NC_007493.2	777360	777361	ID_1416	-7.352783665	-
NC_007493.2	777365	777366	ID_1417	-7.212145627	-
NC_007493.2	777398	777399	ID_1418	-6.521647583	-
NC_007493.2	777436	777441	ID_1419	-3.15252209	-
NC_007493.2	777474	777483	ID_1420	-6.396522304	-
NC_007493.2	777616	777630	ID_1421	-5.40344905	-
NC_007493.2	777641	777642	ID_1422	-2.025134267	-
NC_007493.2	777648	777656	ID_1423	-0.0006805234347	-
NC_007493.2	777699	777702	ID_1424	-6.487552796	-
NC_007493.2	777716	777717	ID_1425	-1.263765714	-
NC_007493.2	777727	777728	ID_1426	-6.60371244	-
NC_007493.2	777796	777797	ID_1427	-1.511515864	-
NC_007493.2	777980	777984	ID_1428	-4.415914251	-
NC_007493.2	778070	778071	ID_1429	-7.526236213	-
NC_007493.2	778105	778106	ID_1430	2.525186476	-
NC_007493.2	778253	778254	ID_1431	-1.826623492	-
NC_007493.2	778644	778645	ID_1432	-7.088572088	-
NC_007493.2	778658	778659	ID_1433	-7.365883101	-
NC_007493.2	778846	778849	ID_1434	-4.484869201	-
NC_007493.2	778893	778894	ID_1435	-1.926461988	-
NC_007493.2	778961	778962	ID_1436	-7.368710778	-
NC_007493.2	778999	779000	ID_1437	-6.53038579	-
NC_007493.2	779026	779027	ID_1438	-3.820413033	-
NC_007493.2	779067	779068	ID_1439	-2.525923309	-
NC_007493.2	782434	782441	ID_1440	7.377608318	+
NC_007493.2	782495	782496	ID_1441	-6.428469272	+
NC_007493.2	782547	782548	ID_1442	1.785505822	+
NC_007493.2	783309	783310	ID_1443	6.226720596	+
NC_007493.2	783375	783376	ID_1444	6.760852472	+
NC_007493.2	783826	783827	ID_1445	1.438078978	+
NC_007493.2	783977	783978	ID_1446	6.143046183	+
NC_007493.2	784428	784429	ID_1447	2.134481316	-
NC_007493.2	784515	784516	ID_1448	-7.586857371	+
NC_007493.2	784634	784635	ID_1449	-6.474040761	+
NC_007493.2	786486	786487	ID_1450	6.572513254	-
NC_007493.2	786613	786614	ID_1451	6.562682052	-
NC_007493.2	788066	788067	ID_1452	7.973504729	-
NC_007493.2	792601	792604	ID_1453	6.112916652	+
NC_007493.2	792637	792638	ID_1454	6.552576884	+
NC_007493.2	792693	792696	ID_1455	7.18424434	+
NC_007493.2	792719	792720	ID_1456	6.297522274	+
NC_007493.2	792807	792808	ID_1457	6.515821679	+
NC_007493.2	792829	792833	ID_1458	6.869513561	+
NC_007493.2	792900	792901	ID_1459	-6.961447038	+
NC_007493.2	792926	792927	ID_1460	-8.08140229	+
NC_007493.2	796672	796673	ID_1461	1.552479211	-
NC_007493.2	797974	797976	ID_1462	-6.834724664	+
NC_007493.2	798256	798258	ID_1463	3.109955096	+
NC_007493.2	798263	798277	ID_1464	2.607691372	+
NC_007493.2	798314	798322	ID_1465	2.925355773	+
NC_007493.2	798341	798346	ID_1466	2.79937267	+
NC_007493.2	798352	798353	ID_1467	3.707768138	+
NC_007493.2	798374	798375	ID_1468	1.274518054	+
NC_007493.2	798432	798433	ID_1469	2.559665442	+
NC_007493.2	799036	799037	ID_1470	2.719376799	+
NC_007493.2	799179	799184	ID_1471	2.691852423	+
NC_007493.2	804625	804626	ID_1472	1.006376554	+
NC_007493.2	804631	804637	ID_1473	2.331115573	+
NC_007493.2	804736	804738	ID_1474	6.80710286	+
NC_007493.2	804943	804944	ID_1475	2.812636452	+
NC_007493.2	805019	805020	ID_1476	6.614037401	+
NC_007493.2	805921	805922	ID_1477	6.593672352	+
NC_007493.2	805932	805936	ID_1478	6.230919383	-
NC_007493.2	805939	805940	ID_1479	7.632810742	+
NC_007493.2	806183	806187	ID_1480	6.608814626	+
NC_007493.2	806292	806293	ID_1481	2.980326228	+
NC_007493.2	806330	806331	ID_1482	8.044463033	+
NC_007493.2	806337	806341	ID_1483	2.588298352	+
NC_007493.2	806397	806398	ID_1484	-7.824440556	+
NC_007493.2	806783	806784	ID_1485	-6.546331067	+
NC_007493.2	807407	807408	ID_1486	6.429697186	+
NC_007493.2	807995	807996	ID_1487	7.592701249	+
NC_007493.2	808004	808007	ID_1488	4.551402022	+
NC_007493.2	809215	809218	ID_1489	4.982586184	+
NC_007493.2	811449	811450	ID_1490	-2.51211786	-
NC_007493.2	816986	816998	ID_1491	7.813508647	+
NC_007493.2	817383	817384	ID_1492	1.963866032	-
NC_007493.2	817536	817538	ID_1493	6.521859268	+
NC_007493.2	818752	818753	ID_1494	2.238071694	+
NC_007493.2	819502	819503	ID_1495	-6.423912134	-
NC_007493.2	819594	819595	ID_1496	-6.601351976	-
NC_007493.2	820025	820028	ID_1497	6.602969315	-
NC_007493.2	820074	820075	ID_1498	-7.871238833	-
NC_007493.2	820634	820635	ID_1499	-6.807795331	-
NC_007493.2	821881	821884	ID_1500	6.284274786	-
NC_007493.2	822638	822639	ID_1501	7.52990721	-
NC_007493.2	824633	824634	ID_1502	-6.499383541	-
NC_007493.2	825673	825674	ID_1503	6.352443778	-
NC_007493.2	825705	825706	ID_1504	6.973388876	+
NC_007493.2	826864	826865	ID_1505	4.825806102	-
NC_007493.2	827199	827200	ID_1506	7.054211582	-
NC_007493.2	827451	827452	ID_1507	6.752856157	-
NC_007493.2	827892	827893	ID_1508	1.659534654	-
NC_007493.2	827963	827964	ID_1509	-1.647681466	-
NC_007493.2	827989	827992	ID_1510	7.479590759	-
NC_007493.2	828031	828032	ID_1511	7.340861553	-
NC_007493.2	828066	828067	ID_1512	6.52090282	-
NC_007493.2	828687	828688	ID_1513	6.352737726	-
NC_007493.2	830330	830331	ID_1514	6.773079032	-
NC_007493.2	832605	832608	ID_1515	4.440976091	-
NC_007493.2	832784	832785	ID_1516	6.246527918	-
NC_007493.2	833105	833106	ID_1517	-2.43351394	-
NC_007493.2	833176	833180	ID_1518	-4.906029729	-
NC_007493.2	836899	836900	ID_1519	7.195706984	-
NC_007493.2	837557	837558	ID_1520	6.965029855	-
NC_007493.2	838699	838700	ID_1521	1.870233382	-
NC_007493.2	841032	841033	ID_1522	-8.907921249	-
NC_007493.2	845131	845133	ID_1523	6.37188889	+
NC_007493.2	851757	851762	ID_1524	7.18568507	-
NC_007493.2	856935	856946	ID_1525	5.070012982	-
NC_007493.2	857006	857008	ID_1526	1.066860341	-
NC_007493.2	858123	858124	ID_1527	-7.533023141	+
NC_007493.2	858136	858138	ID_1528	1.906581092	+
NC_007493.2	859625	859626	ID_1529	6.547602188	-
NC_007493.2	859778	859779	ID_1530	-6.883943829	-
NC_007493.2	861989	861990	ID_1531	6.836279704	-
NC_007493.2	862498	862500	ID_1532	7.122164249	-
NC_007493.2	865515	865516	ID_1533	2.266475048	+
NC_007493.2	867827	867828	ID_1534	3.861984802	-
NC_007493.2	870243	870244	ID_1535	6.798446167	+
NC_007493.2	870298	870299	ID_1536	6.478691584	+
NC_007493.2	875137	875138	ID_1537	-7.211696861	-
NC_007493.2	875165	875166	ID_1538	-7.014486056	-
NC_007493.2	878046	878047	ID_1539	2.672590881	+
NC_007493.2	878113	878114	ID_1540	6.340147598	-
NC_007493.2	879056	879058	ID_1541	7.316906893	-
NC_007493.2	879436	879437	ID_1542	6.703144344	-
NC_007493.2	881110	881112	ID_1543	-6.800880415	-
NC_007493.2	882666	882667	ID_1544	6.129462799	-
NC_007493.2	883582	883583	ID_1545	6.839320961	-
NC_007493.2	884801	884802	ID_1546	-6.801831376	+
NC_007493.2	884806	884807	ID_1547	-7.6865739	+
NC_007493.2	885184	885185	ID_1548	7.104266386	-
NC_007493.2	886068	886069	ID_1549	8.088597305	+
NC_007493.2	887436	887437	ID_1550	7.125587008	+
NC_007493.2	889124	889125	ID_1551	-6.528240144	+
NC_007493.2	889166	889167	ID_1552	-6.587263261	+
NC_007493.2	890861	890862	ID_1553	6.30927661	+
NC_007493.2	890994	890995	ID_1554	7.295332423	+
NC_007493.2	891108	891114	ID_1555	2.008540914	+
NC_007493.2	891397	891400	ID_1556	4.98178501	-
NC_007493.2	904880	904884	ID_1557	1.996514163	+
NC_007493.2	905357	905359	ID_1558	7.239849734	+
NC_007493.2	905363	905368	ID_1559	6.933303378	+
NC_007493.2	905386	905387	ID_1560	6.353883499	+
NC_007493.2	905458	905459	ID_1561	6.576980604	+
NC_007493.2	906767	906768	ID_1562	-6.400276508	+
NC_007493.2	909603	909604	ID_1563	6.142704965	+
NC_007493.2	910440	910442	ID_1564	-7.763928129	+
NC_007493.2	910494	910502	ID_1565	-1.102926915	+
NC_007493.2	910639	910640	ID_1566	2.423227379	+
NC_007493.2	911460	911461	ID_1567	-7.74166302	+
NC_007493.2	914790	914791	ID_1568	2.275472541	-
NC_007493.2	915212	915213	ID_1569	6.100531048	-
NC_007493.2	915936	915937	ID_1570	7.275535091	-
NC_007493.2	916384	916385	ID_1571	7.242325708	-
NC_007493.2	916834	916835	ID_1572	6.435096786	-
NC_007493.2	917032	917037	ID_1573	4.250611021	-
NC_007493.2	917036	917037	ID_1574	7.066113499	+
NC_007493.2	917180	917181	ID_1575	6.650968673	+
NC_007493.2	918046	918047	ID_1576	6.700948195	+
NC_007493.2	919044	919046	ID_1577	7.964085575	+
NC_007493.2	919083	919084	ID_1578	1.855489592	+
NC_007493.2	919112	919113	ID_1579	7.397754869	+
NC_007493.2	919121	919122	ID_1580	1.525309676	+
NC_007493.2	919598	919599	ID_1581	1.7980511	+
NC_007493.2	919622	919623	ID_1582	2.232365378	+
NC_007493.2	919701	919702	ID_1583	-2.201783945	+
NC_007493.2	919711	919715	ID_1584	-7.260685534	+
NC_007493.2	919727	919731	ID_1585	-8.49622902	+
NC_007493.2	919749	919750	ID_1586	-7.57821578	+
NC_007493.2	919928	919929	ID_1587	-2.593600416	+
NC_007493.2	920292	920293	ID_1588	6.443163902	+
NC_007493.2	920591	920592	ID_1589	-7.646083577	+
NC_007493.2	920779	920780	ID_1590	-6.583198562	+
NC_007493.2	920800	920801	ID_1591	-7.683598262	+
NC_007493.2	920902	920903	ID_1592	-6.59790302	+
NC_007493.2	921111	921112	ID_1593	-6.569013358	+
NC_007493.2	921460	921461	ID_1594	6.808848857	+
NC_007493.2	921677	921678	ID_1595	6.822711734	+
NC_007493.2	922640	922641	ID_1596	-6.907704873	+
NC_007493.2	923210	923211	ID_1597	-6.800689192	+
NC_007493.2	923594	923595	ID_1598	-1.918643499	+
NC_007493.2	923606	923607	ID_1599	-6.50010084	+
NC_007493.2	923736	923737	ID_1600	-6.493565794	+
NC_007493.2	923838	923839	ID_1601	-6.404206217	+
NC_007493.2	923882	923883	ID_1602	6.790290274	+
NC_007493.2	923937	923938	ID_1603	-7.504489948	+
NC_007493.2	923966	923967	ID_1604	-6.531096891	+
NC_007493.2	923981	923982	ID_1605	4.334370607	+
NC_007493.2	923996	923997	ID_1606	-7.683527139	+
NC_007493.2	924816	924817	ID_1607	3.139478037	-
NC_007493.2	924824	924827	ID_1608	-7.459659578	-
NC_007493.2	924987	924988	ID_1609	6.600229676	-
NC_007493.2	929211	929212	ID_1610	2.459306093	-
NC_007493.2	930412	930413	ID_1611	2.481950644	-
NC_007493.2	930638	930639	ID_1612	6.447989743	-
NC_007493.2	931235	931236	ID_1613	6.722939517	-
NC_007493.2	932180	932183	ID_1614	6.270260087	+
NC_007493.2	932198	932199	ID_1615	4.154708666	+
NC_007493.2	932221	932222	ID_1616	6.937521056	+
NC_007493.2	932272	932273	ID_1617	-1.876816726	+
NC_007493.2	932355	932356	ID_1618	-2.023100356	+
NC_007493.2	932390	932391	ID_1619	-7.564448158	+
NC_007493.2	932419	932420	ID_1620	-4.046941569	+
NC_007493.2	932535	932538	ID_1621	-5.026763006	+
NC_007493.2	932640	932658	ID_1622	-7.396408955	+
NC_007493.2	932698	932699	ID_1623	-6.533920331	+
NC_007493.2	932772	932773	ID_1624	-6.441076541	+
NC_007493.2	932781	932782	ID_1625	-7.655571829	+
NC_007493.2	932942	932943	ID_1626	-3.558645602	+
NC_007493.2	932957	932959	ID_1627	-7.61480836	+
NC_007493.2	932975	932978	ID_1628	-2.35631621	+
NC_007493.2	932983	932984	ID_1629	-3.483653308	+
NC_007493.2	932998	932999	ID_1630	-2.998227953	+
NC_007493.2	933107	933108	ID_1631	-6.408076874	+
NC_007493.2	933146	933150	ID_1632	-5.181505898	+
NC_007493.2	933176	933177	ID_1633	-6.955028316	+
NC_007493.2	933191	933192	ID_1634	-7.102310421	+
NC_007493.2	933233	933234	ID_1635	-6.461033266	+
NC_007493.2	933532	933533	ID_1636	-7.238720268	+
NC_007493.2	933580	933584	ID_1637	-3.170565332	+
NC_007493.2	933613	933624	ID_1638	-7.319525288	+
NC_007493.2	933931	933932	ID_1639	-6.792677426	+
NC_007493.2	934249	934250	ID_1640	-6.514257601	+
NC_007493.2	935181	935189	ID_1641	6.410418763	+
NC_007493.2	936924	936925	ID_1642	-7.182070003	+
NC_007493.2	936942	936943	ID_1643	-7.14754607	+
NC_007493.2	939076	939077	ID_1644	3.900707106	-
NC_007493.2	950567	950568	ID_1645	-7.830189931	-
NC_007493.2	952789	952790	ID_1646	6.914525149	-
NC_007493.2	953698	953699	ID_1647	6.656508529	-
NC_007493.2	955126	955127	ID_1648	6.447162205	-
NC_007493.2	956812	956813	ID_1649	6.317223247	-
NC_007493.2	959351	959352	ID_1650	3.090506825	-
NC_007493.2	959715	959716	ID_1651	6.335538231	-
NC_007493.2	959884	959885	ID_1652	6.553560926	+
NC_007493.2	961615	961616	ID_1653	4.053707452	-
NC_007493.2	962595	962596	ID_1654	2.401381468	-
NC_007493.2	966290	966291	ID_1655	-6.669490527	-
NC_007493.2	966679	966680	ID_1656	6.520376935	-
NC_007493.2	967212	967214	ID_1657	6.647121461	-
NC_007493.2	967323	967324	ID_1658	-6.88733625	-
NC_007493.2	967638	967639	ID_1659	6.232603956	-
NC_007493.2	969504	969505	ID_1660	6.114042894	-
NC_007493.2	969794	969795	ID_1661	-6.461033266	-
NC_007493.2	969987	969988	ID_1662	-6.424677596	-
NC_007493.2	970068	970069	ID_1663	-6.402641397	-
NC_007493.2	970212	970213	ID_1664	-6.406535786	-
NC_007493.2	971776	971777	ID_1665	-1.822890187	+
NC_007493.2	972844	972847	ID_1666	1.857109861	+
NC_007493.2	973012	973014	ID_1667	4.431928529	+
NC_007493.2	974830	974832	ID_1668	1.662563401	+
NC_007493.2	974951	974952	ID_1669	6.406538488	+
NC_007493.2	976084	976087	ID_1670	2.253502638	+
NC_007493.2	976130	976131	ID_1671	6.238144825	-
NC_007493.2	976214	976215	ID_1672	6.466293223	-
NC_007493.2	976331	976332	ID_1673	7.126630414	-
NC_007493.2	978789	978790	ID_1674	6.345598444	-
NC_007493.2	979015	979016	ID_1675	-7.573542771	-
NC_007493.2	981596	981599	ID_1676	3.771320964	-
NC_007493.2	983609	983610	ID_1677	-2.238742968	-
NC_007493.2	984236	984237	ID_1678	-6.407307543	-
NC_007493.2	984351	984352	ID_1679	-2.263720321	-
NC_007493.2	984451	984456	ID_1680	-3.864123097	-
NC_007493.2	984825	984826	ID_1681	-6.614465307	-
NC_007493.2	985252	985253	ID_1682	-6.579078331	-
NC_007493.2	986153	986154	ID_1683	-9.127093041	-
NC_007493.2	986635	986636	ID_1684	-3.804507032	-
NC_007493.2	986907	986908	ID_1685	6.799911968	-
NC_007493.2	987154	987155	ID_1686	-6.609049245	-
NC_007493.2	987161	987162	ID_1687	1.425764926	-
NC_007493.2	989268	989270	ID_1688	2.800875262	+
NC_007493.2	991979	991980	ID_1689	6.950797506	+
NC_007493.2	992560	992561	ID_1690	6.662081559	-
NC_007493.2	992933	992936	ID_1691	-4.690960337	+
NC_007493.2	992944	992947	ID_1692	-7.689894732	+
NC_007493.2	993067	993068	ID_1693	-6.563496813	+
NC_007493.2	1001482	1001483	ID_1694	-7.119683299	+
NC_007493.2	1014511	1014512	ID_1695	6.40819695	+
NC_007493.2	1014834	1014835	ID_1696	-6.497218162	+
NC_007493.2	1014888	1014889	ID_1697	-4.372238086	+
NC_007493.2	1014897	1014899	ID_1698	-7.211685296	+
NC_007493.2	1014916	1014918	ID_1699	-2.433613033	+
NC_007493.2	1015441	1015442	ID_1700	-9.184373178	+
NC_007493.2	1017277	1017283	ID_1701	3.593078447	-
NC_007493.2	1017324	1017325	ID_1702	3.232744158	-
NC_007493.2	1017883	1017885	ID_1703	6.656528793	-
NC_007493.2	1018061	1018062	ID_1704	7.366127816	-
NC_007493.2	1019925	1019926	ID_1705	1.600226607	-
NC_007493.2	1022595	1022606	ID_1706	3.274931478	+
NC_007493.2	1023223	1023224	ID_1707	-2.730575751	+
NC_007493.2	1023247	1023248	ID_1708	2.781910388	+
NC_007493.2	1023513	1023514	ID_1709	2.779247693	+
NC_007493.2	1023527	1023528	ID_1710	-2.090362574	+
NC_007493.2	1023586	1023588	ID_1711	-5.641929402	+
NC_007493.2	1025397	1025398	ID_1712	6.225465264	-
NC_007493.2	1026180	1026181	ID_1713	4.522469723	-
NC_007493.2	1026927	1026928	ID_1714	6.799262813	-
NC_007493.2	1026985	1026988	ID_1715	7.611329779	-
NC_007493.2	1027234	1027235	ID_1716	6.164669054	-
NC_007493.2	1028369	1028370	ID_1717	-7.962770422	-
NC_007493.2	1029114	1029115	ID_1718	-6.472535682	-
NC_007493.2	1029339	1029340	ID_1719	-3.721645327	-
NC_007493.2	1029344	1029345	ID_1720	-6.482162144	-
NC_007493.2	1029366	1029367	ID_1721	-7.121543988	-
NC_007493.2	1029443	1029444	ID_1722	-7.451967697	-
NC_007493.2	1029863	1029864	ID_1723	-2.421335534	-
NC_007493.2	1029868	1029870	ID_1724	-2.985817379	-
NC_007493.2	1030113	1030116	ID_1725	-4.979997604	-
NC_007493.2	1033985	1033986	ID_1726	6.324559791	+
NC_007493.2	1034422	1034423	ID_1727	-6.340612913	+
NC_007493.2	1035836	1035837	ID_1728	-6.310174654	+
NC_007493.2	1038101	1038104	ID_1729	6.545482984	-
NC_007493.2	1039106	1039107	ID_1730	7.03945852	+
NC_007493.2	1039236	1039237	ID_1731	3.121099449	+
NC_007493.2	1039266	1039267	ID_1732	8.535156556	+
NC_007493.2	1039281	1039282	ID_1733	7.347565084	+
NC_007493.2	1039288	1039289	ID_1734	6.810304112	+
NC_007493.2	1040203	1040206	ID_1735	3.686762887	+
NC_007493.2	1041343	1041344	ID_1736	-3.050234586	-
NC_007493.2	1041359	1041360	ID_1737	7.804288989	+
NC_007493.2	1041569	1041570	ID_1738	-2.532117944	-
NC_007493.2	1041597	1041598	ID_1739	-6.402641397	-
NC_007493.2	1041608	1041609	ID_1740	6.76385911	-
NC_007493.2	1042314	1042315	ID_1741	6.172485855	-
NC_007493.2	1043095	1043096	ID_1742	6.96221498	-
NC_007493.2	1043126	1043127	ID_1743	6.435886705	-
NC_007493.2	1046340	1046341	ID_1744	6.291857753	-
NC_007493.2	1047575	1047576	ID_1745	6.488295435	+
NC_007493.2	1049754	1049755	ID_1746	6.283767379	+
NC_007493.2	1051788	1051790	ID_1747	6.653747009	+
NC_007493.2	1051839	1051840	ID_1748	6.149962466	+
NC_007493.2	1052151	1052152	ID_1749	3.702588298	+
NC_007493.2	1053768	1053769	ID_1750	6.779258379	-
NC_007493.2	1055255	1055260	ID_1751	-2.595860213	+
NC_007493.2	1055268	1055269	ID_1752	-2.068748964	+
NC_007493.2	1055655	1055656	ID_1753	2.725950342	+
NC_007493.2	1056098	1056100	ID_1754	1.867081186	+
NC_007493.2	1056149	1056150	ID_1755	1.871758307	+
NC_007493.2	1056309	1056310	ID_1756	-7.146051215	+
NC_007493.2	1056634	1056635	ID_1757	-6.492089915	+
NC_007493.2	1056736	1056737	ID_1758	6.662320133	+
NC_007493.2	1057607	1057608	ID_1759	6.158501887	-
NC_007493.2	1061625	1061626	ID_1760	-6.533920331	-
NC_007493.2	1063726	1063730	ID_1761	6.570469773	-
NC_007493.2	1063743	1063748	ID_1762	6.487815457	-
NC_007493.2	1064585	1064586	ID_1763	2.235022061	+
NC_007493.2	1064612	1064615	ID_1764	8.210162766	-
NC_007493.2	1065083	1065084	ID_1765	-7.386274543	-
NC_007493.2	1068174	1068175	ID_1766	6.441030815	+
NC_007493.2	1070836	1070837	ID_1767	6.458353376	-
NC_007493.2	1085652	1085653	ID_1768	1.558973228	-
NC_007493.2	1088336	1088337	ID_1769	1.651362023	+
NC_007493.2	1090361	1090362	ID_1770	6.302779687	-
NC_007493.2	1091264	1091265	ID_1771	2.650480103	+
NC_007493.2	1093923	1093924	ID_1772	7.008484241	-
NC_007493.2	1094415	1094416	ID_1773	6.199036441	-
NC_007493.2	1094493	1094494	ID_1774	-7.434052749	-
NC_007493.2	1094809	1094811	ID_1775	-8.251950859	-
NC_007493.2	1095196	1095197	ID_1776	6.731066911	-
NC_007493.2	1096576	1096577	ID_1777	6.383236646	-
NC_007493.2	1096649	1096650	ID_1778	6.595167441	-
NC_007493.2	1096775	1096776	ID_1779	6.27144898	-
NC_007493.2	1097810	1097811	ID_1780	7.703519608	-
NC_007493.2	1099560	1099564	ID_1781	6.929412022	-
NC_007493.2	1099754	1099755	ID_1782	6.599730291	-
NC_007493.2	1100314	1100315	ID_1783	4.066656773	-
NC_007493.2	1101007	1101008	ID_1784	3.003841661	-
NC_007493.2	1101237	1101238	ID_1785	7.018179286	-
NC_007493.2	1101634	1101637	ID_1786	4.802176287	-
NC_007493.2	1101696	1101697	ID_1787	-6.570238605	-
NC_007493.2	1103052	1103055	ID_1788	7.137402236	+
NC_007493.2	1103064	1103065	ID_1789	7.840161248	+
NC_007493.2	1103069	1103070	ID_1790	7.027365687	+
NC_007493.2	1103170	1103171	ID_1791	-2.431931045	+
NC_007493.2	1103199	1103203	ID_1792	-0.6141312074	+
NC_007493.2	1103217	1103218	ID_1793	-1.417590958	+
NC_007493.2	1103269	1103270	ID_1794	-7.949218243	+
NC_007493.2	1103389	1103395	ID_1795	1.708956037	+
NC_007493.2	1103402	1103403	ID_1796	-2.570828871	+
NC_007493.2	1104695	1104696	ID_1797	6.644914722	-
NC_007493.2	1105066	1105067	ID_1798	2.923445152	+
NC_007493.2	1106432	1106436	ID_1799	4.153119692	+
NC_007493.2	1113534	1113535	ID_1800	6.902917399	-
NC_007493.2	1114532	1114533	ID_1801	6.129118113	+
NC_007493.2	1114736	1114737	ID_1802	7.105992619	+
NC_007493.2	1116196	1116197	ID_1803	7.050076312	-
NC_007493.2	1118275	1118276	ID_1804	6.482052713	+
NC_007493.2	1121521	1121522	ID_1805	6.353587059	+
NC_007493.2	1121531	1121532	ID_1806	6.55825543	+
NC_007493.2	1121630	1121631	ID_1807	-6.512095603	-
NC_007493.2	1122185	1122186	ID_1808	-7.448596966	-
NC_007493.2	1122693	1122694	ID_1809	-6.425440722	-
NC_007493.2	1123145	1123146	ID_1810	-7.069337831	-
NC_007493.2	1123152	1123153	ID_1811	-2.899796178	-
NC_007493.2	1123309	1123310	ID_1812	-6.416362216	-
NC_007493.2	1124082	1124083	ID_1813	-6.461777461	-
NC_007493.2	1124383	1124384	ID_1814	-6.498663972	-
NC_007493.2	1125369	1125370	ID_1815	6.371159125	-
NC_007493.2	1125374	1125375	ID_1816	6.895373324	-
NC_007493.2	1125379	1125381	ID_1817	1.347800668	-
NC_007493.2	1125881	1125883	ID_1818	5.062231638	-
NC_007493.2	1126126	1126127	ID_1819	-3.662433939	-
NC_007493.2	1127091	1127092	ID_1820	-1.849231348	-
NC_007493.2	1128941	1128942	ID_1821	-7.950383537	+
NC_007493.2	1129106	1129110	ID_1822	-5.478002004	+
NC_007493.2	1129421	1129422	ID_1823	-6.55122885	+
NC_007493.2	1129460	1129466	ID_1824	-7.185646689	+
NC_007493.2	1129542	1129543	ID_1825	-6.471527514	+
NC_007493.2	1129682	1129683	ID_1826	6.150303606	-
NC_007493.2	1129789	1129790	ID_1827	-6.570371433	-
NC_007493.2	1129984	1129985	ID_1828	-6.479973756	-
NC_007493.2	1130570	1130571	ID_1829	4.25192608	-
NC_007493.2	1130712	1130713	ID_1830	6.329459948	-
NC_007493.2	1131113	1131119	ID_1831	5.271995229	-
NC_007493.2	1133208	1133213	ID_1832	-6.723997141	-
NC_007493.2	1137448	1137450	ID_1833	7.173356726	+
NC_007493.2	1137736	1137737	ID_1834	-6.449791705	+
NC_007493.2	1140260	1140261	ID_1835	6.598492978	+
NC_007493.2	1140617	1140618	ID_1836	1.552567797	-
NC_007493.2	1149608	1149609	ID_1837	-6.476281958	+
NC_007493.2	1150707	1150709	ID_1838	1.980119805	+
NC_007493.2	1151089	1151090	ID_1839	6.887086704	+
NC_007493.2	1151876	1151877	ID_1840	-7.621187151	+
NC_007493.2	1151915	1151916	ID_1841	-7.475308367	-
NC_007493.2	1151954	1151955	ID_1842	5.173982055	-
NC_007493.2	1152082	1152085	ID_1843	6.386868182	-
NC_007493.2	1152272	1152273	ID_1844	6.211333954	+
NC_007493.2	1152547	1152548	ID_1845	7.018917879	-
NC_007493.2	1152604	1152605	ID_1846	-6.545623237	+
NC_007493.2	1153350	1153351	ID_1847	2.931993113	+
NC_007493.2	1158199	1158205	ID_1848	3.821531954	+
NC_007493.2	1158218	1158220	ID_1849	3.18938109	+
NC_007493.2	1158224	1158225	ID_1850	1.762387323	+
NC_007493.2	1158447	1158450	ID_1851	1.986812787	+
NC_007493.2	1158684	1158689	ID_1852	5.473268198	+
NC_007493.2	1158757	1158758	ID_1853	6.497776777	+
NC_007493.2	1159188	1159190	ID_1854	6.761514188	+
NC_007493.2	1159801	1159802	ID_1855	3.557096197	+
NC_007493.2	1160034	1160035	ID_1856	6.99319756	+
NC_007493.2	1160120	1160121	ID_1857	6.322483666	+
NC_007493.2	1160706	1160711	ID_1858	5.673175968	+
NC_007493.2	1160869	1160870	ID_1859	6.867955499	+
NC_007493.2	1161401	1161402	ID_1860	-7.35723768	+
NC_007493.2	1161437	1161438	ID_1861	-2.856422085	+
NC_007493.2	1161446	1161447	ID_1862	-6.481434969	+
NC_007493.2	1161494	1161495	ID_1863	-6.532512847	+
NC_007493.2	1161851	1161852	ID_1864	-7.124890925	+
NC_007493.2	1161892	1161893	ID_1865	-6.595175696	+
NC_007493.2	1162568	1162569	ID_1866	-7.546742699	+
NC_007493.2	1162740	1162741	ID_1867	6.453002332	+
NC_007493.2	1163345	1163349	ID_1868	3.91039573	+
NC_007493.2	1163843	1163845	ID_1869	-1.768784082	+
NC_007493.2	1163874	1163875	ID_1870	6.63464382	+
NC_007493.2	1164465	1164466	ID_1871	6.29778944	+
NC_007493.2	1164578	1164579	ID_1872	-6.514257601	+
NC_007493.2	1165819	1165821	ID_1873	2.7152089	+
NC_007493.2	1165844	1165849	ID_1874	2.520401948	+
NC_007493.2	1165853	1165854	ID_1875	2.794317451	+
NC_007493.2	1166614	1166616	ID_1876	3.250934762	+
NC_007493.2	1167311	1167314	ID_1877	6.475716881	-
NC_007493.2	1167452	1167453	ID_1878	7.124112093	+
NC_007493.2	1167882	1167883	ID_1879	6.723167441	+
NC_007493.2	1168419	1168420	ID_1880	6.932582648	+
NC_007493.2	1168820	1168821	ID_1881	6.658594584	+
NC_007493.2	1168875	1168876	ID_1882	1.230556849	-
NC_007493.2	1168953	1168954	ID_1883	6.848072981	+
NC_007493.2	1169512	1169513	ID_1884	6.464463989	+
NC_007493.2	1169549	1169550	ID_1885	6.135755649	+
NC_007493.2	1169585	1169586	ID_1886	6.226720596	+
NC_007493.2	1169671	1169672	ID_1887	6.21165845	+
NC_007493.2	1169731	1169732	ID_1888	6.574954426	-
NC_007493.2	1169812	1169814	ID_1889	6.58713052	+
NC_007493.2	1169825	1169829	ID_1890	5.699682758	+
NC_007493.2	1170041	1170044	ID_1891	3.013699158	+
NC_007493.2	1170090	1170094	ID_1892	6.208289223	+
NC_007493.2	1170197	1170198	ID_1893	6.755470093	+
NC_007493.2	1170250	1170251	ID_1894	6.53023289	+
NC_007493.2	1170273	1170274	ID_1895	6.476250289	+
NC_007493.2	1170284	1170285	ID_1896	6.352737726	+
NC_007493.2	1170429	1170431	ID_1897	6.493196215	+
NC_007493.2	1170454	1170455	ID_1898	2.432760339	+
NC_007493.2	1170686	1170688	ID_1899	6.745573221	+
NC_007493.2	1170992	1170993	ID_1900	6.984070005	-
NC_007493.2	1171339	1171342	ID_1901	1.283933761	+
NC_007493.2	1171409	1171410	ID_1902	6.665048317	+
NC_007493.2	1171530	1171531	ID_1903	6.218253399	+
NC_007493.2	1171592	1171593	ID_1904	-1.86983802	+
NC_007493.2	1171788	1171789	ID_1905	1.901183341	+
NC_007493.2	1171794	1171798	ID_1906	4.915801417	+
NC_007493.2	1171816	1171817	ID_1907	7.866668861	+
NC_007493.2	1171842	1171843	ID_1908	7.084153163	+
NC_007493.2	1171912	1171916	ID_1909	2.680526263	+
NC_007493.2	1172040	1172050	ID_1910	6.444977395	+
NC_007493.2	1172182	1172186	ID_1911	-0.4574250748	+
NC_007493.2	1172374	1172375	ID_1912	6.535784805	+
NC_007493.2	1172569	1172571	ID_1913	6.910521911	+
NC_007493.2	1172953	1172954	ID_1914	4.56263341	+
NC_007493.2	1173122	1173123	ID_1915	-8.473078613	+
NC_007493.2	1173668	1173669	ID_1916	6.382660539	+
NC_007493.2	1173683	1173690	ID_1917	6.34927928	+
NC_007493.2	1173782	1173783	ID_1918	7.433728593	+
NC_007493.2	1173799	1173800	ID_1919	1.931170981	+
NC_007493.2	1174175	1174176	ID_1920	-7.402072319	+
NC_007493.2	1174341	1174342	ID_1921	6.819012295	+
NC_007493.2	1174477	1174478	ID_1922	-6.694725568	+
NC_007493.2	1174518	1174519	ID_1923	7.165363688	+
NC_007493.2	1174935	1174936	ID_1924	1.610829528	-
NC_007493.2	1175444	1175445	ID_1925	7.632263953	+
NC_007493.2	1175631	1175632	ID_1926	6.698251129	+
NC_007493.2	1175977	1175984	ID_1927	6.945980546	-
NC_007493.2	1175980	1175986	ID_1928	6.642625143	+
NC_007493.2	1176006	1176010	ID_1929	5.491328175	+
NC_007493.2	1176029	1176030	ID_1930	6.673555299	+
NC_007493.2	1176226	1176227	ID_1931	6.259025975	+
NC_007493.2	1177710	1177711	ID_1932	8.196557159	-
NC_007493.2	1179690	1179691	ID_1933	6.335239296	-
NC_007493.2	1179744	1179745	ID_1934	8.003414059	-
NC_007493.2	1181768	1181769	ID_1935	4.031176494	-
NC_007493.2	1181864	1181869	ID_1936	6.689125616	-
NC_007493.2	1184174	1184179	ID_1937	4.402106519	+
NC_007493.2	1184923	1184928	ID_1938	6.941293519	+
NC_007493.2	1185082	1185083	ID_1939	-2.042974498	+
NC_007493.2	1185100	1185102	ID_1940	-0.5256274043	+
NC_007493.2	1185127	1185128	ID_1941	-7.547861847	+
NC_007493.2	1185613	1185614	ID_1942	6.78855494	+
NC_007493.2	1186106	1186107	ID_1943	3.21132681	+
NC_007493.2	1186253	1186257	ID_1944	-6.540436292	+
NC_007493.2	1186458	1186459	ID_1945	7.82848851	+
NC_007493.2	1186592	1186593	ID_1946	3.780890237	-
NC_007493.2	1186631	1186632	ID_1947	6.866544007	-
NC_007493.2	1186648	1186649	ID_1948	7.2761944	-
NC_007493.2	1186937	1186938	ID_1949	6.85227445	-
NC_007493.2	1186954	1186955	ID_1950	6.129118113	-
NC_007493.2	1187278	1187279	ID_1951	7.549704775	-
NC_007493.2	1187744	1187745	ID_1952	-7.377716578	-
NC_007493.2	1187804	1187805	ID_1953	6.752458754	-
NC_007493.2	1187978	1187979	ID_1954	6.764298514	-
NC_007493.2	1188074	1188075	ID_1955	2.986330791	-
NC_007493.2	1189939	1189940	ID_1956	6.316955109	-
NC_007493.2	1190172	1190174	ID_1957	1.350205857	+
NC_007493.2	1190181	1190182	ID_1958	6.372616069	+
NC_007493.2	1190260	1190264	ID_1959	2.996822149	+
NC_007493.2	1190861	1190862	ID_1960	6.91432481	+
NC_007493.2	1191060	1191061	ID_1961	-6.858421476	+
NC_007493.2	1191394	1191395	ID_1962	-7.091461623	+
NC_007493.2	1192019	1192020	ID_1963	-6.463996332	+
NC_007493.2	1193695	1193696	ID_1964	6.747230319	-
NC_007493.2	1196541	1196542	ID_1965	6.949475112	-
NC_007493.2	1198281	1198283	ID_1966	5.317956137	-
NC_007493.2	1198399	1198400	ID_1967	6.579935698	-
NC_007493.2	1198453	1198454	ID_1968	6.205360715	-
NC_007493.2	1198467	1198468	ID_1969	6.466333285	-
NC_007493.2	1198474	1198487	ID_1970	2.223416749	+
NC_007493.2	1198483	1198484	ID_1971	6.503247402	-
NC_007493.2	1198508	1198509	ID_1972	6.206341663	-
NC_007493.2	1198516	1198517	ID_1973	7.50709762	-
NC_007493.2	1198528	1198532	ID_1974	5.361480392	-
NC_007493.2	1198536	1198537	ID_1975	6.810948953	-
NC_007493.2	1198558	1198559	ID_1976	6.754640304	+
NC_007493.2	1198581	1198588	ID_1977	4.219884934	+
NC_007493.2	1198744	1198746	ID_1978	7.327868285	+
NC_007493.2	1198783	1198785	ID_1979	6.603564085	+
NC_007493.2	1199120	1199122	ID_1980	2.688054921	+
NC_007493.2	1204300	1204301	ID_1981	6.389382646	-
NC_007493.2	1204599	1204602	ID_1982	7.180292349	-
NC_007493.2	1206754	1206756	ID_1983	6.437256431	-
NC_007493.2	1207285	1207286	ID_1984	6.52750064	-
NC_007493.2	1207304	1207305	ID_1985	3.014821477	-
NC_007493.2	1207325	1207326	ID_1986	2.907341906	-
NC_007493.2	1207333	1207334	ID_1987	2.33738572	-
NC_007493.2	1207366	1207367	ID_1988	1.265961951	-
NC_007493.2	1207383	1207388	ID_1989	4.306038896	-
NC_007493.2	1207396	1207397	ID_1990	3.91505613	-
NC_007493.2	1207439	1207441	ID_1991	6.704419156	-
NC_007493.2	1208680	1208681	ID_1992	6.27715556	-
NC_007493.2	1208942	1208943	ID_1993	-7.255332742	-
NC_007493.2	1210017	1210018	ID_1994	6.488295435	-
NC_007493.2	1211539	1211548	ID_1995	5.442641915	-
NC_007493.2	1213058	1213059	ID_1996	6.211333954	-
NC_007493.2	1213409	1213410	ID_1997	7.2858321	-
NC_007493.2	1213476	1213478	ID_1998	7.134473302	-
NC_007493.2	1214055	1214056	ID_1999	6.573482086	-
NC_007493.2	1214259	1214260	ID_2000	6.206014514	-
[truncated: 3,445 more rows]

## Sheet: Table_S7
NC_007488.2	8502	8503	ID_1	6.850013976	-
NC_007488.2	20960	20961	ID_2	-6.772159039	+
NC_007488.2	65410	65411	ID_3	-7.894373462	+
NC_007489.1	1609	1610	ID_4	6.807876799	+
NC_007489.1	2480	2481	ID_5	-5.902877578	+
NC_007489.1	2545	2546	ID_6	-5.81366795	+
NC_007489.1	2607	2608	ID_7	6.90328132	-
NC_007489.1	2612	2613	ID_8	6.804478382	-
NC_007489.1	2708	2709	ID_9	-6.989847626	+
NC_007489.1	2801	2802	ID_10	-5.753606701	+
NC_007489.1	2811	2812	ID_11	-6.495533812	+
NC_007489.1	9119	9120	ID_12	-6.563605576	+
NC_007489.1	9173	9174	ID_13	-5.901287038	+
NC_007489.1	9181	9183	ID_14	-6.095335721	+
NC_007489.1	9424	9426	ID_15	-7.496197316	-
NC_007489.1	9433	9434	ID_16	-6.338814087	-
NC_007489.1	10109	10110	ID_17	-6.041716834	-
NC_007489.1	10117	10118	ID_18	-7.061678833	-
NC_007489.1	17815	17816	ID_19	-6.898788949	-
NC_007489.1	18330	18331	ID_20	-7.084158781	-
NC_007489.1	18340	18341	ID_21	-5.788727696	-
NC_007489.1	18589	18590	ID_22	-6.041669118	-
NC_007489.1	19857	19858	ID_23	4.397947502	+
NC_007489.1	20095	20096	ID_24	-8.81429287	+
NC_007489.1	23341	23342	ID_25	-6.153983663	+
NC_007489.1	26126	26127	ID_26	-6.133582903	+
NC_007489.1	28833	28837	ID_27	-6.082013265	-
NC_007489.1	28909	28910	ID_28	2.180273413	-
NC_007489.1	28921	28922	ID_29	-6.788224556	-
NC_007489.1	28927	28931	ID_30	-6.868734373	-
NC_007489.1	28975	28976	ID_31	-6.159146431	-
NC_007489.1	28998	28999	ID_32	-5.830505679	-
NC_007489.1	29090	29091	ID_33	-5.911979596	-
NC_007489.1	29271	29273	ID_34	-6.289532909	-
NC_007489.1	29284	29285	ID_35	-6.045472636	-
NC_007489.1	29301	29302	ID_36	-6.03640415	-
NC_007489.1	29423	29424	ID_37	-6.122331751	-
NC_007489.1	29428	29429	ID_38	-6.338579068	-
NC_007489.1	29483	29486	ID_39	5.06455818	-
NC_007489.1	30199	30201	ID_40	4.452730923	-
NC_007489.1	31666	31667	ID_41	7.593526388	+
NC_007489.1	31674	31675	ID_42	-6.593496224	+
NC_007489.1	31762	31763	ID_43	-6.051324603	+
NC_007489.1	31769	31770	ID_44	-6.059540712	+
NC_007489.1	32275	32276	ID_45	-7.341790849	+
NC_007489.1	32294	32296	ID_46	-6.731220078	+
NC_007489.1	35610	35612	ID_47	-6.310272865	-
NC_007489.1	38000	38001	ID_48	-5.912927099	+
NC_007489.1	38058	38059	ID_49	-7.667915345	+
NC_007489.1	38093	38094	ID_50	-7.555164297	+
NC_007489.1	38110	38111	ID_51	-9.139936584	+
NC_007489.1	38171	38173	ID_52	-5.624203074	+
NC_007489.1	38198	38200	ID_53	-2.093459611	+
NC_007489.1	38248	38249	ID_54	6.6120517	+
NC_007489.1	38263	38266	ID_55	-5.774252922	+
NC_007489.1	38273	38277	ID_56	-3.770904826	+
NC_007489.1	38294	38296	ID_57	-6.467184536	+
NC_007489.1	38305	38306	ID_58	-8.288894124	+
NC_007489.1	38316	38319	ID_59	-5.981134695	+
NC_007489.1	38326	38328	ID_60	-4.20396372	+
NC_007489.1	38362	38363	ID_61	-7.539366301	+
NC_007489.1	38383	38392	ID_62	-6.963062985	+
NC_007489.1	38397	38406	ID_63	-6.471010689	+
NC_007489.1	38439	38445	ID_64	-6.565819354	+
NC_007489.1	38458	38459	ID_65	-6.737088227	+
NC_007489.1	38467	38468	ID_66	-6.712853291	+
NC_007489.1	38485	38486	ID_67	-6.022400671	+
NC_007489.1	38521	38522	ID_68	-6.666721473	+
NC_007489.1	38545	38546	ID_69	-6.469754742	+
NC_007489.1	38550	38551	ID_70	-7.027753049	+
NC_007489.1	38556	38557	ID_71	-6.228868192	+
NC_007489.1	38561	38562	ID_72	-6.627808395	+
NC_007489.1	38686	38687	ID_73	-6.321182846	+
NC_007489.1	38708	38709	ID_74	-8.035139357	+
NC_007489.1	38725	38727	ID_75	-3.338919431	+
NC_007489.1	38757	38759	ID_76	-5.019926723	+
NC_007489.1	38776	38781	ID_77	-6.875098641	+
NC_007489.1	38801	38802	ID_78	-6.909734836	+
NC_007489.1	38831	38834	ID_79	-6.933453491	+
NC_007489.1	38851	38854	ID_80	-6.858566698	+
NC_007489.1	38861	38862	ID_81	-5.716886687	+
NC_007489.1	38909	38910	ID_82	-6.135945868	+
NC_007489.1	39001	39002	ID_83	-5.975834982	+
NC_007489.1	39024	39025	ID_84	-6.531284256	+
NC_007489.1	39030	39031	ID_85	-6.365405492	+
NC_007489.1	39095	39096	ID_86	-6.233717202	+
NC_007489.1	39130	39135	ID_87	-6.250556512	+
NC_007489.1	39141	39143	ID_88	-6.525899208	+
NC_007489.1	39237	39238	ID_89	-6.530060616	+
NC_007489.1	39345	39346	ID_90	-6.775794607	+
NC_007489.1	39346	39347	ID_91	-6.176373374	-
NC_007489.1	39459	39464	ID_92	-6.753981031	-
NC_007489.1	39469	39470	ID_93	-6.7180796	+
NC_007489.1	39475	39476	ID_94	-5.818517682	-
NC_007489.1	39478	39481	ID_95	-5.835931744	+
NC_007489.1	39554	39557	ID_96	-6.560352124	-
NC_007489.1	39568	39571	ID_97	-6.979402658	-
NC_007489.1	39594	39597	ID_98	-7.199315032	-
NC_007489.1	39603	39605	ID_99	-6.392732096	-
NC_007489.1	39618	39619	ID_100	-6.054580255	-
NC_007489.1	39626	39627	ID_101	-6.309180294	-
NC_007489.1	39653	39654	ID_102	-7.475916068	-
NC_007489.1	39677	39678	ID_103	-7.140345325	-
NC_007489.1	39779	39780	ID_104	-5.810622276	-
NC_007489.1	39808	39809	ID_105	-7.163668398	-
NC_007489.1	39828	39833	ID_106	0.2302758759	-
NC_007489.1	39862	39863	ID_107	2.087336749	-
NC_007489.1	39863	39865	ID_108	3.312473526	+
NC_007489.1	39869	39870	ID_109	6.869055432	+
NC_007489.1	39911	39913	ID_110	7.809514891	+
NC_007489.1	40002	40003	ID_111	7.344147309	-
NC_007489.1	40367	40368	ID_112	-6.260472747	+
NC_007489.1	41355	41356	ID_113	-5.795372284	-
NC_007489.1	41773	41774	ID_114	-6.820540623	+
NC_007489.1	45000	45004	ID_115	-6.190334845	-
NC_007489.1	45394	45395	ID_116	-6.16879728	-
NC_007489.1	45520	45521	ID_117	-3.263140237	-
NC_007489.1	45665	45666	ID_118	-5.981574998	-
NC_007489.1	45817	45818	ID_119	-5.823349526	-
NC_007489.1	46223	46228	ID_120	0.39288706	-
NC_007489.1	46262	46263	ID_121	-6.135580606	-
NC_007489.1	46446	46447	ID_122	6.718458384	-
NC_007489.1	46451	46452	ID_123	-7.55166644	-
NC_007489.1	46486	46487	ID_124	-6.750835541	-
NC_007489.1	46581	46584	ID_125	-3.050990168	-
NC_007489.1	46611	46612	ID_126	1.410914017	-
NC_007489.1	46619	46621	ID_127	-2.435674066	-
NC_007489.1	46671	46672	ID_128	1.763051761	-
NC_007489.1	46748	46749	ID_129	-6.341249235	-
NC_007489.1	46764	46765	ID_130	-6.418631897	-
NC_007489.1	46778	46795	ID_131	-6.303502546	-
NC_007489.1	46823	46825	ID_132	-6.767180894	-
NC_007489.1	47011	47016	ID_133	-6.43098226	-
NC_007489.1	47208	47209	ID_134	-5.980069581	-
NC_007489.1	47244	47245	ID_135	-6.416410928	-
NC_007489.1	48931	48935	ID_136	-6.237534869	+
NC_007489.1	49852	49855	ID_137	7.003406865	-
NC_007489.1	50036	50037	ID_138	-7.334840424	-
NC_007489.1	50055	50057	ID_139	-6.325496111	-
NC_007489.1	50065	50066	ID_140	6.386082456	+
NC_007489.1	63458	63459	ID_141	6.741405346	+
NC_007489.1	63497	63500	ID_142	6.755882828	+
NC_007489.1	67429	67430	ID_143	-6.246638769	-
NC_007489.1	67439	67440	ID_144	-5.818180997	-
NC_007489.1	67470	67471	ID_145	-7.627716363	-
NC_007489.1	67477	67478	ID_146	-7.054875053	-
NC_007489.1	68028	68029	ID_147	-6.470609668	-
NC_007489.1	68037	68040	ID_148	-6.182220192	-
NC_007489.1	68068	68071	ID_149	-7.139132858	-
NC_007489.1	68138	68151	ID_150	-7.106860174	-
NC_007489.1	68157	68158	ID_151	-5.960313366	-
NC_007489.1	68162	68163	ID_152	-5.844727037	-
NC_007489.1	68175	68178	ID_153	-6.500812247	-
NC_007489.1	68201	68202	ID_154	-6.283473174	-
NC_007489.1	68219	68224	ID_155	-6.385153678	-
NC_007489.1	68276	68277	ID_156	-6.776039056	-
NC_007489.1	68291	68299	ID_157	-7.242635401	-
NC_007489.1	68313	68324	ID_158	-7.201291151	-
NC_007489.1	68329	68333	ID_159	-5.5129339	-
NC_007489.1	68338	68340	ID_160	-8.994153986	-
NC_007489.1	68374	68375	ID_161	-7.609177934	-
NC_007489.1	68538	68539	ID_162	-6.160479245	-
NC_007489.1	68553	68554	ID_163	-7.247014786	-
NC_007489.1	68566	68568	ID_164	-6.192500048	-
NC_007489.1	68574	68575	ID_165	-6.061249591	-
NC_007489.1	68583	68591	ID_166	-5.717521517	-
NC_007489.1	68619	68625	ID_167	-7.7915015	-
NC_007489.1	68632	68633	ID_168	-7.987013153	-
NC_007489.1	68664	68669	ID_169	-7.844669991	-
NC_007489.1	68684	68685	ID_170	-8.426359445	-
NC_007489.1	68713	68719	ID_171	-6.930386348	-
NC_007489.1	68788	68789	ID_172	-6.347188842	-
NC_007489.1	69968	69969	ID_173	-6.254414204	-
NC_007489.1	69983	69984	ID_174	-6.423156794	-
NC_007489.1	70078	70084	ID_175	-6.605191542	-
NC_007489.1	70088	70089	ID_176	-6.045184274	-
NC_007489.1	70094	70095	ID_177	-6.284205372	-
NC_007489.1	70099	70100	ID_178	-6.172062931	-
NC_007489.1	70116	70121	ID_179	-6.478589088	-
NC_007489.1	70150	70151	ID_180	-6.269709396	-
NC_007489.1	70175	70176	ID_181	-6.621496756	-
NC_007489.1	70217	70219	ID_182	-6.786991898	-
NC_007489.1	70240	70241	ID_183	-8.21596197	-
NC_007489.1	70263	70264	ID_184	-6.551072995	-
NC_007489.1	70428	70429	ID_185	-6.088956329	-
NC_007489.1	70535	70536	ID_186	-6.346018657	-
NC_007489.1	70721	70738	ID_187	-6.667346332	-
NC_007489.1	70804	70805	ID_188	-6.289263336	-
NC_007489.1	70900	70911	ID_189	-6.133620111	-
NC_007489.1	70920	70921	ID_190	-3.609377458	-
NC_007489.1	70934	70935	ID_191	-1.646905544	-
NC_007489.1	70964	70965	ID_192	-4.813365951	-
NC_007489.1	71001	71002	ID_193	-9.064910484	-
NC_007489.1	71007	71010	ID_194	-5.245327022	-
NC_007489.1	71047	71056	ID_195	-1.864673474	-
NC_007489.1	71077	71078	ID_196	-6.002627802	+
NC_007489.1	71471	71483	ID_197	-6.693015655	+
NC_007489.1	71499	71500	ID_198	-5.960313366	+
NC_007489.1	72215	72216	ID_199	6.751432465	+
NC_007489.1	72318	72319	ID_200	-5.851452504	+
NC_007489.1	73069	73070	ID_201	-6.398156044	+
NC_007489.1	76118	76122	ID_202	-6.584481823	+
NC_007489.1	84623	84624	ID_203	6.783456331	-
NC_007489.1	87403	87404	ID_204	3.613561813	-
NC_007489.1	92393	92396	ID_205	-4.648253262	+
NC_007489.1	92419	92422	ID_206	-7.424083713	+
NC_007489.1	92427	92429	ID_207	-6.569937136	+
NC_007489.1	92442	92446	ID_208	-6.7706277	+
NC_007489.1	92457	92458	ID_209	-6.037274495	+
NC_007489.1	92488	92489	ID_210	-6.103061583	+
NC_007489.1	92540	92547	ID_211	-6.53856729	+
NC_007489.1	92561	92564	ID_212	-7.831174322	+
NC_007489.1	92583	92584	ID_213	-7.39812125	+
NC_007489.1	92770	92779	ID_214	-6.627578529	+
NC_007489.1	92819	92820	ID_215	-6.887622671	+
NC_007489.1	92918	92921	ID_216	-5.947758109	+
NC_007489.1	92956	92959	ID_217	-6.479417089	+
NC_007489.1	92989	92990	ID_218	-6.649229608	+
NC_007489.1	93018	93025	ID_219	-7.046434279	+
NC_007489.1	93043	93044	ID_220	-6.935223439	+
NC_007489.1	93055	93058	ID_221	-6.150812013	+
NC_007489.1	93072	93073	ID_222	-6.417960447	+
NC_007489.1	93077	93078	ID_223	-5.995382253	+
NC_007489.1	93082	93083	ID_224	-6.020645154	+
NC_007489.1	93199	93202	ID_225	-6.653366877	+
NC_007489.1	93375	93376	ID_226	-5.955000331	+
NC_007489.1	93475	93476	ID_227	-6.830285394	+
NC_007489.1	93514	93515	ID_228	-6.212620158	+
NC_007489.1	93532	93533	ID_229	-6.202810345	+
NC_007489.1	93582	93583	ID_230	-6.665226175	+
NC_007489.1	93746	93747	ID_231	-3.045815799	+
NC_007489.1	94291	94292	ID_232	-6.444458074	-
NC_007489.1	94296	94298	ID_233	-6.654321041	-
NC_007489.1	94312	94313	ID_234	-6.121513259	-
NC_007489.1	94455	94456	ID_235	-5.818517682	-
NC_007489.1	95395	95396	ID_236	2.171145202	-
NC_007489.1	95517	95523	ID_237	-6.574677954	+
NC_007489.1	95528	95530	ID_238	-6.327762874	+
NC_007489.1	97383	97384	ID_239	7.491995607	-
NC_007489.1	97391	97395	ID_240	3.819058516	-
NC_007489.1	97400	97405	ID_241	6.829537823	-
NC_007489.1	98737	98738	ID_242	-5.818180997	-
NC_007489.1	101060	101061	ID_243	7.474608011	-
NC_007489.1	101069	101072	ID_244	2.085222674	-
NC_007489.1	101403	101404	ID_245	6.844981809	-
NC_007489.1	101885	101886	ID_246	6.517795824	-
NC_007489.1	102313	102315	ID_247	-6.69800723	-
NC_007489.1	102391	102392	ID_248	6.55430397	-
NC_007489.1	102961	102962	ID_249	6.48668206	-
NC_007489.1	102979	102980	ID_250	6.608976283	-
NC_007489.1	102981	102983	ID_251	6.902264261	+
NC_007489.1	104224	104226	ID_252	7.115519736	-
NC_007489.1	104351	104352	ID_253	-6.189491046	-
NC_007489.1	104446	104447	ID_254	6.504622764	-
NC_007489.1	104719	104722	ID_255	1.366357684	+
NC_007489.1	104727	104731	ID_256	-6.673282477	+
NC_007489.1	104830	104831	ID_257	-6.353800299	+
NC_007490.2	2413	2414	ID_258	-6.139460903	-
NC_007490.2	2560	2561	ID_259	-6.309807281	-
NC_007490.2	2697	2698	ID_260	-6.309807281	-
NC_007490.2	2825	2826	ID_261	-6.139460903	-
NC_007490.2	2972	2973	ID_262	-6.361855632	-
NC_007490.2	3189	3190	ID_263	1.053743665	+
NC_007490.2	3223	3228	ID_264	-5.634083277	+
NC_007490.2	3265	3266	ID_265	-6.239446888	+
NC_007490.2	3278	3284	ID_266	-6.784110326	+
NC_007490.2	3330	3332	ID_267	-1.76833982	+
NC_007490.2	3340	3343	ID_268	-3.114579836	+
NC_007490.2	3370	3371	ID_269	-6.210488769	+
NC_007490.2	3392	3394	ID_270	-7.181059134	+
NC_007490.2	3400	3401	ID_271	3.936498332	+
NC_007490.2	3429	3431	ID_272	-6.480321255	+
NC_007490.2	3435	3436	ID_273	-6.141446438	+
NC_007490.2	3443	3444	ID_274	7.660842319	+
NC_007490.2	3497	3498	ID_275	-6.31381991	+
NC_007490.2	3511	3512	ID_276	-6.47312508	+
NC_007490.2	3550	3555	ID_277	-6.992320547	+
NC_007490.2	3589	3590	ID_278	-6.114465878	+
NC_007490.2	3596	3597	ID_279	-6.304767301	+
NC_007490.2	3613	3614	ID_280	-5.783778463	+
NC_007490.2	3619	3620	ID_281	-6.14161828	+
NC_007490.2	3663	3664	ID_282	-6.108962682	+
NC_007490.2	3705	3706	ID_283	-5.752902032	+
NC_007490.2	3763	3764	ID_284	-5.764396471	+
NC_007490.2	3841	3846	ID_285	-6.867019743	+
NC_007490.2	3869	3871	ID_286	-8.580845255	+
NC_007490.2	3945	3946	ID_287	-6.215281929	+
NC_007490.2	4246	4247	ID_288	-2.350774698	+
NC_007490.2	4251	4252	ID_289	6.570933025	+
NC_007490.2	4399	4400	ID_290	-5.95530664	+
NC_007490.2	4420	4421	ID_291	6.40846723	+
NC_007490.2	4519	4523	ID_292	1.636317117	+
NC_007490.2	4541	4542	ID_293	8.537736101	+
NC_007490.2	4546	4549	ID_294	1.597841863	+
NC_007490.2	5186	5187	ID_295	1.304378194	-
NC_007490.2	5219	5220	ID_296	7.085277438	+
NC_007490.2	5491	5492	ID_297	-8.472350747	+
NC_007490.2	5501	5502	ID_298	-7.342616858	+
NC_007490.2	5672	5673	ID_299	-5.723149864	-
NC_007490.2	6376	6377	ID_300	-5.835297142	-
NC_007490.2	6398	6399	ID_301	-6.282405298	-
NC_007490.2	6428	6429	ID_302	6.818804127	-
NC_007490.2	6475	6476	ID_303	8.604986474	+
NC_007490.2	7957	7958	ID_304	4.026448472	+
NC_007490.2	11659	11660	ID_305	-5.723149864	-
NC_007490.2	12624	12625	ID_306	6.387931642	-
NC_007490.2	12710	12711	ID_307	-6.515054579	-
NC_007490.2	13709	13711	ID_308	5.389216063	-
NC_007490.2	13729	13736	ID_309	7.486873726	+
NC_007490.2	14100	14101	ID_310	6.474624064	+
NC_007490.2	14166	14167	ID_311	-6.324857203	-
NC_007490.2	14184	14185	ID_312	-6.176110548	-
NC_007490.2	14221	14222	ID_313	-6.159585704	-
NC_007490.2	14436	14437	ID_314	-5.752197154	-
NC_007490.2	14661	14662	ID_315	-5.853425441	-
NC_007490.2	14955	14956	ID_316	6.675639205	+
NC_007490.2	16666	16667	ID_317	-6.484363623	+
NC_007490.2	16692	16697	ID_318	6.390182046	+
NC_007490.2	16724	16725	ID_319	-5.98569335	+
NC_007490.2	16802	16809	ID_320	-6.574642868	+
NC_007490.2	18325	18328	ID_321	-6.940663216	-
NC_007490.2	19649	19650	ID_322	-4.759008243	-
NC_007490.2	19737	19738	ID_323	6.2914868	-
NC_007490.2	19779	19780	ID_324	1.165227177	-
NC_007490.2	20252	20253	ID_325	6.209266785	-
NC_007490.2	21423	21424	ID_326	6.44021217	-
NC_007490.2	22193	22194	ID_327	8.181954833	-
NC_007490.2	22491	22492	ID_328	6.934577518	-
NC_007490.2	27012	27015	ID_329	7.963851939	+
NC_007490.2	28134	28135	ID_330	-7.104553897	-
NC_007490.2	28568	28570	ID_331	-6.649753392	-
NC_007490.2	28574	28588	ID_332	-6.651808581	-
NC_007490.2	28606	28607	ID_333	-6.905717675	-
NC_007490.2	29006	29011	ID_334	-6.365659076	-
NC_007490.2	29115	29116	ID_335	-6.108962682	-
NC_007490.2	29120	29121	ID_336	-6.346486266	-
NC_007490.2	29170	29171	ID_337	-6.290869913	-
NC_007490.2	29231	29243	ID_338	-1.864200542	-
NC_007490.2	29299	29300	ID_339	-8.026675175	-
NC_007490.2	29318	29323	ID_340	-6.433689804	-
NC_007490.2	29360	29366	ID_341	-2.666164822	-
NC_007490.2	29371	29372	ID_342	-8.017212462	-
NC_007490.2	29376	29379	ID_343	-6.732980524	-
NC_007490.2	29396	29402	ID_344	-6.605066785	-
NC_007490.2	29408	29409	ID_345	-4.078831474	-
NC_007490.2	29413	29414	ID_346	-3.222308215	-
NC_007490.2	29431	29432	ID_347	-4.185265316	-
NC_007490.2	29506	29507	ID_348	-6.912273894	-
NC_007490.2	29518	29523	ID_349	-0.132138971	-
NC_007490.2	29527	29528	ID_350	7.045908637	-
NC_007490.2	29561	29567	ID_351	-6.687031892	-
NC_007490.2	29573	29574	ID_352	-3.53017786	-
NC_007490.2	29596	29597	ID_353	-8.951151614	-
NC_007490.2	29602	29603	ID_354	-7.600805286	-
NC_007490.2	29612	29613	ID_355	-7.339768525	-
NC_007490.2	29696	29713	ID_356	-6.685254745	-
NC_007490.2	29717	29726	ID_357	-4.026743498	-
NC_007490.2	29750	29755	ID_358	-5.982265899	-
NC_007490.2	29773	29774	ID_359	-3.511855275	-
NC_007490.2	29845	29846	ID_360	-6.1875698	-
NC_007490.2	29851	29857	ID_361	-6.838711853	-
NC_007490.2	29885	29893	ID_362	-7.144765296	-
NC_007490.2	30163	30164	ID_363	1.917360644	+
NC_007490.2	30199	30200	ID_364	-3.189823467	+
NC_007490.2	30208	30209	ID_365	-1.173635817	+
NC_007490.2	30218	30224	ID_366	-2.399082749	+
NC_007490.2	30274	30279	ID_367	-6.756992078	+
NC_007490.2	30299	30300	ID_368	-7.091928273	+
NC_007490.2	30643	30644	ID_369	6.28242686	+
NC_007490.2	30671	30672	ID_370	-6.093038785	+
NC_007490.2	30851	30852	ID_371	7.19944347	+
NC_007490.2	30968	30970	ID_372	8.132428307	-
NC_007490.2	31025	31026	ID_373	7.005034264	+
NC_007490.2	33541	33542	ID_374	-6.979024872	-
NC_007490.2	35502	35503	ID_375	8.418400002	-
NC_007490.2	35904	35906	ID_376	7.777528495	-
NC_007490.2	35957	35958	ID_377	1.116240513	+
NC_007490.2	37009	37013	ID_378	7.492146546	-
NC_007490.2	37079	37082	ID_379	8.939856297	+
NC_007490.2	37086	37091	ID_380	6.876090356	+
NC_007490.2	37113	37114	ID_381	6.666467802	-
NC_007490.2	37362	37363	ID_382	7.762113978	+
NC_007490.2	37404	37405	ID_383	6.29895176	-
NC_007490.2	37511	37512	ID_384	-6.134928183	-
NC_007490.2	37630	37631	ID_385	6.252316347	-
NC_007490.2	37813	37818	ID_386	-5.708373933	-
NC_007490.2	37829	37830	ID_387	-8.882023104	-
NC_007490.2	37835	37844	ID_388	-5.992613626	-
NC_007490.2	37851	37852	ID_389	-1.720767025	-
NC_007490.2	37857	37861	ID_390	-2.945719405	-
NC_007490.2	37963	37964	ID_391	1.443537943	+
NC_007490.2	37971	37976	ID_392	-7.407623315	-
NC_007490.2	37983	37984	ID_393	-6.58682062	-
NC_007490.2	38002	38003	ID_394	1.484194117	+
NC_007490.2	38025	38026	ID_395	-7.092193612	-
NC_007490.2	38051	38054	ID_396	7.01973231	-
NC_007490.2	38090	38091	ID_397	2.633105089	-
NC_007490.2	38102	38103	ID_398	-1.676914406	-
NC_007490.2	38113	38114	ID_399	2.338095875	-
NC_007490.2	38126	38127	ID_400	-9.158018232	-
NC_007490.2	38370	38373	ID_401	-6.540690125	+
NC_007490.2	38418	38423	ID_402	-6.091301831	+
NC_007490.2	38452	38453	ID_403	-6.216451338	+
NC_007490.2	38534	38536	ID_404	-6.607469103	+
NC_007490.2	38613	38615	ID_405	-6.658506839	+
NC_007490.2	38627	38628	ID_406	-6.454961506	+
NC_007490.2	38637	38638	ID_407	-6.20713129	+
NC_007490.2	38650	38651	ID_408	-6.276930465	+
NC_007490.2	38693	38696	ID_409	-7.493028348	+
NC_007490.2	38728	38729	ID_410	-6.976700691	+
NC_007490.2	38904	38905	ID_411	-5.722430136	+
NC_007490.2	38915	38916	ID_412	-7.069716275	+
NC_007490.2	38967	38969	ID_413	-1.878916922	+
NC_007490.2	38985	38986	ID_414	-6.01200951	+
NC_007490.2	40538	40539	ID_415	6.622563092	+
NC_007490.2	41026	41030	ID_416	-6.584481823	+
NC_007490.2	44630	44631	ID_417	-6.17325842	+
NC_007490.2	44642	44643	ID_418	-5.955612781	+
NC_007490.2	44656	44657	ID_419	-5.912295073	+
NC_007490.2	44707	44708	ID_420	-6.304434062	+
NC_007490.2	44718	44719	ID_421	-6.280351259	+
NC_007490.2	44753	44754	ID_422	-6.384172888	+
NC_007490.2	44808	44818	ID_423	-4.686801617	+
NC_007490.2	44833	44834	ID_424	-6.819596813	+
NC_007490.2	44862	44872	ID_425	-6.205131562	+
NC_007490.2	44882	44883	ID_426	-6.407216144	+
NC_007490.2	44908	44909	ID_427	-6.140636312	+
NC_007490.2	44978	44979	ID_428	-6.110514801	+
NC_007490.2	44996	44997	ID_429	-7.083716944	+
NC_007490.2	45029	45030	ID_430	6.249148092	+
NC_007490.2	45071	45077	ID_431	-6.157450671	+
NC_007490.2	45223	45224	ID_432	-7.127890184	+
NC_007490.2	45256	45257	ID_433	-7.300269918	+
NC_007490.2	46715	46716	ID_434	6.560183318	-
NC_007490.2	47206	47207	ID_435	-5.748181949	+
NC_007490.2	48934	48935	ID_436	6.971417061	+
NC_007490.2	49013	49017	ID_437	2.359819013	+
NC_007490.2	49034	49035	ID_438	3.611860358	+
NC_007490.2	49050	49053	ID_439	7.328919003	+
NC_007490.2	49060	49064	ID_440	2.427873279	+
NC_007490.2	49084	49085	ID_441	-5.856503512	+
NC_007490.2	49217	49218	ID_442	6.601167583	+
NC_007490.2	49234	49235	ID_443	-6.541373678	+
NC_007490.2	49246	49247	ID_444	-7.015844594	+
NC_007490.2	50076	50077	ID_445	-5.800623002	+
NC_007490.2	51861	51862	ID_446	7.205065714	+
NC_007490.2	51877	51878	ID_447	-6.425547384	+
NC_007490.2	51924	51925	ID_448	-8.046071092	+
NC_007490.2	52166	52170	ID_449	-6.331363441	+
NC_007490.2	52654	52655	ID_450	-5.834964089	+
NC_007490.2	56670	56671	ID_451	-6.387264123	-
NC_007490.2	56784	56785	ID_452	-5.710596646	-
NC_007490.2	57581	57582	ID_453	7.324325105	-
NC_007490.2	57607	57608	ID_454	1.961383484	-
NC_007490.2	58474	58477	ID_455	-6.189932492	+
NC_007490.2	58531	58532	ID_456	-5.752549626	+
NC_007490.2	58694	58695	ID_457	-6.055152433	+
NC_007490.2	58795	58796	ID_458	-5.976743484	+
NC_007490.2	59603	59604	ID_459	-6.069975879	+
NC_007490.2	60622	60623	ID_460	8.421720629	-
NC_007490.2	62909	62910	ID_461	-6.804219892	-
NC_007490.2	64344	64345	ID_462	6.57590471	+
NC_007490.2	65360	65361	ID_463	-6.726839967	-
NC_007490.2	65401	65406	ID_464	-3.439179781	+
NC_007490.2	65581	65582	ID_465	-7.158190642	+
NC_007490.2	65586	65587	ID_466	-6.448685456	+
NC_007490.2	65698	65699	ID_467	-6.363473811	-
NC_007490.2	65710	65711	ID_468	-7.115570017	-
NC_007490.2	65732	65735	ID_469	-5.886835871	-
NC_007490.2	65815	65816	ID_470	-6.601884491	-
NC_007490.2	65831	65833	ID_471	4.753090392	-
NC_007490.2	65880	65881	ID_472	-6.203685394	-
NC_007490.2	65896	65899	ID_473	-6.627394161	-
NC_007490.2	65910	65911	ID_474	-6.90162286	-
NC_007490.2	65928	65929	ID_475	-6.141079796	-
NC_007490.2	65935	65936	ID_476	-5.986492335	-
NC_007490.2	65986	65988	ID_477	-6.364207315	-
NC_007490.2	65994	65998	ID_478	-7.211048716	-
NC_007490.2	66025	66026	ID_479	-7.596324521	-
NC_007490.2	66056	66057	ID_480	-6.857168877	-
NC_007490.2	66076	66077	ID_481	-6.40453687	-
NC_007490.2	66093	66094	ID_482	-7.248390508	-
NC_007490.2	66105	66106	ID_483	-6.390211477	-
NC_007490.2	66116	66117	ID_484	-6.489966482	-
NC_007490.2	66122	66124	ID_485	-7.639316915	-
NC_007490.2	66140	66141	ID_486	-7.008521418	-
NC_007490.2	66167	66170	ID_487	-7.951851927	-
NC_007490.2	66244	66245	ID_488	-7.209914396	-
NC_007490.2	66266	66267	ID_489	-7.297798423	-
NC_007490.2	66273	66274	ID_490	-6.835840125	-
NC_007490.2	66290	66291	ID_491	6.362530571	-
NC_007490.2	66374	66375	ID_492	6.484957169	-
NC_007490.2	66385	66388	ID_493	4.991691532	-
NC_007490.2	66404	66405	ID_494	1.785699011	-
NC_007490.2	66518	66519	ID_495	4.975379923	+
NC_007490.2	66523	66524	ID_496	6.224288129	-
NC_007490.2	66577	66583	ID_497	5.144066929	-
NC_007490.2	66742	66744	ID_498	-1.845673793	+
NC_007490.2	67453	67456	ID_499	-7.090219565	+
NC_007490.2	67602	67607	ID_500	-6.226575833	+
NC_007490.2	71474	71479	ID_501	2.407095607	+
NC_007490.2	74747	74748	ID_502	2.935449371	-
NC_007490.2	75342	75343	ID_503	6.238235388	+
NC_007490.2	75697	75700	ID_504	5.228429882	+
NC_007490.2	76133	76135	ID_505	5.027611819	+
NC_007490.2	76156	76157	ID_506	-6.73687552	+
NC_007490.2	77956	77957	ID_507	7.610896755	+
NC_007490.2	78045	78046	ID_508	7.355819492	+
NC_007490.2	79514	79517	ID_509	7.654573718	-
NC_007490.2	79871	79872	ID_510	6.784612998	+
NC_007490.2	80932	80933	ID_511	-7.073508945	+
NC_007490.2	83348	83350	ID_512	-6.509482291	-
NC_007490.2	83445	83448	ID_513	-6.756279353	-
NC_007490.2	83454	83463	ID_514	-6.706884171	-
NC_007490.2	83515	83516	ID_515	-6.289806349	-
NC_007490.2	83781	83786	ID_516	6.741363763	-
NC_007490.2	84593	84594	ID_517	-7.655300618	-
NC_007490.2	84601	84607	ID_518	-7.49235042	-
NC_007490.2	84876	84877	ID_519	-5.965606915	-
NC_007490.2	84884	84885	ID_520	-5.880308977	-
NC_007490.2	84896	84897	ID_521	-5.974928957	-
NC_007490.2	84919	84920	ID_522	-6.829922033	-
NC_007490.2	84924	84925	ID_523	-5.890195575	-
NC_007490.2	84933	84934	ID_524	-6.660502604	-
NC_007490.2	84966	84967	ID_525	-6.609610799	-
NC_007490.2	84994	85000	ID_526	-7.571395672	-
NC_007490.2	85026	85027	ID_527	-7.815212384	-
NC_007490.2	85088	85089	ID_528	7.032775253	-
NC_007490.2	85102	85103	ID_529	-6.442590629	-
NC_007490.2	85219	85220	ID_530	1.416194742	-
NC_007490.2	85288	85289	ID_531	-7.174028003	-
NC_007490.2	85303	85309	ID_532	-6.305610109	-
NC_007490.2	85330	85331	ID_533	-5.748535337	-
NC_007490.2	85375	85380	ID_534	-6.24808745	-
NC_007490.2	85384	85393	ID_535	-6.510545207	-
NC_007490.2	85425	85435	ID_536	-6.810084017	-
NC_007490.2	85452	85453	ID_537	-6.519703387	-
NC_007490.2	85460	85465	ID_538	-5.385815108	-
NC_007490.2	85484	85485	ID_539	-7.094828048	-
NC_007490.2	85507	85508	ID_540	-6.469540701	-
NC_007490.2	85524	85528	ID_541	6.640846869	-
NC_007490.2	85582	85583	ID_542	-7.142162185	-
NC_007490.2	85619	85620	ID_543	6.881438702	+
NC_007490.2	85633	85634	ID_544	-5.816832162	-
NC_007490.2	85686	85687	ID_545	1.842111677	-
NC_007490.2	86213	86214	ID_546	7.001789874	-
NC_007490.2	86536	86537	ID_547	-6.253708696	+
NC_007490.2	86626	86628	ID_548	-6.888722894	+
NC_007490.2	87763	87764	ID_549	-5.839743098	-
NC_007490.2	88249	88250	ID_550	2.922401288	-
NC_007490.2	88280	88283	ID_551	7.407064815	-
NC_007490.2	88288	88289	ID_552	7.189036783	-
NC_007490.2	88348	88349	ID_553	1.20141806	-
NC_007490.2	88358	88359	ID_554	1.874133852	-
NC_007490.2	88551	88552	ID_555	-6.579628071	+
NC_007490.2	89200	89202	ID_556	5.813116736	+
NC_007490.2	89207	89208	ID_557	7.29864891	+
NC_007490.2	89403	89404	ID_558	1.899010634	-
NC_007490.2	89493	89494	ID_559	2.259435108	-
NC_007490.2	89653	89654	ID_560	6.561823924	-
NC_007490.2	89679	89680	ID_561	7.463242675	+
NC_007490.2	89823	89824	ID_562	-6.198679427	+
NC_007490.2	89830	89833	ID_563	5.171918249	+
NC_007490.2	89841	89842	ID_564	7.253129959	+
NC_007490.2	89881	89887	ID_565	5.051268518	+
NC_007490.2	90098	90100	ID_566	6.402507737	+
NC_007490.2	90149	90150	ID_567	7.049584693	+
NC_007490.2	90168	90169	ID_568	-5.922805172	+
NC_007490.2	90368	90369	ID_569	6.730220814	-
NC_007490.2	90666	90667	ID_570	3.017170121	+
NC_007490.2	91703	91710	ID_571	-7.939412028	-
NC_007490.2	91715	91716	ID_572	6.499817587	-
NC_007490.2	91791	91792	ID_573	-9.588057729	-
NC_007490.2	91814	91815	ID_574	-6.626460408	-
NC_007490.2	91866	91867	ID_575	-6.412898661	-
NC_007490.2	91911	91912	ID_576	-6.046048611	-
NC_007490.2	91940	91941	ID_577	-6.960170273	-
NC_007490.2	91950	91954	ID_578	-6.399389441	-
NC_007490.2	91963	91964	ID_579	6.779530494	-
NC_007490.2	91980	91983	ID_580	-6.370625321	-
NC_007490.2	92016	92021	ID_581	-6.289098831	-
NC_007490.2	92034	92043	ID_582	-6.1544767	-
NC_007490.2	92106	92107	ID_583	7.121229143	-
NC_007490.2	92193	92194	ID_584	-6.011025252	-
NC_007490.2	92235	92236	ID_585	-6.437203828	-
NC_007490.2	92287	92288	ID_586	-7.018629159	-
NC_007490.2	92292	92294	ID_587	-8.562286256	-
NC_007490.2	92320	92321	ID_588	-8.625840719	-
NC_007490.2	94323	94324	ID_589	-5.788499528	-
NC_007490.2	94334	94335	ID_590	3.318041799	-
NC_007490.2	94350	94351	ID_591	6.343491979	-
NC_007490.2	94380	94384	ID_592	0.5440896854	-
NC_007490.2	94433	94434	ID_593	-6.156153311	-
NC_007490.2	94588	94589	ID_594	-5.928549865	-
NC_007490.2	94598	94599	ID_595	6.616745256	-
NC_007490.2	94654	94655	ID_596	-5.806195269	-
NC_007490.2	94661	94662	ID_597	-5.81750704	-
NC_007490.2	94666	94668	ID_598	-5.918070597	-
NC_007490.2	94678	94679	ID_599	-7.849047663	-
NC_007490.2	94683	94684	ID_600	3.417370206	-
NC_007490.2	94688	94689	ID_601	-5.846052884	-
NC_007490.2	94698	94699	ID_602	-7.499169564	-
NC_007490.2	94703	94704	ID_603	6.474039575	-
NC_007490.2	94772	94773	ID_604	-6.933354728	-
NC_007490.2	94806	94807	ID_605	-5.878043842	-
NC_007490.2	94876	94881	ID_606	0.4186136596	-
NC_007490.2	94895	94896	ID_607	-2.743059078	-
NC_007490.2	94960	94965	ID_608	-5.650358468	-
NC_007490.2	94980	94981	ID_609	-8.489696873	-
NC_007490.2	95020	95021	ID_610	-8.307375275	-
NC_007490.2	95064	95065	ID_611	1.968352041	-
NC_007490.2	95078	95084	ID_612	6.689943942	-
NC_007490.2	95118	95123	ID_613	2.012044697	-
NC_007490.2	96248	96249	ID_614	6.267191426	-
NC_007490.2	98392	98393	ID_615	7.199582439	-
NC_007493.2	86	87	ID_616	-3.083533722	+
NC_007493.2	526	527	ID_617	1.044000653	+
NC_007493.2	575	576	ID_618	-1.306834955	+
NC_007493.2	612	617	ID_619	2.510880788	-
NC_007493.2	827	828	ID_620	-1.448566681	+
NC_007493.2	833	834	ID_621	-1.478192774	+
NC_007493.2	869	870	ID_622	-1.132815003	+
NC_007493.2	1070	1071	ID_623	-1.253153085	+
NC_007493.2	1134	1137	ID_624	-1.218999922	+
NC_007493.2	1294	1295	ID_625	-1.153140732	+
NC_007493.2	1407	1408	ID_626	1.044226522	+
NC_007493.2	1414	1415	ID_627	1.069070085	+
NC_007493.2	1466	1467	ID_628	1.036573443	+
NC_007493.2	1481	1485	ID_629	-8.382388962	+
NC_007493.2	1504	1506	ID_630	-5.36189452	+
NC_007493.2	1512	1513	ID_631	-3.142529641	+
NC_007493.2	1535	1542	ID_632	-7.255166293	+
NC_007493.2	1577	1578	ID_633	1.362206702	+
NC_007493.2	1633	1634	ID_634	1.378440459	+
NC_007493.2	1641	1642	ID_635	-7.396836958	+
NC_007493.2	1712	1713	ID_636	-1.765178862	+
NC_007493.2	1747	1750	ID_637	-2.94396055	+
NC_007493.2	1848	1852	ID_638	-7.928531184	+
NC_007493.2	1870	1872	ID_639	-4.876169515	+
NC_007493.2	1894	1895	ID_640	-6.481322029	+
NC_007493.2	1995	2001	ID_641	-5.471324158	+
NC_007493.2	2017	2018	ID_642	-5.038484909	+
NC_007493.2	2028	2029	ID_643	-8.412202702	+
NC_007493.2	2034	2035	ID_644	-5.072839738	+
NC_007493.2	2110	2114	ID_645	-3.959392978	+
NC_007493.2	2118	2119	ID_646	-1.224525579	+
NC_007493.2	2142	2146	ID_647	-3.511827912	+
NC_007493.2	2247	2248	ID_648	1.005075543	+
NC_007493.2	2261	2265	ID_649	1.110945902	+
NC_007493.2	2276	2277	ID_650	1.040920504	+
NC_007493.2	2367	2369	ID_651	1.164783929	+
NC_007493.2	2551	2552	ID_652	1.165710437	+
NC_007493.2	2795	2796	ID_653	-1.18191975	+
NC_007493.2	3233	3234	ID_654	-2.591445791	+
NC_007493.2	3246	3247	ID_655	1.195911499	+
NC_007493.2	3256	3257	ID_656	-1.987410247	+
NC_007493.2	3328	3329	ID_657	1.104118971	+
NC_007493.2	3354	3363	ID_658	1.302296815	+
NC_007493.2	3374	3375	ID_659	1.232994228	+
NC_007493.2	3429	3434	ID_660	-4.888351734	+
NC_007493.2	3571	3572	ID_661	1.103191298	+
NC_007493.2	3721	3723	ID_662	-1.462732489	+
NC_007493.2	3740	3742	ID_663	-3.462594729	+
NC_007493.2	3967	3968	ID_664	-1.43550074	+
NC_007493.2	4257	4258	ID_665	-2.494273234	+
NC_007493.2	4281	4282	ID_666	-2.518141701	+
NC_007493.2	4286	4287	ID_667	1.707032406	+
NC_007493.2	4804	4807	ID_668	-1.857796568	+
NC_007493.2	4994	4997	ID_669	1.227913446	+
NC_007493.2	5001	5002	ID_670	-6.188608895	-
NC_007493.2	5017	5021	ID_671	0.4789494183	+
NC_007493.2	5073	5075	ID_672	-2.099956311	+
NC_007493.2	5098	5102	ID_673	-2.637104031	+
NC_007493.2	5107	5108	ID_674	-1.033524429	+
NC_007493.2	5119	5121	ID_675	-6.441941178	+
NC_007493.2	5226	5227	ID_676	1.101720218	+
NC_007493.2	5259	5271	ID_677	-1.766502219	+
NC_007493.2	5337	5338	ID_678	-1.856103047	+
NC_007493.2	5398	5403	ID_679	-3.677959192	+
NC_007493.2	5433	5436	ID_680	-8.346576179	+
NC_007493.2	5482	5483	ID_681	-6.995488175	+
NC_007493.2	5505	5506	ID_682	-7.419419879	+
NC_007493.2	5511	5516	ID_683	-7.297466361	+
NC_007493.2	5521	5522	ID_684	-5.879663513	+
NC_007493.2	5565	5566	ID_685	-6.450552301	+
NC_007493.2	5654	5657	ID_686	-7.240834492	+
NC_007493.2	5664	5666	ID_687	-6.091064949	+
NC_007493.2	5672	5681	ID_688	-6.687043851	+
NC_007493.2	5685	5688	ID_689	-6.226798607	+
NC_007493.2	5702	5709	ID_690	-6.870357493	+
NC_007493.2	5720	5722	ID_691	-6.809336242	+
NC_007493.2	5728	5731	ID_692	-7.103608372	+
NC_007493.2	5746	5749	ID_693	-6.167163537	+
NC_007493.2	5790	5791	ID_694	-6.253226494	+
NC_007493.2	5804	5805	ID_695	-5.958785629	+
NC_007493.2	5870	5886	ID_696	-8.157122424	+
NC_007493.2	5967	5969	ID_697	-8.955623275	+
NC_007493.2	5995	5996	ID_698	-6.297590406	+
NC_007493.2	6020	6025	ID_699	-6.599546762	+
NC_007493.2	6049	6057	ID_700	-6.300652487	+
NC_007493.2	6093	6094	ID_701	-6.015942517	+
NC_007493.2	6275	6276	ID_702	-7.596799397	+
NC_007493.2	6293	6296	ID_703	-6.258224084	+
NC_007493.2	6325	6330	ID_704	-6.966815047	+
NC_007493.2	6342	6346	ID_705	-6.475354543	+
NC_007493.2	6412	6416	ID_706	-7.421386387	+
NC_007493.2	6430	6431	ID_707	-6.58899763	+
NC_007493.2	6487	6488	ID_708	-6.127609182	+
NC_007493.2	6648	6649	ID_709	-6.290139613	+
NC_007493.2	6654	6655	ID_710	-6.536726668	+
NC_007493.2	6680	6681	ID_711	-5.961228785	+
NC_007493.2	6695	6696	ID_712	-6.289806349	+
NC_007493.2	6756	6757	ID_713	-7.200619191	+
NC_007493.2	6872	6873	ID_714	-6.347100573	+
NC_007493.2	6931	6932	ID_715	-6.23023681	+
NC_007493.2	7011	7013	ID_716	-7.495913947	+
NC_007493.2	7105	7106	ID_717	-5.778810577	+
NC_007493.2	7129	7134	ID_718	-3.75779843	+
NC_007493.2	7156	7157	ID_719	-6.373771036	+
NC_007493.2	7189	7198	ID_720	-5.725108039	+
NC_007493.2	7232	7233	ID_721	-6.724425753	+
NC_007493.2	7242	7246	ID_722	3.663975529	+
NC_007493.2	7278	7282	ID_723	-2.598740858	+
NC_007493.2	7287	7288	ID_724	-6.122507292	+
NC_007493.2	7322	7329	ID_725	-6.463074139	+
NC_007493.2	7440	7441	ID_726	-7.347096322	+
NC_007493.2	7566	7567	ID_727	-6.53955725	+
NC_007493.2	7583	7584	ID_728	-5.901604966	+
NC_007493.2	7715	7716	ID_729	-6.684763455	+
NC_007493.2	7752	7754	ID_730	-7.910293965	+
NC_007493.2	7766	7767	ID_731	-5.806535174	+
NC_007493.2	7979	7980	ID_732	-5.970881446	+
NC_007493.2	8392	8393	ID_733	-6.855768631	+
NC_007493.2	8400	8401	ID_734	-6.217835639	+
NC_007493.2	8409	8413	ID_735	-6.032216312	+
NC_007493.2	8417	8421	ID_736	-6.307951845	+
NC_007493.2	8430	8434	ID_737	-6.411362943	+
NC_007493.2	8439	8442	ID_738	-5.93225863	+
NC_007493.2	8609	8610	ID_739	-5.846819841	+
NC_007493.2	8617	8618	ID_740	-5.912508715	+
NC_007493.2	8644	8645	ID_741	-6.127242193	+
NC_007493.2	8667	8668	ID_742	-7.060266396	+
NC_007493.2	9287	9288	ID_743	-6.363011356	+
NC_007493.2	9296	9302	ID_744	-6.298355907	+
NC_007493.2	9537	9538	ID_745	-6.492287628	+
NC_007493.2	9805	9806	ID_746	-6.051897418	+
NC_007493.2	9817	9818	ID_747	-5.729386913	+
NC_007493.2	9920	9921	ID_748	-6.176898916	+
NC_007493.2	14169	14170	ID_749	-7.039056455	-
NC_007493.2	14975	14978	ID_750	2.759921209	+
NC_007493.2	14986	14987	ID_751	1.971837949	+
NC_007493.2	14992	15006	ID_752	3.252377725	+
NC_007493.2	15022	15028	ID_753	-6.403127223	+
NC_007493.2	15064	15065	ID_754	-6.520316546	+
NC_007493.2	15084	15085	ID_755	-5.79010239	+
NC_007493.2	15136	15138	ID_756	-6.313763755	+
NC_007493.2	15146	15148	ID_757	-6.594887474	+
NC_007493.2	15235	15236	ID_758	-6.397393176	+
NC_007493.2	15241	15242	ID_759	-7.521151422	+
NC_007493.2	15249	15252	ID_760	-7.292144862	+
NC_007493.2	16428	16429	ID_761	-6.112544243	+
NC_007493.2	20077	20078	ID_762	6.515616758	+
NC_007493.2	20754	20755	ID_763	6.851355281	+
NC_007493.2	22437	22438	ID_764	6.893986484	+
NC_007493.2	24892	24893	ID_765	6.398759253	+
NC_007493.2	25342	25343	ID_766	8.37079706	+
NC_007493.2	25848	25849	ID_767	6.246876658	+
NC_007493.2	30523	30526	ID_768	-6.229705232	+
NC_007493.2	30590	30591	ID_769	-6.153350552	+
NC_007493.2	39453	39454	ID_770	6.891213716	+
NC_007493.2	44950	44955	ID_771	-7.585282742	-
NC_007493.2	45201	45206	ID_772	-6.590949145	-
NC_007493.2	45390	45391	ID_773	-6.611470356	-
NC_007493.2	45449	45450	ID_774	-6.706201074	-
NC_007493.2	46601	46602	ID_775	-7.240584866	+
NC_007493.2	46609	46610	ID_776	-6.902578507	+
NC_007493.2	46644	46646	ID_777	-6.086248442	+
NC_007493.2	46670	46671	ID_778	-6.176110548	+
NC_007493.2	46676	46677	ID_779	-6.102269212	+
NC_007493.2	46686	46688	ID_780	-6.612230139	+
NC_007493.2	46693	46701	ID_781	-6.350836469	+
NC_007493.2	46718	46719	ID_782	-5.990794784	+
NC_007493.2	50312	50313	ID_783	-6.743356952	-
NC_007493.2	50544	50545	ID_784	-5.794002718	-
NC_007493.2	50568	50569	ID_785	-6.257698228	-
NC_007493.2	50726	50727	ID_786	-7.764707561	-
NC_007493.2	50969	50970	ID_787	-5.911664463	-
NC_007493.2	51001	51002	ID_788	-7.190437039	-
NC_007493.2	52274	52275	ID_789	-5.943181606	+
NC_007493.2	52421	52422	ID_790	6.338168157	+
NC_007493.2	54149	54150	ID_791	-7.146785567	-
NC_007493.2	54787	54788	ID_792	-6.524211183	-
NC_007493.2	55270	55271	ID_793	-6.839200301	-
NC_007493.2	57052	57053	ID_794	-6.859617199	+
NC_007493.2	57068	57069	ID_795	-7.37826237	+
NC_007493.2	57127	57128	ID_796	-6.465244796	+
NC_007493.2	57139	57140	ID_797	-6.456053406	+
NC_007493.2	57144	57145	ID_798	-7.365596214	+
NC_007493.2	57261	57262	ID_799	6.565841185	+
NC_007493.2	57300	57301	ID_800	-7.045194936	+
NC_007493.2	57318	57319	ID_801	-6.182703828	+
NC_007493.2	57325	57326	ID_802	-5.846819841	+
NC_007493.2	57335	57336	ID_803	-6.785132008	+
NC_007493.2	57363	57366	ID_804	-6.366646135	+
NC_007493.2	57655	57656	ID_805	-5.918295103	+
NC_007493.2	57805	57813	ID_806	-6.837118431	+
NC_007493.2	57830	57831	ID_807	-5.954489971	+
NC_007493.2	57863	57864	ID_808	-5.974627391	+
NC_007493.2	58360	58361	ID_809	-5.975230752	+
NC_007493.2	58610	58614	ID_810	-6.917717148	+
NC_007493.2	58658	58664	ID_811	-5.800079518	+
NC_007493.2	58671	58672	ID_812	-6.648953564	+
NC_007493.2	58698	58708	ID_813	-6.854264578	+
NC_007493.2	58737	58738	ID_814	-6.862953474	+
NC_007493.2	58811	58812	ID_815	-6.733805775	+
NC_007493.2	58819	58830	ID_816	-6.820350878	+
NC_007493.2	58839	58842	ID_817	-6.995231534	+
NC_007493.2	59007	59008	ID_818	-6.010534702	+
NC_007493.2	59177	59180	ID_819	-6.299662053	+
NC_007493.2	59186	59190	ID_820	-6.572045587	+
NC_007493.2	59560	59562	ID_821	-6.277300037	+
NC_007493.2	59584	59585	ID_822	-5.777189477	+
NC_007493.2	59635	59638	ID_823	-6.056868404	+
NC_007493.2	59681	59682	ID_824	-5.93376329	+
NC_007493.2	59758	59759	ID_825	6.455315826	+
NC_007493.2	59775	59776	ID_826	-3.536933486	+
NC_007493.2	59813	59814	ID_827	-7.147825463	+
NC_007493.2	59832	59833	ID_828	-7.421227376	+
NC_007493.2	59838	59842	ID_829	-5.220391161	+
NC_007493.2	59891	59895	ID_830	-7.817016697	+
NC_007493.2	59953	59954	ID_831	-5.782743351	+
NC_007493.2	59977	59978	ID_832	-6.191219614	+
NC_007493.2	60018	60019	ID_833	-6.423822015	+
NC_007493.2	60394	60395	ID_834	-6.382172303	+
NC_007493.2	60421	60422	ID_835	-6.417302502	+
NC_007493.2	60435	60439	ID_836	-6.271630807	+
NC_007493.2	60536	60538	ID_837	-6.333480492	+
NC_007493.2	60592	60593	ID_838	-6.469195133	+
NC_007493.2	60614	60618	ID_839	-6.638315777	+
NC_007493.2	60957	60958	ID_840	-6.896943714	+
NC_007493.2	61034	61035	ID_841	6.746397581	+
NC_007493.2	66674	66675	ID_842	-5.709507325	-
NC_007493.2	70468	70469	ID_843	-6.235134788	+
NC_007493.2	71169	71173	ID_844	7.136627666	-
NC_007493.2	72824	72825	ID_845	-6.942771405	+
NC_007493.2	74013	74014	ID_846	-5.82916836	+
NC_007493.2	74028	74029	ID_847	-6.102965176	+
NC_007493.2	74294	74296	ID_848	-3.90790641	+
NC_007493.2	74419	74420	ID_849	-1.556466773	+
NC_007493.2	74465	74481	ID_850	-4.648146322	+
NC_007493.2	74473	74477	ID_851	7.163837614	-
NC_007493.2	74494	74495	ID_852	-8.092673403	+
NC_007493.2	74504	74505	ID_853	-6.118404417	+
NC_007493.2	74520	74521	ID_854	-6.398609297	+
NC_007493.2	74572	74573	ID_855	-7.052605965	+
NC_007493.2	74612	74613	ID_856	-6.461500559	+
NC_007493.2	74623	74624	ID_857	-2.365078679	+
NC_007493.2	74630	74631	ID_858	-7.189862932	+
NC_007493.2	74655	74658	ID_859	-6.510588701	+
NC_007493.2	74692	74693	ID_860	-7.324569912	+
NC_007493.2	74717	74722	ID_861	-5.169375987	+
NC_007493.2	74732	74733	ID_862	-7.537176579	+
NC_007493.2	74763	74775	ID_863	-7.002531642	+
NC_007493.2	74803	74804	ID_864	-6.289409993	+
NC_007493.2	74808	74815	ID_865	-6.750680222	+
NC_007493.2	74880	74881	ID_866	-6.582001739	+
NC_007493.2	74889	74891	ID_867	-3.807571255	+
NC_007493.2	74973	74980	ID_868	-5.414868567	+
NC_007493.2	75195	75202	ID_869	-5.96792465	+
NC_007493.2	75213	75215	ID_870	-6.205511637	+
NC_007493.2	75249	75257	ID_871	-6.611905339	+
NC_007493.2	75281	75283	ID_872	-6.542272715	+
NC_007493.2	75289	75291	ID_873	-2.841642149	+
NC_007493.2	75320	75329	ID_874	-0.435962692	+
NC_007493.2	75354	75360	ID_875	-5.18540561	+
NC_007493.2	75366	75375	ID_876	-5.990815573	+
NC_007493.2	75385	75387	ID_877	-7.467165307	+
NC_007493.2	75400	75401	ID_878	-6.992066635	+
NC_007493.2	75410	75411	ID_879	-6.838732575	+
NC_007493.2	75443	75444	ID_880	-6.085394175	+
NC_007493.2	75450	75451	ID_881	-6.315160409	+
NC_007493.2	75455	75456	ID_882	-5.800964257	+
NC_007493.2	75473	75474	ID_883	-6.112094195	+
NC_007493.2	75544	75545	ID_884	-6.439131904	+
NC_007493.2	75551	75552	ID_885	-3.783150316	+
NC_007493.2	75568	75569	ID_886	-6.297744724	+
NC_007493.2	75594	75595	ID_887	-6.076759047	+
NC_007493.2	75639	75640	ID_888	-7.671976733	+
NC_007493.2	75646	75649	ID_889	-7.020152476	+
NC_007493.2	75675	75680	ID_890	-5.866795066	+
NC_007493.2	75736	75737	ID_891	-3.551653661	+
NC_007493.2	75745	75746	ID_892	-6.945976584	+
NC_007493.2	75763	75764	ID_893	-6.740964592	+
NC_007493.2	75769	75771	ID_894	-5.945354341	+
NC_007493.2	75788	75789	ID_895	-5.917140577	+
NC_007493.2	75810	75811	ID_896	-6.861653581	+
NC_007493.2	75829	75830	ID_897	-6.428988634	+
NC_007493.2	75854	75855	ID_898	-6.394005609	+
NC_007493.2	75867	75869	ID_899	-6.210642965	+
NC_007493.2	75893	75894	ID_900	-6.364156564	+
NC_007493.2	75996	75997	ID_901	6.451568411	+
NC_007493.2	76039	76040	ID_902	-3.218248381	+
NC_007493.2	76062	76063	ID_903	-6.834700753	+
NC_007493.2	76093	76097	ID_904	-6.108327293	+
NC_007493.2	76105	76106	ID_905	-6.428636407	+
NC_007493.2	76152	76153	ID_906	-6.150782617	+
NC_007493.2	76185	76186	ID_907	-6.449339742	+
NC_007493.2	76199	76200	ID_908	-6.206874351	+
NC_007493.2	76208	76211	ID_909	-6.214712007	+
NC_007493.2	76255	76257	ID_910	-6.23337267	-
NC_007493.2	76274	76278	ID_911	-6.885740169	+
NC_007493.2	76283	76284	ID_912	-7.205362004	+
NC_007493.2	76305	76306	ID_913	-6.416204051	+
NC_007493.2	76421	76422	ID_914	-5.862844321	+
NC_007493.2	76469	76470	ID_915	-6.773368498	+
NC_007493.2	76497	76500	ID_916	-6.509970656	+
NC_007493.2	76512	76523	ID_917	-6.555346454	-
NC_007493.2	76536	76540	ID_918	-7.247188602	-
NC_007493.2	76679	76685	ID_919	-6.753122156	-
NC_007493.2	76693	76694	ID_920	-5.873499685	-
NC_007493.2	76773	76774	ID_921	-5.794345029	-
NC_007493.2	76867	76872	ID_922	-6.246621699	-
NC_007493.2	76972	76973	ID_923	-6.695819053	-
NC_007493.2	76982	76983	ID_924	-6.12778579	-
NC_007493.2	77029	77032	ID_925	-6.808982611	-
NC_007493.2	77104	77119	ID_926	-7.189821247	-
NC_007493.2	77135	77138	ID_927	-7.047958583	-
NC_007493.2	77142	77147	ID_928	-6.364544056	-
NC_007493.2	77162	77163	ID_929	-6.073088473	-
NC_007493.2	77188	77189	ID_930	-5.811409461	+
NC_007493.2	77191	77192	ID_931	-6.662714498	-
NC_007493.2	77276	77277	ID_932	-6.069878898	-
NC_007493.2	77284	77289	ID_933	-6.468723391	-
NC_007493.2	77294	77296	ID_934	-6.287907983	-
NC_007493.2	77316	77319	ID_935	-7.859373244	-
NC_007493.2	77351	77355	ID_936	-7.745461972	-
NC_007493.2	77408	77409	ID_937	-7.475135065	-
NC_007493.2	77417	77426	ID_938	-4.510108241	-
NC_007493.2	77440	77441	ID_939	-1.680522061	-
NC_007493.2	77819	77823	ID_940	-5.826636968	+
NC_007493.2	78035	78036	ID_941	7.558164651	+
NC_007493.2	78109	78110	ID_942	6.29895176	+
NC_007493.2	79345	79346	ID_943	6.608976283	+
NC_007493.2	79467	79472	ID_944	-6.366118445	+
NC_007493.2	79756	79757	ID_945	6.903712756	+
NC_007493.2	79772	79773	ID_946	7.266552473	+
NC_007493.2	79797	79798	ID_947	-6.186522896	+
NC_007493.2	79905	79906	ID_948	6.756369034	+
NC_007493.2	79940	79941	ID_949	6.631492235	+
NC_007493.2	79951	79952	ID_950	6.809752698	+
NC_007493.2	79964	79969	ID_951	6.683996542	+
NC_007493.2	80001	80002	ID_952	-5.880414087	+
NC_007493.2	80013	80014	ID_953	-6.654214771	+
NC_007493.2	80038	80039	ID_954	6.208569629	+
NC_007493.2	80083	80084	ID_955	-5.916827242	+
NC_007493.2	80205	80207	ID_956	7.045725692	+
NC_007493.2	80222	80224	ID_957	0.06687081381	+
NC_007493.2	80268	80269	ID_958	-6.403949533	+
NC_007493.2	80316	80317	ID_959	-5.765444536	+
NC_007493.2	80322	80324	ID_960	-5.967336628	+
NC_007493.2	80374	80375	ID_961	3.485627963	+
NC_007493.2	80583	80584	ID_962	6.751410591	+
NC_007493.2	81034	81035	ID_963	6.856590096	+
NC_007493.2	82138	82140	ID_964	6.468663301	+
NC_007493.2	82264	82265	ID_965	7.872473799	+
NC_007493.2	82289	82290	ID_966	7.46696172	+
NC_007493.2	82340	82341	ID_967	7.282518436	+
NC_007493.2	83699	83700	ID_968	-6.631450131	+
NC_007493.2	83737	83738	ID_969	-6.012203352	+
NC_007493.2	83791	83792	ID_970	-5.92823776	+
NC_007493.2	83825	83826	ID_971	-6.012790889	+
NC_007493.2	83830	83836	ID_972	-6.39533146	+
NC_007493.2	84085	84086	ID_973	-6.37637466	+
NC_007493.2	84103	84104	ID_974	-5.818517682	+
NC_007493.2	84194	84195	ID_975	-6.446509166	+
NC_007493.2	84240	84243	ID_976	-6.754153255	-
NC_007493.2	84661	84662	ID_977	-7.320556376	+
NC_007493.2	84895	84898	ID_978	-6.188962837	-
NC_007493.2	85089	85090	ID_979	-6.064174997	+
NC_007493.2	85247	85251	ID_980	-6.043123815	+
NC_007493.2	85269	85274	ID_981	-6.060329416	+
NC_007493.2	85442	85443	ID_982	-7.481783266	+
NC_007493.2	85531	85532	ID_983	-6.534181272	+
NC_007493.2	88207	88208	ID_984	-6.386354629	+
NC_007493.2	88254	88255	ID_985	-7.009449575	+
NC_007493.2	88359	88360	ID_986	-7.448998073	+
NC_007493.2	88397	88398	ID_987	-6.182671595	+
NC_007493.2	88679	88680	ID_988	-6.532846701	+
NC_007493.2	88727	88729	ID_989	-6.272137982	+
NC_007493.2	89432	89434	ID_990	2.114825722	+
NC_007493.2	90632	90634	ID_991	4.876052915	-
NC_007493.2	92713	92714	ID_992	1.142344662	-
NC_007493.2	93327	93328	ID_993	-6.135975453	-
NC_007493.2	95090	95091	ID_994	-7.551500066	-
NC_007493.2	95156	95157	ID_995	-6.648779497	-
NC_007493.2	96036	96037	ID_996	-5.85178186	+
NC_007493.2	96248	96249	ID_997	-7.05339029	-
NC_007493.2	96567	96575	ID_998	4.878469779	+
NC_007493.2	96708	96709	ID_999	6.521170098	+
NC_007493.2	97024	97025	ID_1000	9.17152616	-
NC_007493.2	97736	97737	ID_1001	6.454173273	+
NC_007493.2	97893	97894	ID_1002	6.854198061	+
NC_007493.2	98887	98888	ID_1003	8.367524081	+
NC_007493.2	99310	99311	ID_1004	6.716314818	+
NC_007493.2	99347	99349	ID_1005	6.704872224	-
NC_007493.2	99677	99678	ID_1006	-7.097460836	+
NC_007493.2	101235	101236	ID_1007	-6.609450969	-
NC_007493.2	101259	101260	ID_1008	-7.761231217	-
NC_007493.2	101441	101442	ID_1009	6.553214575	-
NC_007493.2	102026	102031	ID_1010	-5.962682757	-
NC_007493.2	102040	102041	ID_1011	-7.403360811	-
NC_007493.2	102234	102236	ID_1012	-8.515783555	-
NC_007493.2	102249	102258	ID_1013	-6.989296545	-
NC_007493.2	102265	102266	ID_1014	-7.542586031	-
NC_007493.2	102291	102292	ID_1015	-8.956767292	-
NC_007493.2	102301	102302	ID_1016	-1.661642237	-
NC_007493.2	102368	102369	ID_1017	6.434846212	+
NC_007493.2	102408	102409	ID_1018	1.897505113	+
NC_007493.2	102485	102486	ID_1019	6.259108247	+
NC_007493.2	102507	102508	ID_1020	-5.703184139	+
NC_007493.2	102546	102547	ID_1021	-3.018103469	+
NC_007493.2	103064	103065	ID_1022	7.385885704	+
NC_007493.2	103999	104000	ID_1023	-5.822677934	-
NC_007493.2	104256	104257	ID_1024	-6.069410774	-
NC_007493.2	104306	104307	ID_1025	-6.090807964	-
NC_007493.2	104331	104332	ID_1026	-6.020058751	-
NC_007493.2	104517	104522	ID_1027	-6.425344759	-
NC_007493.2	104527	104528	ID_1028	-7.333499289	-
NC_007493.2	104541	104542	ID_1029	-8.221352595	-
NC_007493.2	104546	104553	ID_1030	-6.292473744	-
NC_007493.2	104567	104568	ID_1031	-6.073759018	-
NC_007493.2	104599	104603	ID_1032	-6.746126496	-
NC_007493.2	104621	104622	ID_1033	-5.829836905	-
NC_007493.2	104635	104636	ID_1034	-7.08108607	-
NC_007493.2	104641	104642	ID_1035	-6.930893041	-
NC_007493.2	104683	104684	ID_1036	-7.033335471	-
NC_007493.2	104791	104799	ID_1037	-6.378683997	-
NC_007493.2	104870	104871	ID_1038	-6.031804422	-
NC_007493.2	104875	104879	ID_1039	-6.222061727	-
NC_007493.2	104901	104902	ID_1040	-6.488905251	-
NC_007493.2	104907	104908	ID_1041	-6.400181075	-
NC_007493.2	104922	104923	ID_1042	-6.500445361	-
NC_007493.2	104952	104953	ID_1043	-6.065731319	-
NC_007493.2	104975	104981	ID_1044	-6.14513326	-
NC_007493.2	105014	105015	ID_1045	-5.944313791	-
NC_007493.2	105027	105034	ID_1046	-6.994233026	-
NC_007493.2	105039	105054	ID_1047	-6.30311225	-
NC_007493.2	105060	105070	ID_1048	-3.210173807	-
NC_007493.2	105108	105109	ID_1049	-3.236871881	-
NC_007493.2	105824	105825	ID_1050	-6.488692399	-
NC_007493.2	105900	105901	ID_1051	6.219499288	+
NC_007493.2	105982	105983	ID_1052	-6.681260602	+
NC_007493.2	106444	106445	ID_1053	-5.783778463	+
NC_007493.2	106495	106497	ID_1054	-6.760534822	+
NC_007493.2	106624	106625	ID_1055	-5.873823405	+
NC_007493.2	106979	106980	ID_1056	-6.385990108	+
NC_007493.2	107023	107024	ID_1057	-6.164559186	+
NC_007493.2	109524	109526	ID_1058	-5.350835327	+
NC_007493.2	117801	117802	ID_1059	-1.764357434	+
NC_007493.2	117830	117831	ID_1060	-7.696379106	+
NC_007493.2	117881	117883	ID_1061	-3.199201612	+
NC_007493.2	117914	117915	ID_1062	1.552109201	+
NC_007493.2	117958	117959	ID_1063	-2.324854203	+
NC_007493.2	117973	117974	ID_1064	2.271016181	+
NC_007493.2	118024	118035	ID_1065	-3.689279817	+
NC_007493.2	118039	118048	ID_1066	-1.39602519	+
NC_007493.2	118052	118053	ID_1067	-2.29106069	+
NC_007493.2	118109	118118	ID_1068	-1.363457388	+
NC_007493.2	118124	118128	ID_1069	0.2389782847	+
NC_007493.2	118137	118140	ID_1070	1.80816566	+
NC_007493.2	118158	118167	ID_1071	-1.416928159	+
NC_007493.2	118174	118175	ID_1072	6.646043047	+
NC_007493.2	118180	118181	ID_1073	-5.722789918	+
NC_007493.2	118340	118344	ID_1074	-7.125749828	+
NC_007493.2	118363	118364	ID_1075	-6.621766421	+
NC_007493.2	118387	118389	ID_1076	-6.543851503	+
NC_007493.2	118395	118402	ID_1077	-5.430820416	+
NC_007493.2	118523	118524	ID_1078	-6.122331751	+
NC_007493.2	119361	119362	ID_1079	-7.404443584	+
NC_007493.2	119374	119388	ID_1080	-7.227683234	+
NC_007493.2	119402	119403	ID_1081	-2.125884443	+
NC_007493.2	119417	119418	ID_1082	-5.851452504	+
NC_007493.2	119455	119457	ID_1083	6.894982218	+
NC_007493.2	119496	119497	ID_1084	-1.928791931	+
NC_007493.2	119539	119540	ID_1085	-6.722034284	+
NC_007493.2	119552	119553	ID_1086	-6.293781388	+
NC_007493.2	119566	119567	ID_1087	-6.40820722	+
NC_007493.2	119586	119587	ID_1088	-5.917980872	+
NC_007493.2	119662	119663	ID_1089	-10.29189127	+
NC_007493.2	119668	119673	ID_1090	-6.00722077	+
NC_007493.2	119680	119681	ID_1091	-6.872096799	+
NC_007493.2	119686	119690	ID_1092	-5.144739929	+
NC_007493.2	119694	119695	ID_1093	-6.255464541	+
NC_007493.2	119706	119707	ID_1094	-7.361795915	+
NC_007493.2	119750	119751	ID_1095	-6.598775428	+
NC_007493.2	119755	119756	ID_1096	-6.802791464	+
NC_007493.2	119768	119774	ID_1097	-6.91000838	+
NC_007493.2	119783	119785	ID_1098	-6.674409457	+
NC_007493.2	119818	119820	ID_1099	-2.746552989	+
NC_007493.2	119852	119861	ID_1100	-2.423898366	+
NC_007493.2	119905	119906	ID_1101	-2.712417947	+
NC_007493.2	119910	119911	ID_1102	-9.07676628	+
NC_007493.2	119935	119937	ID_1103	-7.984374021	+
NC_007493.2	119945	119946	ID_1104	-8.294631253	+
NC_007493.2	119951	119956	ID_1105	0.2904623668	+
NC_007493.2	119960	119966	ID_1106	-8.594298309	+
NC_007493.2	120027	120028	ID_1107	7.523240591	+
NC_007493.2	120062	120063	ID_1108	7.894416556	+
NC_007493.2	120074	120075	ID_1109	6.731678088	+
NC_007493.2	120086	120087	ID_1110	-7.220645839	+
NC_007493.2	120131	120132	ID_1111	-7.854157788	+
NC_007493.2	120316	120317	ID_1112	6.235471255	+
NC_007493.2	120329	120330	ID_1113	-6.725844928	+
NC_007493.2	120386	120387	ID_1114	7.751165843	+
NC_007493.2	120497	120498	ID_1115	-6.336463434	+
NC_007493.2	120555	120556	ID_1116	4.319731894	+
NC_007493.2	120567	120568	ID_1117	-3.588885622	+
NC_007493.2	120581	120587	ID_1118	-2.793636628	+
NC_007493.2	120592	120600	ID_1119	-7.157720234	+
NC_007493.2	120759	120762	ID_1120	-6.161296794	+
NC_007493.2	120814	120815	ID_1121	-6.547842824	+
NC_007493.2	120822	120823	ID_1122	-6.719140131	+
NC_007493.2	120872	120875	ID_1123	-6.185767401	+
NC_007493.2	120921	120922	ID_1124	-6.284002691	+
NC_007493.2	120944	120954	ID_1125	-6.645257152	+
NC_007493.2	120967	120970	ID_1126	-7.663572376	+
NC_007493.2	120997	120998	ID_1127	-6.279960463	+
NC_007493.2	121016	121017	ID_1128	-6.057723176	+
NC_007493.2	121031	121032	ID_1129	-6.917036447	+
NC_007493.2	121091	121092	ID_1130	-6.323903299	+
NC_007493.2	121098	121099	ID_1131	-5.975532758	+
NC_007493.2	121131	121132	ID_1132	-5.811978975	+
NC_007493.2	121139	121145	ID_1133	-7.369939334	+
NC_007493.2	121169	121177	ID_1134	-7.418065787	+
NC_007493.2	121250	121251	ID_1135	-7.177173643	+
NC_007493.2	121261	121262	ID_1136	-5.902877578	+
NC_007493.2	121300	121301	ID_1137	-7.343068216	+
NC_007493.2	121308	121309	ID_1138	-6.060395194	+
NC_007493.2	121322	121324	ID_1139	-6.982712894	+
NC_007493.2	121986	121987	ID_1140	6.423630743	-
NC_007493.2	122326	122327	ID_1141	6.702104005	+
NC_007493.2	127458	127459	ID_1142	6.738038317	-
NC_007493.2	129337	129338	ID_1143	-6.880697756	-
NC_007493.2	129359	129360	ID_1144	-6.256906476	-
NC_007493.2	129374	129375	ID_1145	-6.38453494	-
NC_007493.2	129387	129389	ID_1146	4.455825215	-
NC_007493.2	129405	129410	ID_1147	2.897260163	-
NC_007493.2	129445	129447	ID_1148	7.004269203	-
NC_007493.2	133007	133008	ID_1149	-5.900969155	-
NC_007493.2	133242	133245	ID_1150	7.095903709	-
NC_007493.2	134632	134635	ID_1151	7.480275629	-
NC_007493.2	137683	137684	ID_1152	-6.016530569	-
NC_007493.2	137688	137690	ID_1153	-6.295520017	-
NC_007493.2	138157	138158	ID_1154	-6.489754589	-
NC_007493.2	138304	138306	ID_1155	-6.613677888	-
NC_007493.2	139272	139273	ID_1156	-7.881638634	-
NC_007493.2	139487	139488	ID_1157	-6.302548489	-
NC_007493.2	139648	139649	ID_1158	-6.606563182	-
NC_007493.2	139792	139793	ID_1159	-6.05200247	-
NC_007493.2	139874	139877	ID_1160	-5.295341834	-
NC_007493.2	139994	139995	ID_1161	-6.117964184	-
NC_007493.2	140005	140009	ID_1162	-6.928755193	-
NC_007493.2	140107	140109	ID_1163	-5.91890319	-
NC_007493.2	140544	140548	ID_1164	-3.937372369	+
NC_007493.2	140556	140561	ID_1165	-7.660686637	+
NC_007493.2	140572	140578	ID_1166	-6.38976575	+
NC_007493.2	140584	140588	ID_1167	-7.009086592	+
NC_007493.2	140604	140608	ID_1168	-6.863412855	+
NC_007493.2	140616	140617	ID_1169	-6.736977338	+
NC_007493.2	140642	140643	ID_1170	-1.53196714	+
NC_007493.2	140664	140665	ID_1171	-1.568275492	+
NC_007493.2	140677	140678	ID_1172	-3.324086224	+
NC_007493.2	140682	140684	ID_1173	-2.179014346	+
NC_007493.2	140699	140714	ID_1174	-7.392579081	+
NC_007493.2	140718	140722	ID_1175	-6.900353954	+
NC_007493.2	140727	140730	ID_1176	-6.425731776	+
NC_007493.2	140741	140742	ID_1177	-6.172326668	+
NC_007493.2	140820	140832	ID_1178	-6.82764749	+
NC_007493.2	140843	140851	ID_1179	-7.033737726	+
NC_007493.2	140869	140880	ID_1180	-6.797506602	+
NC_007493.2	140884	140885	ID_1181	-5.741072328	+
NC_007493.2	140953	140964	ID_1182	-4.919419368	+
NC_007493.2	140979	140981	ID_1183	-6.903742139	+
NC_007493.2	140987	140988	ID_1184	-6.947433023	+
NC_007493.2	140998	141006	ID_1185	-5.443612702	+
NC_007493.2	141012	141019	ID_1186	-5.88491469	+
NC_007493.2	141032	141033	ID_1187	-7.055161366	+
NC_007493.2	141037	141038	ID_1188	-6.457661595	+
NC_007493.2	141080	141084	ID_1189	-6.055933933	+
NC_007493.2	141148	141150	ID_1190	-2.187096025	+
NC_007493.2	141172	141176	ID_1191	-2.797426079	+
NC_007493.2	141186	141200	ID_1192	-5.125671811	+
NC_007493.2	141207	141208	ID_1193	-7.44906502	+
NC_007493.2	141212	141217	ID_1194	-5.70271956	+
NC_007493.2	141227	141228	ID_1195	-6.377749327	+
NC_007493.2	141235	141240	ID_1196	-7.064497703	+
NC_007493.2	141247	141250	ID_1197	-6.413564391	+
NC_007493.2	141254	141257	ID_1198	-6.366797397	+
NC_007493.2	141287	141288	ID_1199	-6.248889073	+
NC_007493.2	141293	141294	ID_1200	-6.631031495	+
NC_007493.2	141302	141304	ID_1201	-7.803202057	+
NC_007493.2	141311	141317	ID_1202	-6.461298182	+
NC_007493.2	141354	141356	ID_1203	-7.068596908	+
NC_007493.2	141371	141376	ID_1204	-6.980221428	+
NC_007493.2	141414	141427	ID_1205	-6.697363781	+
NC_007493.2	141619	141624	ID_1206	-6.172993108	+
NC_007493.2	141717	141719	ID_1207	-6.936695219	-
NC_007493.2	141742	141744	ID_1208	-6.057629179	+
NC_007493.2	141869	141870	ID_1209	-5.961533839	+
NC_007493.2	141941	141942	ID_1210	-6.120694741	+
NC_007493.2	141978	141981	ID_1211	-6.675726125	+
NC_007493.2	141985	141986	ID_1212	-6.336364008	+
NC_007493.2	141990	141991	ID_1213	-6.56821846	+
NC_007493.2	142012	142013	ID_1214	-6.22090074	+
NC_007493.2	142294	142295	ID_1215	6.622040186	+
NC_007493.2	142330	142331	ID_1216	1.884470032	+
NC_007493.2	142365	142366	ID_1217	-6.358528978	+
NC_007493.2	142404	142405	ID_1218	-6.235293273	+
NC_007493.2	142553	142554	ID_1219	-6.436858189	+
NC_007493.2	142660	142669	ID_1220	-6.441843781	+
NC_007493.2	142685	142689	ID_1221	-6.756012346	+
NC_007493.2	142696	142697	ID_1222	-6.093975845	+
NC_007493.2	142707	142708	ID_1223	-6.271431953	+
NC_007493.2	144826	144827	ID_1224	7.10034395	-
NC_007493.2	144868	144869	ID_1225	6.257291315	-
NC_007493.2	144997	144998	ID_1226	7.15318087	-
NC_007493.2	145093	145094	ID_1227	6.763859222	-
NC_007493.2	145121	145122	ID_1228	7.418305586	-
NC_007493.2	146372	146373	ID_1229	8.231279152	-
NC_007493.2	146378	146379	ID_1230	9.531437863	-
NC_007493.2	146624	146631	ID_1231	2.262513443	+
NC_007493.2	146654	146655	ID_1232	-6.357274352	+
NC_007493.2	146664	146668	ID_1233	6.949701852	+
NC_007493.2	146687	146688	ID_1234	8.560756449	+
NC_007493.2	146967	146968	ID_1235	-7.380366973	+
NC_007493.2	147006	147007	ID_1236	-7.452699561	+
NC_007493.2	147045	147046	ID_1237	-6.344202437	+
NC_007493.2	147250	147251	ID_1238	-6.821280752	+
NC_007493.2	147267	147268	ID_1239	-3.80486191	+
NC_007493.2	148191	148192	ID_1240	-6.665729152	+
NC_007493.2	151357	151358	ID_1241	-6.300101337	-
NC_007493.2	152411	152413	ID_1242	-7.403285128	-
NC_007493.2	152550	152551	ID_1243	-7.21245319	-
NC_007493.2	152750	152751	ID_1244	-6.842084703	-
NC_007493.2	152764	152765	ID_1245	-6.685033483	-
NC_007493.2	153145	153146	ID_1246	-6.391340072	-
NC_007493.2	153295	153298	ID_1247	-6.180405695	-
NC_007493.2	153302	153303	ID_1248	-6.503128699	-
NC_007493.2	153320	153322	ID_1249	-6.595274338	-
NC_007493.2	153707	153708	ID_1250	-6.327082359	-
NC_007493.2	153741	153742	ID_1251	-5.885903921	-
NC_007493.2	153792	153795	ID_1252	5.492056062	-
NC_007493.2	153882	153883	ID_1253	3.037989098	-
NC_007493.2	153891	153892	ID_1254	6.77178345	-
NC_007493.2	153918	153919	ID_1255	-6.238757535	-
NC_007493.2	153962	153963	ID_1256	-5.729028149	-
NC_007493.2	154015	154016	ID_1257	-6.88124312	-
NC_007493.2	154032	154036	ID_1258	-6.094691066	-
NC_007493.2	154042	154043	ID_1259	-6.403412807	-
NC_007493.2	154117	154118	ID_1260	-5.741671812	-
NC_007493.2	154122	154123	ID_1261	-6.075070135	-
NC_007493.2	154246	154248	ID_1262	-4.629916876	-
NC_007493.2	154253	154254	ID_1263	-6.878537254	-
NC_007493.2	154271	154272	ID_1264	-6.80845625	-
NC_007493.2	154297	154298	ID_1265	-6.074505384	-
NC_007493.2	154375	154382	ID_1266	-6.470899957	-
NC_007493.2	154432	154436	ID_1267	-6.63326058	-
NC_007493.2	154455	154456	ID_1268	-6.229223375	-
NC_007493.2	154478	154479	ID_1269	-6.20815958	-
NC_007493.2	154490	154493	ID_1270	-6.588876806	-
NC_007493.2	154656	154657	ID_1271	6.484381381	-
NC_007493.2	154665	154667	ID_1272	-6.535812595	-
NC_007493.2	154705	154708	ID_1273	-6.390495822	-
NC_007493.2	154740	154741	ID_1274	-6.009545971	-
NC_007493.2	154795	154796	ID_1275	-7.091152516	-
NC_007493.2	154799	154800	ID_1276	6.706372424	+
NC_007493.2	154809	154813	ID_1277	-6.46553025	-
NC_007493.2	154828	154829	ID_1278	-6.612516176	-
NC_007493.2	154835	154836	ID_1279	2.487067845	-
NC_007493.2	154840	154846	ID_1280	-6.931840864	-
NC_007493.2	154879	154884	ID_1281	-3.514088906	-
NC_007493.2	154914	154915	ID_1282	-5.814004963	-
NC_007493.2	154931	154932	ID_1283	-6.390507164	-
NC_007493.2	154992	154997	ID_1284	-6.008669254	-
NC_007493.2	155041	155044	ID_1285	-6.261177931	-
NC_007493.2	155464	155465	ID_1286	-5.890516125	-
NC_007493.2	156392	156393	ID_1287	-5.81096197	-
NC_007493.2	156422	156423	ID_1288	-5.884617352	-
NC_007493.2	156967	156968	ID_1289	-5.828499845	+
NC_007493.2	156980	156981	ID_1290	-5.851122888	+
NC_007493.2	157144	157146	ID_1291	-6.453075707	+
NC_007493.2	163433	163434	ID_1292	7.007994075	-
NC_007493.2	163920	163921	ID_1293	-6.557936271	-
NC_007493.2	164281	164282	ID_1294	-5.961838768	-
NC_007493.2	164403	164405	ID_1295	-7.013228169	-
NC_007493.2	164415	164416	ID_1296	-6.763379935	-
NC_007493.2	164444	164445	ID_1297	-6.276194301	-
NC_007493.2	164452	164454	ID_1298	-6.05157224	-
NC_007493.2	164458	164467	ID_1299	-7.33308515	-
NC_007493.2	164496	164500	ID_1300	-6.448925529	-
NC_007493.2	164524	164530	ID_1301	-4.913984481	-
NC_007493.2	164540	164548	ID_1302	-7.732292667	-
NC_007493.2	164554	164555	ID_1303	-7.158709608	-
NC_007493.2	164630	164634	ID_1304	-7.305328387	-
NC_007493.2	164735	164739	ID_1305	-6.93489292	-
NC_007493.2	164885	164889	ID_1306	-6.043944323	-
NC_007493.2	165448	165457	ID_1307	-3.366486848	+
NC_007493.2	165463	165464	ID_1308	-1.753244107	+
NC_007493.2	165478	165482	ID_1309	-3.137332334	+
NC_007493.2	165497	165498	ID_1310	-4.435328955	+
NC_007493.2	165503	165508	ID_1311	-2.260408368	+
NC_007493.2	165513	165516	ID_1312	-3.092705038	+
NC_007493.2	165524	165557	ID_1313	-7.146399736	+
NC_007493.2	165581	165590	ID_1314	-7.774650292	+
NC_007493.2	165619	165622	ID_1315	-4.763899944	+
NC_007493.2	165658	165661	ID_1316	-4.07745138	+
NC_007493.2	165675	165679	ID_1317	-6.900388533	+
NC_007493.2	165696	165698	ID_1318	-8.194484915	+
NC_007493.2	165704	165716	ID_1319	-6.992804674	+
NC_007493.2	165736	165737	ID_1320	-7.781839431	+
NC_007493.2	165756	165757	ID_1321	-7.770393219	+
NC_007493.2	165773	165776	ID_1322	-8.126505504	+
NC_007493.2	165782	165783	ID_1323	-7.424279436	+
NC_007493.2	165806	165810	ID_1324	-7.523440399	+
NC_007493.2	165854	165864	ID_1325	-4.469680291	+
NC_007493.2	165892	165905	ID_1326	-5.200498284	+
NC_007493.2	165918	165932	ID_1327	-3.316564352	+
NC_007493.2	165936	165937	ID_1328	-8.676384594	+
NC_007493.2	165941	165950	ID_1329	-7.54538716	+
NC_007493.2	165958	165959	ID_1330	-2.927132957	+
NC_007493.2	165976	165979	ID_1331	-5.643907233	+
NC_007493.2	165983	166002	ID_1332	-4.877385073	+
NC_007493.2	166033	166041	ID_1333	-3.28983076	+
NC_007493.2	166049	166050	ID_1334	-3.379678724	+
NC_007493.2	166054	166055	ID_1335	-4.180794782	+
NC_007493.2	166059	166064	ID_1336	-3.963182232	+
NC_007493.2	166069	166079	ID_1337	-8.032513136	+
NC_007493.2	166084	166085	ID_1338	-8.480771314	+
NC_007493.2	166120	166123	ID_1339	-7.60553048	+
NC_007493.2	166127	166147	ID_1340	-5.812302452	+
NC_007493.2	166161	166166	ID_1341	-2.0396148	+
NC_007493.2	166189	166196	ID_1342	-4.765280917	+
NC_007493.2	166203	166204	ID_1343	-6.62761606	+
NC_007493.2	166223	166228	ID_1344	-5.973264042	+
NC_007493.2	166235	166236	ID_1345	-6.398609297	+
NC_007493.2	166351	166375	ID_1346	-3.612495229	+
NC_007493.2	166403	166404	ID_1347	-2.510873591	+
NC_007493.2	166419	166421	ID_1348	-2.695882211	+
NC_007493.2	166452	166455	ID_1349	-1.98318895	+
NC_007493.2	166496	166498	ID_1350	-2.429884999	+
NC_007493.2	166508	166509	ID_1351	-2.082527175	+
NC_007493.2	166528	166542	ID_1352	-5.512277553	+
NC_007493.2	166550	166551	ID_1353	-9.00945616	+
NC_007493.2	166565	166570	ID_1354	-5.372281479	+
NC_007493.2	166574	166575	ID_1355	-6.798634764	+
NC_007493.2	166599	166600	ID_1356	-6.356673163	+
NC_007493.2	166605	166606	ID_1357	-6.14440837	+
NC_007493.2	166610	166618	ID_1358	-6.408472268	+
NC_007493.2	166624	166625	ID_1359	-6.229632399	+
NC_007493.2	166668	166669	ID_1360	-7.228550416	+
NC_007493.2	166674	166675	ID_1361	-7.144169424	+
NC_007493.2	166679	166686	ID_1362	-6.45005871	+
NC_007493.2	166697	166698	ID_1363	-7.070644445	+
NC_007493.2	166702	166703	ID_1364	-6.243537281	+
NC_007493.2	166710	166711	ID_1365	-6.891645256	+
NC_007493.2	166734	166735	ID_1366	-6.30121426	+
NC_007493.2	166808	166815	ID_1367	-6.731479078	+
NC_007493.2	166882	166891	ID_1368	-6.695058433	+
NC_007493.2	166906	166907	ID_1369	-6.752766329	+
NC_007493.2	167122	167123	ID_1370	-6.789600714	+
NC_007493.2	167144	167145	ID_1371	-5.85079299	+
NC_007493.2	167170	167172	ID_1372	-4.706658232	+
NC_007493.2	167544	167545	ID_1373	7.298311879	-
NC_007493.2	167722	167723	ID_1374	6.621140021	-
NC_007493.2	167751	167755	ID_1375	7.308810323	-
NC_007493.2	167787	167788	ID_1376	8.158880576	+
NC_007493.2	168271	168274	ID_1377	-6.611838577	-
NC_007493.2	168399	168401	ID_1378	-6.591526629	-
NC_007493.2	168426	168427	ID_1379	-5.818180997	-
NC_007493.2	168454	168455	ID_1380	-6.613875082	-
NC_007493.2	168468	168469	ID_1381	-5.811978975	-
NC_007493.2	168621	168628	ID_1382	-3.864492842	-
NC_007493.2	168658	168659	ID_1383	1.75958462	-
NC_007493.2	168680	168681	ID_1384	-5.869482923	-
NC_007493.2	168690	168694	ID_1385	-6.726658481	-
NC_007493.2	168702	168703	ID_1386	-6.532141404	-
NC_007493.2	168719	168720	ID_1387	-6.831782023	-
NC_007493.2	168729	168730	ID_1388	6.564551562	-
NC_007493.2	168790	168798	ID_1389	-7.746592884	-
NC_007493.2	168840	168845	ID_1390	-6.890718609	-
NC_007493.2	168874	168887	ID_1391	-6.609610808	-
NC_007493.2	168928	168936	ID_1392	-3.448792366	-
NC_007493.2	168958	168959	ID_1393	-6.213389839	-
NC_007493.2	169043	169044	ID_1394	-6.285912142	-
NC_007493.2	169065	169069	ID_1395	-6.684456139	-
NC_007493.2	169074	169079	ID_1396	-6.845949592	-
NC_007493.2	169118	169122	ID_1397	-6.996584471	-
NC_007493.2	169126	169127	ID_1398	-6.598052396	-
NC_007493.2	169132	169133	ID_1399	-8.522791646	-
NC_007493.2	169137	169138	ID_1400	-6.713578239	-
NC_007493.2	169143	169144	ID_1401	-6.819272397	-
NC_007493.2	169150	169151	ID_1402	-6.925052312	-
NC_007493.2	169178	169186	ID_1403	-5.373601028	-
NC_007493.2	169213	169218	ID_1404	-4.892571104	-
NC_007493.2	169290	169291	ID_1405	-6.427306516	-
NC_007493.2	169360	169376	ID_1406	-6.591091473	-
NC_007493.2	169403	169408	ID_1407	-6.419865488	-
NC_007493.2	169414	169415	ID_1408	-6.616305122	-
NC_007493.2	169463	169466	ID_1409	-6.569016237	-
NC_007493.2	169478	169494	ID_1410	-6.164013828	-
NC_007493.2	169539	169540	ID_1411	-4.73516373	-
NC_007493.2	169572	169574	ID_1412	-7.546087129	-
NC_007493.2	169610	169614	ID_1413	-7.163728231	-
NC_007493.2	169627	169633	ID_1414	-7.437885406	-
NC_007493.2	169651	169657	ID_1415	-7.712178515	-
NC_007493.2	169686	169689	ID_1416	-6.338029722	-
NC_007493.2	169695	169698	ID_1417	-6.137463026	-
NC_007493.2	169703	169708	ID_1418	-4.084387102	-
NC_007493.2	169712	169713	ID_1419	-7.46941765	-
NC_007493.2	169717	169721	ID_1420	-7.815296044	-
NC_007493.2	169733	169736	ID_1421	-4.258510159	-
NC_007493.2	169783	169784	ID_1422	-7.862756078	-
NC_007493.2	171310	171313	ID_1423	-6.41657942	-
NC_007493.2	171319	171320	ID_1424	-5.782397942	-
NC_007493.2	172797	172798	ID_1425	-6.546114851	-
NC_007493.2	173252	173255	ID_1426	-6.857632352	-
NC_007493.2	173422	173423	ID_1427	-2.773685275	+
NC_007493.2	173429	173432	ID_1428	-4.403616033	+
NC_007493.2	173438	173440	ID_1429	-6.440373249	+
NC_007493.2	173468	173475	ID_1430	-5.545668987	+
NC_007493.2	173507	173509	ID_1431	-7.515776696	+
NC_007493.2	173513	173516	ID_1432	-7.80351716	+
NC_007493.2	173575	173594	ID_1433	-6.809742492	+
NC_007493.2	173598	173601	ID_1434	-7.397699876	+
NC_007493.2	173688	173699	ID_1435	-6.798870399	+
NC_007493.2	173731	173732	ID_1436	-5.880414087	+
NC_007493.2	173747	173748	ID_1437	-6.537135912	+
NC_007493.2	173818	173819	ID_1438	-5.91060827	+
NC_007493.2	173823	173825	ID_1439	-6.25881654	+
NC_007493.2	173913	173918	ID_1440	-6.73899588	+
NC_007493.2	173929	173931	ID_1441	-6.740895577	+
NC_007493.2	173971	173972	ID_1442	-7.351194696	+
NC_007493.2	173979	173983	ID_1443	-6.383820799	+
NC_007493.2	173990	173993	ID_1444	-6.239812834	+
NC_007493.2	174005	174007	ID_1445	-6.721852516	+
NC_007493.2	174065	174066	ID_1446	-6.173117317	+
NC_007493.2	174070	174071	ID_1447	-6.777673356	+
NC_007493.2	174082	174085	ID_1448	-6.606367074	+
NC_007493.2	174103	174106	ID_1449	-6.043855073	+
NC_007493.2	174170	174171	ID_1450	-7.792126925	+
NC_007493.2	174182	174183	ID_1451	-6.547049813	+
NC_007493.2	174356	174357	ID_1452	-7.020076557	+
NC_007493.2	178937	178941	ID_1453	6.457078017	-
NC_007493.2	184457	184469	ID_1454	-7.340620227	-
NC_007493.2	187490	187491	ID_1455	7.30117634	+
NC_007493.2	189032	189033	ID_1456	-6.300821307	-
NC_007493.2	190985	190986	ID_1457	7.24071677	+
NC_007493.2	191925	191926	ID_1458	6.362537335	+
NC_007493.2	193808	193809	ID_1459	-6.174960116	+
NC_007493.2	193954	193955	ID_1460	-6.825605158	+
NC_007493.2	193962	193963	ID_1461	-7.223898428	+
NC_007493.2	194001	194002	ID_1462	-6.341717691	+
NC_007493.2	194044	194045	ID_1463	-6.034852405	+
NC_007493.2	194214	194216	ID_1464	-6.012624388	+
NC_007493.2	194244	194246	ID_1465	-4.828025569	+
NC_007493.2	194336	194337	ID_1466	6.85151922	+
NC_007493.2	194345	194353	ID_1467	-5.941618656	+
NC_007493.2	194430	194431	ID_1468	-5.716525324	+
NC_007493.2	194462	194463	ID_1469	-6.03572533	+
NC_007493.2	194470	194471	ID_1470	-6.07044544	+
NC_007493.2	194486	194487	ID_1471	-6.049602394	+
NC_007493.2	197017	197018	ID_1472	3.739542874	-
NC_007493.2	197589	197591	ID_1473	-6.729111498	-
NC_007493.2	202808	202809	ID_1474	-5.746412966	+
NC_007493.2	208660	208661	ID_1475	6.37882799	+
NC_007493.2	218672	218673	ID_1476	6.680672711	+
NC_007493.2	218785	218786	ID_1477	6.505450718	+
NC_007493.2	220226	220230	ID_1478	-6.568139306	-
NC_007493.2	220728	220729	ID_1479	-6.5010346	-
NC_007493.2	220742	220750	ID_1480	-6.212648243	-
NC_007493.2	220879	220881	ID_1481	7.577496208	-
NC_007493.2	220966	220967	ID_1482	-6.186261625	-
NC_007493.2	220989	220995	ID_1483	-8.036589463	-
NC_007493.2	221152	221153	ID_1484	-1.888815515	-
NC_007493.2	221168	221175	ID_1485	-3.625220608	-
NC_007493.2	221273	221277	ID_1486	-7.392920513	-
NC_007493.2	221282	221283	ID_1487	-6.877892626	-
NC_007493.2	221338	221339	ID_1488	-6.108038907	-
NC_007493.2	221366	221367	ID_1489	-6.289842424	-
NC_007493.2	221383	221384	ID_1490	6.382768642	-
NC_007493.2	221399	221400	ID_1491	-8.9978059	-
NC_007493.2	221408	221409	ID_1492	-2.464247424	-
NC_007493.2	221491	221492	ID_1493	-6.463308002	-
NC_007493.2	221538	221539	ID_1494	-7.221921982	-
NC_007493.2	221555	221584	ID_1495	-5.943351987	-
NC_007493.2	221611	221621	ID_1496	-3.119028114	-
NC_007493.2	221719	221721	ID_1497	-7.658154523	-
NC_007493.2	221739	221740	ID_1498	-8.401035737	-
NC_007493.2	221751	221758	ID_1499	-6.706560954	-
NC_007493.2	221796	221801	ID_1500	-6.791691719	-
NC_007493.2	221824	221833	ID_1501	-6.548707244	-
NC_007493.2	221838	221839	ID_1502	-4.2354129	-
NC_007493.2	221867	221868	ID_1503	6.27841176	+
NC_007493.2	222043	222044	ID_1504	6.600227814	+
NC_007493.2	224715	224717	ID_1505	-7.067247448	+
NC_007493.2	224725	224726	ID_1506	-6.606721234	+
NC_007493.2	225033	225034	ID_1507	6.460811838	+
NC_007493.2	225757	225758	ID_1508	-6.044996614	+
NC_007493.2	226553	226554	ID_1509	-6.245885467	+
NC_007493.2	240425	240426	ID_1510	-6.275306965	+
NC_007493.2	240430	240432	ID_1511	-7.03395415	+
NC_007493.2	240469	240470	ID_1512	-6.080241603	+
NC_007493.2	248357	248358	ID_1513	1.852694906	-
NC_007493.2	250054	250058	ID_1514	2.188117168	+
NC_007493.2	250237	250238	ID_1515	-5.753959003	+
NC_007493.2	250515	250516	ID_1516	-5.782397942	+
NC_007493.2	250521	250522	ID_1517	-5.955612781	+
NC_007493.2	250682	250683	ID_1518	-6.612748906	+
NC_007493.2	254132	254133	ID_1519	-6.38057513	+
NC_007493.2	255239	255240	ID_1520	6.236747405	-
NC_007493.2	255344	255365	ID_1521	-5.095135296	-
NC_007493.2	255371	255373	ID_1522	-5.5119797	-
NC_007493.2	255415	255417	ID_1523	-4.420512479	-
NC_007493.2	256709	256710	ID_1524	-6.979680955	-
NC_007493.2	256857	256859	ID_1525	-6.018265629	-
NC_007493.2	257363	257364	ID_1526	-5.716163955	-
NC_007493.2	257388	257395	ID_1527	-6.355476095	-
NC_007493.2	257405	257408	ID_1528	-6.667914016	-
NC_007493.2	257430	257431	ID_1529	-6.507811266	-
NC_007493.2	257435	257436	ID_1530	-2.748840843	-
NC_007493.2	257522	257527	ID_1531	-6.279616923	-
NC_007493.2	257533	257534	ID_1532	-3.706006749	-
NC_007493.2	257544	257545	ID_1533	-6.01190922	-
NC_007493.2	257556	257557	ID_1534	-9.546512653	-
NC_007493.2	257603	257604	ID_1535	-5.897028431	-
NC_007493.2	257681	257682	ID_1536	-5.777427052	-
NC_007493.2	257688	257689	ID_1537	-6.265819984	-
NC_007493.2	257721	257722	ID_1538	-6.254964734	-
NC_007493.2	257726	257731	ID_1539	-6.420648623	-
NC_007493.2	257816	257817	ID_1540	-5.954184092	-
NC_007493.2	257842	257851	ID_1541	-6.660399022	-
NC_007493.2	257856	257857	ID_1542	-5.949974819	-
NC_007493.2	257886	257890	ID_1543	-6.699082269	-
NC_007493.2	257908	257912	ID_1544	-6.249188094	-
NC_007493.2	257921	257927	ID_1545	-5.741817249	-
NC_007493.2	257967	257968	ID_1546	-6.859852876	-
NC_007493.2	258143	258146	ID_1547	-6.608166153	-
NC_007493.2	258197	258202	ID_1548	-6.237315205	-
NC_007493.2	258213	258214	ID_1549	-6.840031621	-
NC_007493.2	258218	258229	ID_1550	-6.108076658	-
NC_007493.2	258234	258236	ID_1551	-6.756433935	-
NC_007493.2	258257	258258	ID_1552	-6.133852537	-
NC_007493.2	258271	258272	ID_1553	-6.368396269	-
NC_007493.2	258279	258280	ID_1554	-6.636460192	-
NC_007493.2	258358	258359	ID_1555	-5.794687383	-
NC_007493.2	258366	258370	ID_1556	-4.004920226	-
NC_007493.2	258405	258409	ID_1557	-6.565558271	-
NC_007493.2	258420	258421	ID_1558	-7.049605391	-
NC_007493.2	258426	258440	ID_1559	-6.429563591	-
NC_007493.2	258446	258455	ID_1560	-7.94439383	-
NC_007493.2	258477	258482	ID_1561	-5.284791234	-
NC_007493.2	258522	258523	ID_1562	-6.392967663	-
NC_007493.2	258528	258529	ID_1563	-5.818180997	-
NC_007493.2	258537	258538	ID_1564	-6.073759018	-
NC_007493.2	258604	258605	ID_1565	7.260819314	-
NC_007493.2	258642	258646	ID_1566	1.921083776	-
NC_007493.2	258684	258685	ID_1567	-6.456448239	-
NC_007493.2	258699	258700	ID_1568	-7.616121969	-
NC_007493.2	258707	258713	ID_1569	-5.933838393	-
NC_007493.2	258717	258718	ID_1570	-5.858143063	-
NC_007493.2	258733	258734	ID_1571	-8.090995684	-
NC_007493.2	258810	258817	ID_1572	-6.223582698	-
NC_007493.2	258825	258831	ID_1573	-6.422769513	-
NC_007493.2	258987	258988	ID_1574	-6.896541213	-
NC_007493.2	259155	259159	ID_1575	-7.109981242	-
NC_007493.2	259199	259201	ID_1576	-6.758868602	-
NC_007493.2	259218	259219	ID_1577	-7.08108607	-
NC_007493.2	259279	259280	ID_1578	-6.90802502	-
NC_007493.2	259330	259331	ID_1579	-6.207645395	-
NC_007493.2	259386	259390	ID_1580	-5.907223249	-
NC_007493.2	259512	259513	ID_1581	6.667804965	-
NC_007493.2	259570	259574	ID_1582	-6.061902204	+
NC_007493.2	260162	260163	ID_1583	-3.246168796	+
NC_007493.2	260217	260218	ID_1584	-7.4687161	+
NC_007493.2	260261	260262	ID_1585	-9.420538236	+
NC_007493.2	260267	260269	ID_1586	-5.36944172	+
NC_007493.2	260281	260282	ID_1587	-6.749171001	+
NC_007493.2	260288	260289	ID_1588	-7.143901123	+
NC_007493.2	260293	260294	ID_1589	-1.976842114	+
NC_007493.2	260350	260374	ID_1590	-6.542543046	+
NC_007493.2	260439	260440	ID_1591	-7.343540042	+
NC_007493.2	260446	260454	ID_1592	-7.146948618	+
NC_007493.2	260467	260468	ID_1593	-7.278573608	+
NC_007493.2	260524	260526	ID_1594	-2.655602715	+
NC_007493.2	260583	260611	ID_1595	-4.084222954	+
NC_007493.2	260770	260771	ID_1596	-7.513891208	+
NC_007493.2	260845	260846	ID_1597	-6.202550395	+
NC_007493.2	262593	262595	ID_1598	-2.137890538	+
NC_007493.2	262612	262613	ID_1599	3.356581112	+
NC_007493.2	262618	262623	ID_1600	-6.320935725	+
NC_007493.2	262627	262629	ID_1601	-8.224075409	+
NC_007493.2	262643	262644	ID_1602	-6.529147519	+
NC_007493.2	262692	262693	ID_1603	-6.85071331	+
NC_007493.2	263118	263119	ID_1604	-6.011320177	+
NC_007493.2	263129	263130	ID_1605	-6.109516695	+
NC_007493.2	263134	263143	ID_1606	-6.680670392	+
NC_007493.2	263416	263418	ID_1607	-6.223888354	+
NC_007493.2	263423	263426	ID_1608	4.316367322	+
NC_007493.2	263783	263787	ID_1609	-6.873510638	+
NC_007493.2	263817	263819	ID_1610	-6.746905088	+
NC_007493.2	264451	264452	ID_1611	-6.517449432	+
NC_007493.2	265954	265955	ID_1612	-5.949768482	+
NC_007493.2	266573	266574	ID_1613	-6.599922696	+
NC_007493.2	267090	267092	ID_1614	-7.167907205	+
NC_007493.2	270979	270980	ID_1615	-5.875120898	-
NC_007493.2	271371	271372	ID_1616	-5.794002718	-
NC_007493.2	271517	271518	ID_1617	-6.944751012	-
NC_007493.2	271529	271530	ID_1618	-6.615606202	-
NC_007493.2	271547	271551	ID_1619	-6.718154818	-
NC_007493.2	271556	271557	ID_1620	-6.20713129	-
NC_007493.2	271658	271659	ID_1621	6.457078445	-
NC_007493.2	271777	271778	ID_1622	-6.474318609	-
NC_007493.2	271797	271798	ID_1623	-5.954693843	-
NC_007493.2	271900	271901	ID_1624	-7.267884517	-
NC_007493.2	271905	271906	ID_1625	-9.253108203	-
NC_007493.2	271940	271941	ID_1626	-6.368258954	-
NC_007493.2	272049	272050	ID_1627	-6.408654949	-
NC_007493.2	272083	272092	ID_1628	-7.190949406	-
NC_007493.2	272123	272124	ID_1629	-5.643738548	-
NC_007493.2	272130	272133	ID_1630	-6.400283915	-
NC_007493.2	272168	272174	ID_1631	-6.412811119	-
NC_007493.2	272186	272188	ID_1632	7.026430754	-
NC_007493.2	272555	272556	ID_1633	-6.40476136	+
NC_007493.2	272723	272724	ID_1634	-6.269957144	+
NC_007493.2	275417	275418	ID_1635	-2.983605297	+
NC_007493.2	275457	275463	ID_1636	-5.760929362	+
NC_007493.2	275515	275516	ID_1637	-6.103614037	+
NC_007493.2	275541	275542	ID_1638	-6.758536831	+
NC_007493.2	275549	275550	ID_1639	-7.006691971	+
NC_007493.2	275574	275575	ID_1640	7.045908637	+
NC_007493.2	275587	275588	ID_1641	-6.09787195	+
NC_007493.2	275601	275602	ID_1642	-5.759362	+
NC_007493.2	275664	275665	ID_1643	-5.975734899	+
NC_007493.2	275700	275701	ID_1644	-5.788727696	+
NC_007493.2	275707	275708	ID_1645	-6.496034601	+
NC_007493.2	275823	275824	ID_1646	7.198019426	-
NC_007493.2	275972	275973	ID_1647	1.381380949	+
NC_007493.2	276004	276005	ID_1648	6.59121647	+
NC_007493.2	276018	276022	ID_1649	-6.738442988	+
NC_007493.2	276026	276029	ID_1650	-6.292482127	+
NC_007493.2	276033	276034	ID_1651	-6.502918896	+
NC_007493.2	276042	276043	ID_1652	-6.433780868	+
NC_007493.2	276237	276238	ID_1653	6.976909344	+
NC_007493.2	276281	276282	ID_1654	6.593315865	+
NC_007493.2	276377	276382	ID_1655	-5.811589567	+
NC_007493.2	276394	276395	ID_1656	-6.365635971	+
NC_007493.2	276425	276429	ID_1657	-5.199653775	+
NC_007493.2	276476	276477	ID_1658	-7.407217686	+
NC_007493.2	276514	276515	ID_1659	-1.650675735	+
NC_007493.2	276519	276520	ID_1660	-5.819526751	+
NC_007493.2	276524	276525	ID_1661	7.012567985	+
NC_007493.2	276547	276548	ID_1662	-6.35272806	+
NC_007493.2	276744	276745	ID_1663	6.488619851	+
NC_007493.2	276782	276783	ID_1664	-6.354818521	+
NC_007493.2	276801	276802	ID_1665	-6.829686674	+
NC_007493.2	276829	276830	ID_1666	-6.275550782	+
NC_007493.2	276838	276839	ID_1667	-5.905851995	+
NC_007493.2	276846	276847	ID_1668	-6.191312655	+
NC_007493.2	276884	276887	ID_1669	-6.173515947	+
NC_007493.2	276929	276930	ID_1670	-6.056295571	+
NC_007493.2	276984	276986	ID_1671	-5.953282132	+
NC_007493.2	277097	277098	ID_1672	-6.394459123	+
NC_007493.2	277102	277103	ID_1673	-6.104348323	+
NC_007493.2	277347	277348	ID_1674	-6.054684916	+
NC_007493.2	277378	277379	ID_1675	-6.392291232	+
NC_007493.2	278141	278142	ID_1676	-6.016530569	+
NC_007493.2	278263	278265	ID_1677	-6.638074621	-
NC_007493.2	278931	278932	ID_1678	6.764488861	-
NC_007493.2	280047	280049	ID_1679	-6.163669098	-
NC_007493.2	280073	280079	ID_1680	-4.853618	-
NC_007493.2	280085	280086	ID_1681	-7.733682173	-
NC_007493.2	280126	280127	ID_1682	-6.760363964	-
NC_007493.2	280131	280135	ID_1683	-6.083107129	-
NC_007493.2	280142	280143	ID_1684	-6.443070422	-
NC_007493.2	280150	280151	ID_1685	-6.050177192	-
NC_007493.2	280190	280191	ID_1686	-5.853097112	-
NC_007493.2	280261	280264	ID_1687	-5.915779993	-
NC_007493.2	280291	280292	ID_1688	-5.834631186	-
NC_007493.2	280296	280297	ID_1689	-6.504092613	-
NC_007493.2	280406	280407	ID_1690	-6.246229692	-
NC_007493.2	280554	280555	ID_1691	-5.966215413	-
NC_007493.2	280569	280585	ID_1692	-6.11086236	-
NC_007493.2	280681	280685	ID_1693	-6.480066347	-
NC_007493.2	280739	280740	ID_1694	-7.221029391	-
NC_007493.2	280804	280805	ID_1695	-5.759362	-
NC_007493.2	280973	280974	ID_1696	-6.276284077	-
NC_007493.2	281118	281122	ID_1697	-6.124460864	-
NC_007493.2	281348	281349	ID_1698	-6.37454473	-
NC_007493.2	281355	281364	ID_1699	2.68405734	-
NC_007493.2	281832	281833	ID_1700	-5.705007657	-
NC_007493.2	282143	282144	ID_1701	2.422800421	-
NC_007493.2	282153	282154	ID_1702	-6.598086154	-
NC_007493.2	282697	282698	ID_1703	-6.946227614	-
NC_007493.2	283071	283072	ID_1704	6.55430397	-
NC_007493.2	283618	283620	ID_1705	-6.984405953	-
NC_007493.2	283649	283650	ID_1706	-6.153081636	-
NC_007493.2	283927	283928	ID_1707	-5.858143063	-
NC_007493.2	283949	283950	ID_1708	-6.843907267	-
NC_007493.2	284431	284438	ID_1709	-6.729150978	-
NC_007493.2	284446	284447	ID_1710	-7.245588885	-
NC_007493.2	284472	284474	ID_1711	-6.362961031	-
NC_007493.2	284511	284515	ID_1712	-6.833845387	-
NC_007493.2	284749	284750	ID_1713	-5.938732344	+
NC_007493.2	284755	284760	ID_1714	-6.893881404	+
NC_007493.2	285189	285191	ID_1715	-6.847742889	+
NC_007493.2	285575	285576	ID_1716	6.818176011	-
NC_007493.2	286601	286602	ID_1717	-7.211406889	-
NC_007493.2	287791	287792	ID_1718	-2.74911729	+
NC_007493.2	287829	287830	ID_1719	-6.642150432	+
NC_007493.2	287911	287912	ID_1720	-1.701970828	+
NC_007493.2	287917	287918	ID_1721	2.106993415	+
NC_007493.2	287929	287930	ID_1722	2.069232514	+
NC_007493.2	287941	287942	ID_1723	1.56063023	+
NC_007493.2	287966	287967	ID_1724	-6.603251062	+
NC_007493.2	287989	287992	ID_1725	-6.538775081	+
NC_007493.2	288039	288042	ID_1726	3.917766836	+
NC_007493.2	288060	288061	ID_1727	-6.771984838	+
NC_007493.2	288078	288079	ID_1728	-5.389288332	+
NC_007493.2	288101	288102	ID_1729	-5.997764708	+
NC_007493.2	288117	288118	ID_1730	-5.783778463	+
NC_007493.2	288124	288125	ID_1731	-6.267980466	+
NC_007493.2	288143	288144	ID_1732	-6.297502958	+
NC_007493.2	288253	288265	ID_1733	-3.766930592	+
NC_007493.2	288274	288278	ID_1734	-3.447136589	+
NC_007493.2	288332	288346	ID_1735	-2.297767063	+
NC_007493.2	288357	288358	ID_1736	-8.269008443	+
NC_007493.2	288373	288374	ID_1737	-8.277851607	+
NC_007493.2	288380	288383	ID_1738	-7.093227452	+
NC_007493.2	288390	288396	ID_1739	-4.849447636	+
NC_007493.2	288419	288422	ID_1740	-6.142510105	+
NC_007493.2	288426	288428	ID_1741	-7.619411047	+
NC_007493.2	288471	288474	ID_1742	-4.936005904	+
NC_007493.2	288500	288506	ID_1743	-6.662098325	+
NC_007493.2	288553	288554	ID_1744	-5.823013797	+
NC_007493.2	288576	288577	ID_1745	-8.796802617	+
NC_007493.2	288586	288587	ID_1746	-6.222937199	+
NC_007493.2	288698	288699	ID_1747	-6.305156506	+
NC_007493.2	288871	288872	ID_1748	-6.705377428	+
NC_007493.2	288906	288908	ID_1749	-8.306747942	+
NC_007493.2	288948	288953	ID_1750	-8.348669498	+
NC_007493.2	288974	288976	ID_1751	-6.28230723	+
NC_007493.2	289017	289018	ID_1752	7.823588214	+
NC_007493.2	289992	289993	ID_1753	-7.750853084	+
NC_007493.2	290036	290037	ID_1754	-2.618544623	+
NC_007493.2	290065	290066	ID_1755	-2.785706799	+
NC_007493.2	290101	290105	ID_1756	-3.681836798	+
NC_007493.2	290110	290118	ID_1757	-7.686441624	+
NC_007493.2	290161	290166	ID_1758	-7.243341601	+
NC_007493.2	290235	290240	ID_1759	-6.694373714	+
NC_007493.2	290251	290252	ID_1760	-8.145096414	+
NC_007493.2	290266	290268	ID_1761	-7.245273303	+
NC_007493.2	290272	290273	ID_1762	-6.354632866	+
NC_007493.2	290313	290314	ID_1763	-7.992851545	+
NC_007493.2	290321	290326	ID_1764	-8.777522538	+
NC_007493.2	290333	290334	ID_1765	-6.64915794	+
NC_007493.2	290356	290357	ID_1766	-6.280541072	+
NC_007493.2	290363	290364	ID_1767	-6.384990102	+
NC_007493.2	290443	290444	ID_1768	-1.683048636	+
NC_007493.2	290486	290489	ID_1769	-2.184703937	+
NC_007493.2	290516	290526	ID_1770	-5.231222421	+
NC_007493.2	290537	290538	ID_1771	-7.247572456	+
NC_007493.2	290634	290636	ID_1772	-7.304593537	+
NC_007493.2	290644	290645	ID_1773	-6.949588569	+
NC_007493.2	290651	290654	ID_1774	-6.763371724	+
NC_007493.2	290658	290661	ID_1775	-7.147187262	+
NC_007493.2	290682	290684	ID_1776	-7.8555655	+
NC_007493.2	290733	290734	ID_1777	-3.279760139	+
NC_007493.2	290761	290774	ID_1778	-6.982418939	+
NC_007493.2	290784	290785	ID_1779	-9.361085232	+
NC_007493.2	290821	290823	ID_1780	-8.692868997	+
NC_007493.2	290840	290842	ID_1781	-5.758217937	+
NC_007493.2	290846	290847	ID_1782	-10.33483827	+
NC_007493.2	290887	290888	ID_1783	-8.756333024	+
NC_007493.2	290903	290910	ID_1784	-6.501662043	+
NC_007493.2	290936	290937	ID_1785	-6.150141031	+
NC_007493.2	290979	290982	ID_1786	-8.432818075	+
NC_007493.2	290992	291003	ID_1787	-7.694602675	+
NC_007493.2	291112	291116	ID_1788	-10.53636864	+
NC_007493.2	291126	291127	ID_1789	-1.330860245	+
NC_007493.2	291139	291141	ID_1790	-7.074543321	+
NC_007493.2	291157	291158	ID_1791	-6.541801929	+
NC_007493.2	291172	291173	ID_1792	-7.025943634	+
NC_007493.2	291194	291202	ID_1793	-7.120805398	+
NC_007493.2	291244	291245	ID_1794	-7.073807767	+
NC_007493.2	291279	291292	ID_1795	-7.768411491	+
NC_007493.2	291303	291308	ID_1796	-7.047594634	+
NC_007493.2	291350	291352	ID_1797	-6.658101756	+
NC_007493.2	291359	291365	ID_1798	-5.969722899	+
NC_007493.2	291380	291381	ID_1799	-7.318430955	+
NC_007493.2	291413	291414	ID_1800	-2.579615629	+
NC_007493.2	291427	291431	ID_1801	-2.873089751	+
NC_007493.2	291446	291464	ID_1802	-5.253079434	+
NC_007493.2	291469	291470	ID_1803	-6.252230259	+
NC_007493.2	291566	291579	ID_1804	-4.281656554	+
NC_007493.2	291589	291598	ID_1805	-3.931474749	+
NC_007493.2	291603	291608	ID_1806	-2.356525447	+
NC_007493.2	291640	291642	ID_1807	-4.657276318	+
NC_007493.2	291669	291685	ID_1808	-7.004965848	+
NC_007493.2	291690	291691	ID_1809	-6.362068717	+
NC_007493.2	291699	291700	ID_1810	-5.996871347	+
NC_007493.2	291738	291740	ID_1811	-6.420737109	+
NC_007493.2	291746	291748	ID_1812	-6.433071231	+
NC_007493.2	291796	291798	ID_1813	-4.937883952	+
NC_007493.2	291804	291805	ID_1814	6.739781092	-
NC_007493.2	291822	291823	ID_1815	-2.672905315	+
NC_007493.2	291837	291838	ID_1816	-6.539935824	+
NC_007493.2	291864	291865	ID_1817	-7.720858124	+
NC_007493.2	291892	291893	ID_1818	-7.375340474	+
NC_007493.2	291911	291913	ID_1819	-7.853999203	+
NC_007493.2	291917	291927	ID_1820	-6.105517299	+
NC_007493.2	291943	291947	ID_1821	-6.266559035	+
NC_007493.2	291994	291995	ID_1822	-7.105979433	+
NC_007493.2	292007	292008	ID_1823	-6.596240303	+
NC_007493.2	292015	292016	ID_1824	-6.518790695	+
NC_007493.2	292036	292050	ID_1825	-6.206849814	+
NC_007493.2	292078	292079	ID_1826	-6.383538662	+
NC_007493.2	292092	292093	ID_1827	-6.326992025	+
NC_007493.2	292123	292129	ID_1828	-7.61523162	+
NC_007493.2	292140	292141	ID_1829	-7.336839586	+
NC_007493.2	292145	292146	ID_1830	-6.412091589	+
NC_007493.2	292188	292197	ID_1831	-7.59336587	+
NC_007493.2	292213	292214	ID_1832	-6.569621093	+
NC_007493.2	292220	292221	ID_1833	-6.56364616	+
NC_007493.2	292233	292234	ID_1834	-6.060500327	+
NC_007493.2	292271	292272	ID_1835	-5.834631186	+
NC_007493.2	292306	292307	ID_1836	-5.857487659	+
NC_007493.2	292339	292346	ID_1837	-6.198929369	+
NC_007493.2	292361	292362	ID_1838	-6.587104138	+
NC_007493.2	292381	292383	ID_1839	-6.495772915	+
NC_007493.2	292515	292516	ID_1840	-6.736452175	+
NC_007493.2	292539	292542	ID_1841	-7.026957914	+
NC_007493.2	292582	292583	ID_1842	-6.220991929	+
NC_007493.2	292641	292645	ID_1843	-7.065593389	+
NC_007493.2	292670	292671	ID_1844	-6.098428877	+
NC_007493.2	292799	292800	ID_1845	-5.985592677	+
NC_007493.2	292813	292814	ID_1846	-5.884617352	+
NC_007493.2	292820	292821	ID_1847	-3.28901441	+
NC_007493.2	292832	292833	ID_1848	-7.115486153	+
NC_007493.2	292842	292847	ID_1849	-6.762064868	+
NC_007493.2	292873	292874	ID_1850	-6.076297673	+
NC_007493.2	292881	292882	ID_1851	-6.820776167	+
NC_007493.2	292920	292921	ID_1852	-6.108134503	+
NC_007493.2	292935	292936	ID_1853	-7.102142093	+
NC_007493.2	292957	292962	ID_1854	-8.37835036	+
NC_007493.2	292977	292980	ID_1855	-7.907113603	+
NC_007493.2	292995	292996	ID_1856	-3.179080767	+
NC_007493.2	293018	293019	ID_1857	1.324106645	+
NC_007493.2	293065	293069	ID_1858	-2.561338502	+
NC_007493.2	293076	293086	ID_1859	-4.833312508	+
NC_007493.2	293090	293091	ID_1860	-7.795737151	+
NC_007493.2	293095	293096	ID_1861	-4.250024319	+
NC_007493.2	293115	293116	ID_1862	-5.984991847	+
NC_007493.2	293156	293159	ID_1863	-6.619500031	+
NC_007493.2	293201	293202	ID_1864	1.609965531	+
NC_007493.2	293241	293246	ID_1865	-7.0013371	+
NC_007493.2	293255	293258	ID_1866	-6.118851662	+
NC_007493.2	293291	293292	ID_1867	-6.458395924	+
NC_007493.2	293433	293434	ID_1868	1.227724529	+
NC_007493.2	293440	293441	ID_1869	-2.641039826	+
NC_007493.2	293445	293447	ID_1870	-3.191136346	+
NC_007493.2	293453	293454	ID_1871	1.779375689	+
NC_007493.2	293488	293489	ID_1872	-6.935617753	+
NC_007493.2	293554	293555	ID_1873	-7.185331331	+
NC_007493.2	293575	293577	ID_1874	-7.035880848	+
NC_007493.2	293621	293622	ID_1875	7.398326593	-
NC_007493.2	293636	293637	ID_1876	-6.026118405	+
NC_007493.2	293654	293655	ID_1877	-5.758660292	+
NC_007493.2	293683	293684	ID_1878	-7.447731682	+
NC_007493.2	293691	293692	ID_1879	-7.547821029	+
NC_007493.2	293750	293751	ID_1880	-2.269331206	+
NC_007493.2	293764	293765	ID_1881	-3.597828465	+
NC_007493.2	293770	293771	ID_1882	-6.659344377	+
NC_007493.2	293780	293781	ID_1883	-6.661318392	+
NC_007493.2	293795	293796	ID_1884	-6.936661483	+
NC_007493.2	293800	293809	ID_1885	-7.341207178	+
NC_007493.2	293870	293871	ID_1886	6.663551466	+
NC_007493.2	293903	293904	ID_1887	-10.19542345	+
NC_007493.2	293923	293939	ID_1888	-4.524948419	+
NC_007493.2	293947	293951	ID_1889	-6.185060459	+
NC_007493.2	294199	294203	ID_1890	-6.526447416	+
NC_007493.2	294252	294256	ID_1891	0.464914745	+
NC_007493.2	294268	294269	ID_1892	7.342875123	+
NC_007493.2	294274	294275	ID_1893	-6.459477931	+
NC_007493.2	294336	294337	ID_1894	6.827963832	+
NC_007493.2	294666	294667	ID_1895	7.08845937	+
NC_007493.2	294760	294761	ID_1896	7.141568006	+
NC_007493.2	294780	294781	ID_1897	6.267191426	+
NC_007493.2	294804	294805	ID_1898	-8.072439921	+
NC_007493.2	294835	294836	ID_1899	-6.122058905	+
NC_007493.2	295068	295069	ID_1900	6.862088398	+
NC_007493.2	295197	295198	ID_1901	5.101999207	+
NC_007493.2	295224	295226	ID_1902	6.258947424	+
NC_007493.2	295233	295234	ID_1903	7.802388107	+
NC_007493.2	295612	295613	ID_1904	6.520148289	+
NC_007493.2	295651	295654	ID_1905	6.584779743	+
NC_007493.2	295659	295660	ID_1906	6.652446593	+
NC_007493.2	295677	295679	ID_1907	6.676260754	+
NC_007493.2	295735	295741	ID_1908	6.843628008	+
NC_007493.2	295908	295909	ID_1909	7.185234265	+
NC_007493.2	296142	296143	ID_1910	6.735734952	+
NC_007493.2	296205	296206	ID_1911	6.908332048	+
NC_007493.2	296446	296447	ID_1912	7.49511879	+
NC_007493.2	296520	296521	ID_1913	7.209280874	+
NC_007493.2	296529	296530	ID_1914	6.242355908	+
NC_007493.2	296544	296545	ID_1915	6.209266785	+
NC_007493.2	296688	296690	ID_1916	5.627078584	+
NC_007493.2	297238	297239	ID_1917	7.315555358	+
NC_007493.2	297620	297621	ID_1918	6.333464466	+
NC_007493.2	297681	297682	ID_1919	6.527187653	+
NC_007493.2	297724	297725	ID_1920	7.397017122	+
NC_007493.2	297744	297745	ID_1921	6.881438702	+
NC_007493.2	297750	297752	ID_1922	6.722944612	+
NC_007493.2	297882	297883	ID_1923	6.457665487	+
NC_007493.2	297900	297901	ID_1924	6.923631223	+
NC_007493.2	298064	298069	ID_1925	7.438920844	+
NC_007493.2	298116	298117	ID_1926	7.738504477	+
NC_007493.2	298335	298339	ID_1927	7.298925311	+
NC_007493.2	298488	298489	ID_1928	6.496487672	+
NC_007493.2	298494	298495	ID_1929	6.806956548	+
NC_007493.2	298522	298524	ID_1930	7.031075359	+
NC_007493.2	298739	298740	ID_1931	7.460826768	+
NC_007493.2	298746	298747	ID_1932	6.939367223	+
NC_007493.2	298758	298761	ID_1933	6.567451749	+
NC_007493.2	298768	298774	ID_1934	6.563996218	+
NC_007493.2	298838	298839	ID_1935	7.524360891	+
NC_007493.2	298847	298852	ID_1936	8.878185637	+
NC_007493.2	298856	298867	ID_1937	7.002407063	+
NC_007493.2	298880	298885	ID_1938	7.125986801	+
NC_007493.2	298889	298898	ID_1939	8.1219718	+
NC_007493.2	299181	299182	ID_1940	6.866509987	+
NC_007493.2	299672	299674	ID_1941	6.968326902	+
NC_007493.2	299709	299710	ID_1942	7.551268636	+
NC_007493.2	300206	300208	ID_1943	7.793909358	+
NC_007493.2	300212	300214	ID_1944	6.708507472	+
NC_007493.2	300249	300250	ID_1945	6.455903667	+
NC_007493.2	300282	300283	ID_1946	6.948639189	+
NC_007493.2	300290	300291	ID_1947	6.672915147	+
NC_007493.2	301146	301147	ID_1948	6.370518376	+
NC_007493.2	301183	301184	ID_1949	7.474287207	+
NC_007493.2	301329	301330	ID_1950	6.647075553	+
NC_007493.2	301645	301648	ID_1951	4.457919392	+
NC_007493.2	301893	301894	ID_1952	6.98334338	+
NC_007493.2	302049	302050	ID_1953	6.584494135	+
NC_007493.2	302092	302093	ID_1954	2.10413696	+
NC_007493.2	302101	302102	ID_1955	6.623804224	+
NC_007493.2	303285	303287	ID_1956	-6.922100587	+
NC_007493.2	303313	303317	ID_1957	-5.313722825	+
NC_007493.2	303330	303331	ID_1958	-6.309807281	+
NC_007493.2	303357	303362	ID_1959	0.8695091402	+
NC_007493.2	303415	303420	ID_1960	-6.492659984	+
NC_007493.2	303473	303474	ID_1961	-6.164027021	+
NC_007493.2	303521	303522	ID_1962	7.377548807	+
NC_007493.2	303773	303775	ID_1963	-5.536405389	+
NC_007493.2	303780	303781	ID_1964	-6.309567586	+
NC_007493.2	303874	303875	ID_1965	-6.806664297	+
NC_007493.2	303920	303921	ID_1966	-6.29062653	+
NC_007493.2	303959	303963	ID_1967	-7.118550605	+
NC_007493.2	303996	303997	ID_1968	-7.286106374	+
NC_007493.2	304290	304291	ID_1969	-5.995786536	+
NC_007493.2	304321	304322	ID_1970	-6.419385575	+
NC_007493.2	304392	304393	ID_1971	-5.896709372	+
NC_007493.2	304463	304464	ID_1972	-6.158349057	+
NC_007493.2	304484	304485	ID_1973	-6.975045712	+
NC_007493.2	304528	304529	ID_1974	-6.925532457	+
NC_007493.2	304546	304547	ID_1975	-6.141887353	+
NC_007493.2	304558	304562	ID_1976	-6.186316127	+
NC_007493.2	304566	304567	ID_1977	-6.886136082	+
NC_007493.2	304626	304631	ID_1978	-3.373083012	+
NC_007493.2	304705	304706	ID_1979	-5.814004963	+
NC_007493.2	304760	304763	ID_1980	-6.22348541	+
NC_007493.2	304876	304877	ID_1981	6.859287143	+
NC_007493.2	304916	304918	ID_1982	-8.485495424	+
NC_007493.2	304945	304947	ID_1983	5.264301226	+
NC_007493.2	304993	304994	ID_1984	-6.310380006	+
NC_007493.2	305079	305080	ID_1985	-6.390437603	+
NC_007493.2	305154	305168	ID_1986	-6.332565211	+
NC_007493.2	305185	305186	ID_1987	1.733361919	+
NC_007493.2	305198	305199	ID_1988	-7.46104429	+
NC_007493.2	305209	305210	ID_1989	8.081346245	+
NC_007493.2	305219	305220	ID_1990	2.000070642	+
NC_007493.2	305224	305225	ID_1991	1.612854851	+
NC_007493.2	305232	305233	ID_1992	-7.224831113	+
NC_007493.2	305246	305247	ID_1993	6.483805122	+
NC_007493.2	305356	305357	ID_1994	-6.200102066	+
NC_007493.2	305927	305930	ID_1995	-7.660050712	-
NC_007493.2	306173	306174	ID_1996	-6.952031127	+
NC_007493.2	306392	306393	ID_1997	6.492272528	+
NC_007493.2	306588	306589	ID_1998	-1.701970828	+
NC_007493.2	306594	306595	ID_1999	2.106993415	+
NC_007493.2	306606	306607	ID_2000	2.069232514	+
[truncated: 12,873 more rows]
